# Supplementary material for: Widespread PREMA in the upper mantle indicated by low-degree basaltic melts
Source: Nat Commun. 2023 Dec 9;14:8150. doi: 10.1038/s41467-023-43845-4 (PMC10710414; doi:10.1038/s41467-023-43845-4)
Supplement: Supplementary file 4 — Supplementary Data 1 [file 41467_2023_43845_MOESM4_ESM.xlsx]

## Sheet: screen-4
CITATIONS	BACKGROUND	AGE	LOCATION	LONGITUDE	LATITUDE	ROCK NAME	SAMPLE NAME	SiO2 (wt.%)	TiO2 (wt.%)	Al2O3 (wt.%)	Fe2O3 (wt.%)	FeO (wt.%)	FeOT (wt.%)	FeO*	MnO (wt.%)	MgO (wt.%)	CaO (wt.%)	Na2O (wt.%)	K2O (wt.%)	P2O5 (wt.%)	LOI (wt.%)	TOTAL	SUM-VOL	SiO2 (wt.%)	TiO2 (wt.%)	Al2O3 (wt.%)	FeO*	MnO (wt.%)	MgO (wt.%)	CaO (wt.%)	Na2O (wt.%)	K2O (wt.%)	P2O5 (wt.%)	SUM	NK	Nb/Th	Nb/U	Ce/Pb	K2O/Na2O	Nb-N	tholeiite?	Cs (ppm)	Rb (ppm)	Ba (ppm)	Th (ppm)	U (ppm)	Nb (ppm)	Ta (ppm)	K (ppm)
[6313]	Antarctica-East Australia-New Zealand		ANTARCTICA / WEST ANTARCTIC RIFT SYSTEM / JONES MOUNTAINS	-96	-73.5	BASALT [6313]	s_61-1-4 [6313]	47.09	1.944	14.37			11.61	11.61	0.168	11.11	9.46	3.11	0.8	0.323		99.985	99.985	47.0971	1.94429	14.3722	11.6117	0.168025	11.1117	9.46142	3.11047	0.80012	0.323048	100	3.91059	14.0903	57.4737	17.3733	0.257235	30.6311	FALSE	0.12	10.58	160.5	1.55	0.38	21.84	1.28	6638.3
[6313]	Antarctica-East Australia-New Zealand		ANTARCTICA / WEST ANTARCTIC RIFT SYSTEM / JONES MOUNTAINS	-96	-73.5	BASALT [6313]	s_61-12-44 [6313]	48.05	1.949	14.53			11.65	11.65	0.163	9.88	9.31	3.24	0.88	0.34		99.992	99.992	48.0538	1.94916	14.5312	11.6509	0.163013	9.88079	9.31074	3.24026	0.88007	0.340027	100	4.12033	13.2051	52.551	15.5017	0.271605	36.115	FALSE	0.09	10.53	216	1.95	0.49	25.75	1.41	7302.13
[6313]	Antarctica-East Australia-New Zealand		ANTARCTICA / WEST ANTARCTIC RIFT SYSTEM / JONES MOUNTAINS	-96	-73.5	BASALT [6313]	s_61-1-5 [6313]	46.81	1.901	14.1			11.82	11.82	0.168	11.51	9.13	3.41	0.83	0.324		100.003	100.003	46.8086	1.90094	14.0996	11.8196	0.167995	11.5097	9.12973	3.4099	0.829975	0.32399	100	4.23987	13.7885	56.6053	17.5877	0.243402	30.1683	FALSE	0.13	11.6	158	1.56	0.38	21.51	1.21	6887.23
[6313]	Antarctica-East Australia-New Zealand		ANTARCTICA / WEST ANTARCTIC RIFT SYSTEM / JONES MOUNTAINS	-96	-73.5	BASALT [6313]	s_61-113 [6313]	46.67	1.686	14.31			12.02	12.02	0.177	11.49	9.54	3.18	0.67	0.261		100.004	100.004	46.6681	1.68593	14.3094	12.0195	0.176993	11.4895	9.53962	3.17987	0.669973	0.26099	100	3.84985	11.5951	47.25	14.9758	0.210692	26.5077	FALSE	0.15	11.56	154	1.63	0.4	18.9	1.07	5559.57
[6313]	Antarctica-East Australia-New Zealand		ANTARCTICA / WEST ANTARCTIC RIFT SYSTEM / JONES MOUNTAINS	-96	-73.5	BASALT [6313]	s_69-C-15 [6313]	48.12	1.832	14.34			11.32	11.32	0.165	10.57	9.19	3.23	0.96	0.284		100.011	100.011	48.1147	1.8318	14.3384	11.3188	0.164982	10.5688	9.18899	3.22964	0.959894	0.283969	100	4.18954	8.29493	40.9091	11.2463	0.297214	25.2454	FALSE	0.12	15.76	188	2.17	0.44	18	1.12	7965.96
[7623][10315][15746]	Antarctica-East Australia-New Zealand	NEOGENE [7623] / PLEISTOCENE [15746]	ANTARCTICA / WEST ANTARCTIC RIFT SYSTEM / MARIE BYRD LAND	-133.67	-75.22	BASALT [7623] / BASALT, HYPERSTHENE-OLIVINE [15746]	s_37A [7623] / s_77-37A [10315] / s_HC-37A [15746]	47.01	2.69	15.2	3.48	8.27	11.73	11.73	0.08	9.42	9.43	2.58	1.28	0.58		100	100	47.01	2.69	15.2	11.73	0.08	9.42	9.43	2.58	1.28	0.58	100	3.86	15.4896	58.6517	26.4231	0.496124	73.2118	FALSE	0.19	22.5	291	3.37	0.89	52.2	3.13	10621.3
[7623][10315]	Antarctica-East Australia-New Zealand	NEOGENE [7623]	ANTARCTICA / WEST ANTARCTIC RIFT SYSTEM / MARIE BYRD LAND	-133.75	-75	BASALT [7623]	s_48B [7623] / s_77-48B [10315]	48.85	2.2	15.74	3.27	7.89	10.89	10.89	0.1	7.84	9.58	3.43	0.93	0.44		100	100	48.85	2.2	15.74	10.89	0.1	7.84	9.58	3.43	0.93	0.44	100	4.36	16.4643	59.1026	28	0.271137	64.6564	FALSE	0.11	14.7	257	2.8	0.78	46.1	2.52	7717.02
[7623][10315]	Antarctica-East Australia-New Zealand	NEOGENE [7623]	ANTARCTICA / WEST ANTARCTIC RIFT SYSTEM / MARIE BYRD LAND	-133.75	-75	HAWAIITE [7623]	s_50A [7623] / s_77-50A [10315]	46.12	2.45	15.83	5.37	7.27	12.18	12.18	0.21	7.65	9.41	4.17	1.14	0.85		100.01	100.01	46.1154	2.44976	15.8284	12.1788	0.209979	7.64924	9.40906	4.16958	1.13989	0.849915	100	5.30947	17.6768	70.7071	35.5691	0.273381	98.1767	FALSE	0.24	27.6	463	3.96	0.99	70	3.41	9459.57
[10315][9805][6631]	Antarctica-East Australia-New Zealand	NEOGENE [10315] / PLIOCENE [9805] / CENOZOIC [6631]	ANTARCTICA / WEST ANTARCTIC RIFT SYSTEM / MARIE BYRD LAND / COLEMAN NUNATAK (COLEMAN NORTH)	-133.67	-75.33	TEPHRITE [10315] / BASALT, ALKALINE [6631]	s_77-35M [10315] / s_HG35M (77-35M SPLIT) [9805]	43.16	3.76	15.21	5.37	8.31		13.1419	0.27	6.83	9.78	4.43	1.72	0.87		99.1719	99.1719	43.5204	3.7914	15.337	13.2517	0.272254	6.88703	9.86166	4.46699	1.73436	0.877264	100	6.20135	18.2	22.75	33	0.388262	127.63	FALSE		36.6	559	5	4	91	5.7	14272.3
[10315][9805][6631]	Antarctica-East Australia-New Zealand	NEOGENE [10315] / PLIOCENE [9805] / CENOZOIC [6631]	ANTARCTICA / WEST ANTARCTIC RIFT SYSTEM / MARIE BYRD LAND / COLEMAN NUNATAK (COLEMAN NORTH)	-133.67	-75.33	TEPHRITE [10315] / BASALT, ALKALINE [6631]	s_77-35M [10315] / s_HG35M (77-35M SPLIT) [9805]	43.16	3.76	15.21	5.37	8.31		13.1419	0.27	6.83	9.78	4.43	1.72	0.87		99.1719	99.1719	43.5204	3.7914	15.337	13.2517	0.272254	6.88703	9.86166	4.46699	1.73436	0.877264	100	6.20135	18.2	22.75	33	0.388262	127.63	FALSE		36.6	559	5	4	91	5.7	14272.3
[10315][9805][6631]	Antarctica-East Australia-New Zealand	NEOGENE [10315] / PLIOCENE [9805] / CENOZOIC [6631]	ANTARCTICA / WEST ANTARCTIC RIFT SYSTEM / MARIE BYRD LAND / COLEMAN NUNATAK (COLEMAN NORTH)	-133.67	-75.33	TEPHRITE [10315] / BASALT, ALKALINE [6631]	s_77-35M [10315] / s_HG35M (77-35M SPLIT) [9805]	43.16	3.76	15.21	5.37	8.31		13.1419	0.27	6.83	9.78	4.43	1.72	0.87		99.1719	99.1719	43.5204	3.7914	15.337	13.2517	0.272254	6.88703	9.86166	4.46699	1.73436	0.877264	100	6.20135	18.2	22.75	33	0.388262	127.63	FALSE		36.6	559	5	4	91	5.7	14272.3
[10315][9805][6631]	Antarctica-East Australia-New Zealand	NEOGENE [10315] / PLIOCENE [9805] / CENOZOIC [6631]	ANTARCTICA / WEST ANTARCTIC RIFT SYSTEM / MARIE BYRD LAND / COLEMAN NUNATAK (COLEMAN NORTH)	-133.67	-75.33	TEPHRITE [10315] / BASALT, ALKALINE [6631]	s_77-35M [10315] / s_HG35M (77-35M SPLIT) [9805]	43.16	3.76	15.21	5.37	8.31		13.1419	0.27	6.83	9.78	4.43	1.72	0.87		99.1719	99.1719	43.5204	3.7914	15.337	13.2517	0.272254	6.88703	9.86166	4.46699	1.73436	0.877264	100	6.20135	18.2	22.75	33	0.388262	127.63	FALSE		36.6	559	5	4	91	5.7	14272.3
[7623]	Antarctica-East Australia-New Zealand	NEOGENE [7623]	ANTARCTICA / WEST ANTARCTIC RIFT SYSTEM / MARIE BYRD LAND / COLEMAN NUNATAK (COLEMAN NORTH)	-133.67	-75.33	BASANITE [7623]	s_35K [7623]	43.77	3.91	15.05			12.92	12.92	0.219	6.96	10.09	4.41	1.77	0.89		99.989	99.989	43.7748	3.91043	15.0517	12.9214	0.219024	6.96077	10.0911	4.41049	1.77019	0.890098	100	6.18068	16.1371	59.9379	59.5652	0.401361	135.344	FALSE	0.36	31.1	517	5.98	1.61	96.5	5.66	14687.2
[7623]	Antarctica-East Australia-New Zealand	NEOGENE [7623]	ANTARCTICA / WEST ANTARCTIC RIFT SYSTEM / MARIE BYRD LAND / COLEMAN NUNATAK (COLEMAN NORTH)	-133.67	-75.33	BASANITE [7623]	s_46D [7623]	43.55	3.95	15			12.85	12.85	0.221	7.02	10.21	4.55	1.74	0.9		99.991	99.991	43.5539	3.95036	15.0014	12.8512	0.22102	7.02063	10.2109	4.55041	1.74016	0.900081	100	6.29057	16.3455	62.2785	44.8727	0.382418	138.008	FALSE	0.36	37.6	531	6.02	1.58	98.4	5.47	14438.3
[7623]	Antarctica-East Australia-New Zealand	NEOGENE [7623]	ANTARCTICA / WEST ANTARCTIC RIFT SYSTEM / MARIE BYRD LAND / COLEMAN NUNATAK (COLEMAN NORTH)	-133.67	-75.33	BASANITE [7623]	s_46I [7623]	43.59	3.85	15.08			13.02	13.02	0.222	6.97	10.08	4.52	1.77	0.89		99.992	99.992	43.5935	3.85031	15.0812	13.021	0.222018	6.97056	10.0808	4.52036	1.77014	0.890071	100	6.2905	16.4924	60.7453	44.9638	0.391593	137.167	FALSE	0.35	36.7	533	5.93	1.61	97.8	5.76	14687.2
[7623]	Antarctica-East Australia-New Zealand	NEOGENE [7623]	ANTARCTICA / WEST ANTARCTIC RIFT SYSTEM / MARIE BYRD LAND / COLEMAN NUNATAK (COLEMAN NORTH)	-133.67	-75.33	BASANITE [7623]	s_35E [7623]	43.37	4	14.91			13.12	13.12	0.218	7.23	10.2	4.35	1.71	0.89		99.998	99.998	43.3709	4.00008	14.9103	13.1203	0.218004	7.23014	10.2002	4.35009	1.71003	0.890018	100	6.06012	17.0557	59.7484	47.7043	0.393103	133.24	FALSE	0.33	36.7	516	5.57	1.59	95	5.59	14189.4
[7623]	Antarctica-East Australia-New Zealand	NEOGENE [7623]	ANTARCTICA / WEST ANTARCTIC RIFT SYSTEM / MARIE BYRD LAND / COLEMAN NUNATAK (COLEMAN NORTH)	-133.67	-75.33	BASANITE [7623]	s_35M [7623]	43.52	3.79	15.34			13.25	13.25	0.27	6.89	9.86	4.47	1.73	0.88		100	100	43.52	3.79	15.34	13.25	0.27	6.89	9.86	4.47	1.73	0.88	100	6.2	17.0813	61.6766	54.9558	0.387025	144.46	FALSE	0.37	39.1	529	6.03	1.67	103	5.62	14355.3
[7623][10315]	Antarctica-East Australia-New Zealand	NEOGENE [7623]	ANTARCTICA / WEST ANTARCTIC RIFT SYSTEM / MARIE BYRD LAND / COLEMAN NUNATAK (COLEMAN NORTH)	-133.67	-75.33	BASANITE [7623]	s_46B [7623] / s_77-46B [10315]	44.32	3.92	14.95	3.63	9.54	13.06	13.06	0.12	7.15	10.08	3.84	1.75	0.81		100	100	44.32	3.92	14.95	13.06	0.12	7.15	10.08	3.84	1.75	0.81	100	5.59	16.0561	60.4348	50.0408	0.455729	136.466	FALSE	0.34	38.2	533	6.06	1.61	97.3	5.89	14521.3
[7623]	Antarctica-East Australia-New Zealand	NEOGENE [7623]	ANTARCTICA / WEST ANTARCTIC RIFT SYSTEM / MARIE BYRD LAND / COLEMAN NUNATAK (COLEMAN NORTH)	-133.67	-75.33	BASANITE [7623]	s_35I [7623]	43.42	4	15.07			12.92	12.92	0.222	7.25	10.24	4.26	1.72	0.9		100.002	100.002	43.4191	3.99992	15.0697	12.9197	0.221996	7.24986	10.2398	4.25991	1.71997	0.899982	100	5.97988	16.6552	62.3226	44.0511	0.403756	135.484	FALSE	0.36	36.5	508	5.8	1.55	96.6	5.65	14272.3
[10315][15746]	Antarctica-East Australia-New Zealand	NEOGENE [10315] / MIOCENE [15746]	ANTARCTICA / WEST ANTARCTIC RIFT SYSTEM / MARIE BYRD LAND / MOUNT BERLIN	-135.8	-76	BASANITE [10315]	s_BN14D [10315]	44.99	2.81	14.24	2.82	9.6		12.1374	0.19	7.88	9.16	3.84	1.6	0.78		97.6274	97.6274	46.0834	2.87829	14.5861	12.4324	0.194617	8.0715	9.38261	3.93332	1.63888	0.798956	100	5.5722	12.8652	44.3226	29.2285	0.416667	96.3534	FALSE	0.386	29.7	560	5.34	1.55	68.7	4.03	13276.6
[10315][6631][15746]	Antarctica-East Australia-New Zealand	MIOCENE [10315] / CENOZOIC [6631] / PLEISTOCENE [15746]	ANTARCTICA / WEST ANTARCTIC RIFT SYSTEM / MARIE BYRD LAND / MOUNT FLINT	-129	-75.67	BASANITE [10315] / BASALT, ALKALINE [6631]	s_9D [10315]	46.02	2.56	16.45	4.61	7.19		11.3381	0.18	7.27	9.14	4.03	1.74	0.71		99.4381	99.4381	46.2801	2.57447	16.543	11.4021	0.181017	7.31108	9.19165	4.05277	1.74983	0.714012	100	5.80261	11.9648	45.8427	24.3719	0.431762	114.446	FALSE	0.43	40.7	469	6.82	1.78	81.6	4.89	14438.3
[10315][6631][15746]	Antarctica-East Australia-New Zealand	MIOCENE [10315] / CENOZOIC [6631] / PLEISTOCENE [15746]	ANTARCTICA / WEST ANTARCTIC RIFT SYSTEM / MARIE BYRD LAND / MOUNT FLINT	-129	-75.67	BASANITE [10315] / BASALT, ALKALINE [6631]	s_9D [10315]	46.02	2.56	16.45	4.61	7.19		11.3381	0.18	7.27	9.14	4.03	1.74	0.71		99.4381	99.4381	46.2801	2.57447	16.543	11.4021	0.181017	7.31108	9.19165	4.05277	1.74983	0.714012	100	5.80261	11.9648	45.8427	24.3719	0.431762	114.446	FALSE	0.43	40.7	469	6.82	1.78	81.6	4.89	14438.3
[10315][6631][15746]	Antarctica-East Australia-New Zealand	MIOCENE [10315] / CENOZOIC [6631] / PLEISTOCENE [15746]	ANTARCTICA / WEST ANTARCTIC RIFT SYSTEM / MARIE BYRD LAND / MOUNT FLINT	-129	-75.67	BASANITE [10315] / BASALT, ALKALINE [6631]	s_9D [10315]	46.02	2.56	16.45	4.61	7.19		11.3381	0.18	7.27	9.14	4.03	1.74	0.71		99.4381	99.4381	46.2801	2.57447	16.543	11.4021	0.181017	7.31108	9.19165	4.05277	1.74983	0.714012	100	5.80261	11.9648	45.8427	24.3719	0.431762	114.446	FALSE	0.43	40.7	469	6.82	1.78	81.6	4.89	14438.3
[10315][6631][15746]	Antarctica-East Australia-New Zealand	MIOCENE [10315] / CENOZOIC [6631] / PLEISTOCENE [15746]	ANTARCTICA / WEST ANTARCTIC RIFT SYSTEM / MARIE BYRD LAND / MOUNT FLINT	-129	-75.67	BASANITE [10315] / BASALT, ALKALINE [6631]	s_9D [10315]	46.02	2.56	16.45	4.61	7.19		11.3381	0.18	7.27	9.14	4.03	1.74	0.71		99.4381	99.4381	46.2801	2.57447	16.543	11.4021	0.181017	7.31108	9.19165	4.05277	1.74983	0.714012	100	5.80261	11.9648	45.8427	24.3719	0.431762	114.446	FALSE	0.43	40.7	469	6.82	1.78	81.6	4.89	14438.3
[7276][7187]	Antarctica-East Australia-New Zealand	CENOZOIC [7276]	ANTARCTICA / WEST ANTARCTIC RIFT SYSTEM / MARIE BYRD LAND / MOUNT FRAKES	-117.75	-76.6	BASALT, ALKALINE [7276]	s_TW92-142 [7276] / s_TW92142 [7187]	46.74	1.8	14.65			10.64	10.64	0.2	10.54	10.77	3.3	1.05	0.31	0.29	100.29	100	46.74	1.8	14.65	10.64	0.2	10.54	10.77	3.3	1.05	0.31	100	4.35	12.6005	46.0784	30.625	0.318182	65.9187	FALSE	0.27	26	267	3.73	1.02	47	2.93	8712.77
[7276]	Antarctica-East Australia-New Zealand	CENOZOIC [7276]	ANTARCTICA / WEST ANTARCTIC RIFT SYSTEM / MARIE BYRD LAND / MOUNT FRAKES	-117.75	-76.6	BASALT, ALKALINE [7276]	s_TW92-130 [7276]	47.19	2.35	16.07			11.59	11.59	0.19	7.83	9.33	3.86	1.13	0.46	0.48	100.48	100	47.19	2.35	16.07	11.59	0.19	7.83	9.33	3.86	1.13	0.46	100	4.99	14.1994	48.9583	25.96	0.292746	65.9187	FALSE	0.31	25	307	3.31	0.96	47	2.95	9376.6
[7276][7187]	Antarctica-East Australia-New Zealand	CENOZOIC [7276]	ANTARCTICA / WEST ANTARCTIC RIFT SYSTEM / MARIE BYRD LAND / MOUNT FRAKES	-117.75	-76.6	HAWAIITE [7276]	s_TW92-151 [7276] / s_TW92151 [7187]	46.84	2.57	16.08			11.2	11.2	0.19	7.46	8.87	4.52	1.67	0.61	0.51	100.52	100.01	46.8353	2.56974	16.0784	11.1989	0.189981	7.45925	8.86911	4.51955	1.66983	0.609939	100	6.18938	12.2592	49.2958	31.3684	0.369469	98.1767	FALSE	0.53	38	360	5.71	1.42	70	4.37	13857.4
[7276][7187]	Antarctica-East Australia-New Zealand	CENOZOIC [7276]	ANTARCTICA / WEST ANTARCTIC RIFT SYSTEM / MARIE BYRD LAND / MOUNT REES	-118.07	-76.67	BASALT, ALKALINE [7276]	s_TW92-059 [7276] / s_TW92059 [7187]	44.27	3.05	16.79			14.05	14.05	0.2	6.09	11.73	2.87	0.66	0.3	0.93	100.94	100.01	44.2656	3.0497	16.7883	14.0486	0.19998	6.08939	11.7288	2.86971	0.659934	0.29997	100	3.52965	12.5541	69.0476	56.9048	0.229965	40.6732	FALSE	0.13	13	182	2.31	0.42	29	1.92	5476.6
[8053]	Antarctica-East Australia-New Zealand		ANTARCTICA / WEST ANTARCTIC RIFT SYSTEM / MARIE BYRD LAND / MOUNT SIDLEY	-126.1	-77.1	BASANITE [8053]	s_MB27.5 [8053]	44.71	3.15	15.68			12.28	12.28	0.18	7.44	9.11	4.65	1.43	0.76	0	99.39	99.39	44.9844	3.16933	15.7762	12.3554	0.181105	7.48566	9.16591	4.67854	1.43878	0.764664	100	6.11732	11.8	39.3333	10.575	0.307527	82.7489	FALSE	0.42	32	419	5	1.5	59	3.87	11866
[15746][20453][7623]	Antarctica-East Australia-New Zealand	QUATERNARY [15746] / CENOZOIC [7623]	ANTARCTICA / WEST ANTARCTIC RIFT SYSTEM / MARIE BYRD LAND / MOUNT SIPLE	-127	-73.5	HAWAIITE [15746] / BASALT, SUBALKALINE [20453] / NOT GIVEN [7623]	s_W83-1 [15746] / s_W83-5C [20453]	45.46	3.21	15.15	1.28	11.67	12.82	12.82	0.19	6.34	8.42	3.54	1.42	0.71		97.26	97.26	46.7407	3.30043	15.5768	13.1812	0.195353	6.51861	8.65721	3.63973	1.46	0.730002	100	5.09973	13.24	49.037	31.9611	0.40113	55.7083	FALSE	0.21	19.99	276.8	3	0.81	39.72	2.08	11783
[15746][20453][7623]	Antarctica-East Australia-New Zealand	QUATERNARY [15746] / CENOZOIC [7623]	ANTARCTICA / WEST ANTARCTIC RIFT SYSTEM / MARIE BYRD LAND / MOUNT SIPLE	-127	-73.5	HAWAIITE [15746] / BASALT, SUBALKALINE [20453] / NOT GIVEN [7623]	s_W83-1 [15746] / s_W83-5C [20453]	45.46	3.21	15.15	1.28	11.67	12.82	12.82	0.19	6.34	8.42	3.54	1.42	0.71		97.26	97.26	46.7407	3.30043	15.5768	13.1812	0.195353	6.51861	8.65721	3.63973	1.46	0.730002	100	5.09973	13.24	49.037	31.9611	0.40113	55.7083	FALSE	0.21	19.99	276.8	3	0.81	39.72	2.08	11783
[15746][20453][7623]	Antarctica-East Australia-New Zealand	QUATERNARY [15746] / CENOZOIC [7623]	ANTARCTICA / WEST ANTARCTIC RIFT SYSTEM / MARIE BYRD LAND / MOUNT SIPLE	-127	-73.5	HAWAIITE [15746] / BASALT, SUBALKALINE [20453] / NOT GIVEN [7623]	s_W83-1 [15746] / s_W83-5C [20453]	45.46	3.21	15.15	1.28	11.67	12.82	12.82	0.19	6.34	8.42	3.54	1.42	0.71		97.26	97.26	46.7407	3.30043	15.5768	13.1812	0.195353	6.51861	8.65721	3.63973	1.46	0.730002	100	5.09973	13.24	49.037	31.9611	0.40113	55.7083	FALSE	0.21	19.99	276.8	3	0.81	39.72	2.08	11783
[15746][20453][7623]	Antarctica-East Australia-New Zealand	QUATERNARY [15746] / CENOZOIC [7623]	ANTARCTICA / WEST ANTARCTIC RIFT SYSTEM / MARIE BYRD LAND / MOUNT SIPLE	-127	-73.5	HAWAIITE [15746] / BASALT, SUBALKALINE [20453] / NOT GIVEN [7623]	s_W83-1 [15746] / s_W83-5C [20453]	45.46	3.21	15.15	1.28	11.67	12.82	12.82	0.19	6.34	8.42	3.54	1.42	0.71		97.26	97.26	46.7407	3.30043	15.5768	13.1812	0.195353	6.51861	8.65721	3.63973	1.46	0.730002	100	5.09973	13.24	49.037	31.9611	0.40113	55.7083	FALSE	0.21	19.99	276.8	3	0.81	39.72	2.08	11783
[10315][20453][7623]	Antarctica-East Australia-New Zealand	NEOGENE [10315] / QUATERNARY [20453] / CENOZOIC [7623]	ANTARCTICA / WEST ANTARCTIC RIFT SYSTEM / MARIE BYRD LAND / MOUNT SIPLE	-127	-73.5	BASALT [10315] / BASALT, ALKALINE [20453] / NOT GIVEN [7623]	s_W83-1 [10315]	45.46	3.21	15.15	1.28	11.67		12.8217	0.19	6.34	8.42	3.54	1.42	0.71		97.2617	97.2617	46.7399	3.30037	15.5765	13.1827	0.195349	6.51849	8.65705	3.63966	1.45998	0.729989	100	5.09964	17.5634	69.2778	47.1884	0.40113	69.9579	FALSE	0.18	24.1	267.3	2.84	0.72	49.88	2.58	11783
[10315][20453][7623]	Antarctica-East Australia-New Zealand	NEOGENE [10315] / QUATERNARY [20453] / CENOZOIC [7623]	ANTARCTICA / WEST ANTARCTIC RIFT SYSTEM / MARIE BYRD LAND / MOUNT SIPLE	-127	-73.5	BASALT [10315] / BASALT, ALKALINE [20453] / NOT GIVEN [7623]	s_W83-1 [10315]	45.46	3.21	15.15	1.28	11.67		12.8217	0.19	6.34	8.42	3.54	1.42	0.71		97.2617	97.2617	46.7399	3.30037	15.5765	13.1827	0.195349	6.51849	8.65705	3.63966	1.45998	0.729989	100	5.09964	17.5634	69.2778	47.1884	0.40113	69.9579	FALSE	0.18	24.1	267.3	2.84	0.72	49.88	2.58	11783
[10315][20453][7623]	Antarctica-East Australia-New Zealand	NEOGENE [10315] / QUATERNARY [20453] / CENOZOIC [7623]	ANTARCTICA / WEST ANTARCTIC RIFT SYSTEM / MARIE BYRD LAND / MOUNT SIPLE	-127	-73.5	BASALT [10315] / BASALT, ALKALINE [20453] / NOT GIVEN [7623]	s_W83-1 [10315]	45.46	3.21	15.15	1.28	11.67		12.8217	0.19	6.34	8.42	3.54	1.42	0.71		97.2617	97.2617	46.7399	3.30037	15.5765	13.1827	0.195349	6.51849	8.65705	3.63966	1.45998	0.729989	100	5.09964	17.5634	69.2778	47.1884	0.40113	69.9579	FALSE	0.18	24.1	267.3	2.84	0.72	49.88	2.58	11783
[7276][7187]	Antarctica-East Australia-New Zealand	CENOZOIC [7276]	ANTARCTICA / WEST ANTARCTIC RIFT SYSTEM / MARIE BYRD LAND / MOUNT STEERE	-117.8	-76.7	BASALT, ALKALINE [7276]	s_TW92-162 [7276] / s_TW92162 [7187]	45.74	2.01	14.86			12.11	12.11	0.2	10.96	9.03	3.72	0.99	0.38	0.49	100.49	100	45.74	2.01	14.86	12.11	0.2	10.96	9.03	3.72	0.99	0.38	100	4.71	14.6199	53.7634	50.32	0.266129	70.1262	FALSE	0.22	23	332	3.42	0.93	50	2.88	8214.89
[20453]	Antarctica-East Australia-New Zealand	QUATERNARY [20453]	ANTARCTICA / WEST ANTARCTIC RIFT SYSTEM / MARIE BYRD LAND / MOUNT TAKAHE	-112.1	-76.3	BASANITE [20453]	s_85-19 [20453]	44.62	3.66	15.26	4.41	9.79		13.7581	0.21	6.34	10.1	3.4	0.83	0.62		98.7981	98.7981	45.1628	3.70452	15.4456	13.9255	0.212555	6.41713	10.2229	3.44136	0.840097	0.627542	100	4.28146	14.1573	50.4	30.7035	0.244118	53.0154	FALSE	0.14	15.4	296	2.67	0.75	37.8	2.27	6887.23
[8053]	Antarctica-East Australia-New Zealand		ANTARCTICA / WEST ANTARCTIC RIFT SYSTEM / MARIE BYRD LAND / MOUNT WAESCHE	-126.9	-77.17	BASALT, ALKALINE [8053]	s_K19 [8053]	45.84	2.55	15.03			11.58	11.58	0.19	9.26	9.68	3.55	1.17	0.59	0	99.44	99.44	46.0981	2.56436	15.1146	11.6452	0.19107	9.31215	9.73451	3.56999	1.17659	0.593323	100	4.74658	12.6829	47.2727	11.5571	0.329577	72.9313	FALSE	0.5	25	250	4.1	1.1	52	3.48	9708.51
[8053]	Antarctica-East Australia-New Zealand		ANTARCTICA / WEST ANTARCTIC RIFT SYSTEM / MARIE BYRD LAND / MOUNT WAESCHE	-126.9	-77.17	BASALT, ALKALINE [8053]	s_MB4.1 [8053]	45.62	2.03	16.54			11.14	11.14	0.18	7.63	10.92	3.31	0.58	0.48	0.4	98.83	98.43	46.3477	2.06238	16.8038	11.3177	0.182871	7.7517	11.0942	3.3628	0.589251	0.487656	100	3.95205	15.8824	54	11.2	0.175227	37.8682	FALSE	0.2	11	199	1.7	0.5	27	1.58	4812.77
[22451]	Antarctica-East Australia-New Zealand	PLIO-PLEISTOCENE [22451]	ANTARCTICA / WEST ANTARCTIC RIFT SYSTEM / ROSS SEA RIFT	171.083	-71.95	BASALT, ALKALINE [22451]	s_HC-FI-2A [22451]	45.46	3.01	14.58			11.71	11.71	0.19	9.33	10.62	3.45	1.05	0.61	0.38	100.39	100.01	45.4555	3.0097	14.5785	11.7088	0.189981	9.32907	10.6189	3.44966	1.0499	0.609939	100	4.49955	12.0943	53.4167	94	0.304348	89.9018	FALSE		24	311	5.3	1.2	64.1		8712.77
[22451]	Antarctica-East Australia-New Zealand	PLIO-PLEISTOCENE [22451]	ANTARCTICA / WEST ANTARCTIC RIFT SYSTEM / ROSS SEA RIFT	171.083	-71.95	BASANITE [22451]	s_A225A [22451]	45.46	3.15	15.5			11.22	11.22	0.2	7.74	10.58	4.06	1.37	0.71	0.56	100.55	99.99	45.4645	3.15032	15.5016	11.2211	0.20002	7.74077	10.5811	4.06041	1.37014	0.710071	100	5.43054	12.3494	40.1961	53.9	0.337438	115.007	FALSE	0.33	36	396	6.64	2.04	82	5.19	11368.1
[9979][13518]	Antarctica-East Australia-New Zealand	NEOGENE [9979]	ANTARCTICA / WEST ANTARCTIC RIFT SYSTEM / ROSS SEA RIFT	164.6	-74.6	BASANITE [9979]	s_MB 32 [9979] / s_MB32 [13518]	44.68	3.16	15.11	2.87	9.15		11.7324	0.17	10.31	8.97	3.25	1.16	0.5	0.7	99.7424	99.0424	45.112	3.19055	15.2561	11.8459	0.171644	10.4097	9.05672	3.28142	1.17122	0.504834	100	4.45264	13.4809	45.5782	53.0769	0.356923	93.9691	FALSE		34	345	4.97	1.47	67	3.63	9625.53
[22451]	Antarctica-East Australia-New Zealand	PLIO-PLEISTOCENE [22451]	ANTARCTICA / WEST ANTARCTIC RIFT SYSTEM / ROSS SEA RIFT	171.167	-71.885	BASANITE [22451]	s_HC-SPI-2 [22451]	41.48	3.53	13.08			12.2	12.2	0.22	9.56	12.79	4.59	1.41	1.15	0.7	100.71	100.01	41.4759	3.52965	13.0787	12.1988	0.219978	9.55904	12.7887	4.58954	1.40986	1.14989	100	5.9994	11.8242	41.3846	47.8966	0.30719	150.912	FALSE		44	564	9.1	2.6	107.6		11700
[9981][13518]	Antarctica-East Australia-New Zealand	NEOGENE [9981]	ANTARCTICA / WEST ANTARCTIC RIFT SYSTEM / ROSS SEA RIFT	169.6	-72.7	BASANITE [9981]	s_MP8 [9981]	44.12	2.71	14.87	5.06	8.2		12.753	0.2	9.51	10.89	2.52	0.79	0.39	0.73	99.483	98.753	44.6771	2.74422	15.0578	12.914	0.202526	9.63009	11.0275	2.55182	0.799976	0.394925	100	3.3518	11.7493	39.5098	38.2353	0.313492	56.5217	FALSE		20	251	3.43	1.02	40.3	2.57	6555.32
[22451]	Antarctica-East Australia-New Zealand	PLIO-PLEISTOCENE [22451]	ANTARCTICA / WEST ANTARCTIC RIFT SYSTEM / ROSS SEA RIFT	170.21	-71.302	BASANITE [22451]	s_A240B-1 [22451]	42.53	3.8	14.54			12.66	12.66	0.21	8.72	11.95	3.47	1.42	0.69	0.82	100.81	99.99	42.5343	3.80038	14.5415	12.6613	0.210021	8.72087	11.9512	3.47035	1.42014	0.690069	100	4.89049	13.5843	48.8235	51.8	0.409222	116.41	FALSE	0.4	32	422	6.11	1.7	83	5.25	11783
[9979][13518]	Antarctica-East Australia-New Zealand	NEOGENE [9979]	ANTARCTICA / WEST ANTARCTIC RIFT SYSTEM / ROSS SEA RIFT	164.917	-74.6	NOT GIVEN [9979] / BASALT [13518]	s_MB 78 [9979] / s_MB78 [13518]	45.84	2.24	16.72	2.06	9.18		11.0336	0.19	8.25	9.67	3.41	1.14	0.41	0.89	99.7936	98.9036	46.3482	2.26483	16.9054	11.1559	0.192106	8.34146	9.7772	3.4478	1.15264	0.414545	100	4.60044	11.5914	46.4655	20.9091	0.334311	75.5961	FALSE		33	358	4.65	1.16	53.9	3.1	9459.57
[9979][13518]	Antarctica-East Australia-New Zealand	NEOGENE [9979]	ANTARCTICA / WEST ANTARCTIC RIFT SYSTEM / ROSS SEA RIFT	164.6	-74.6	BASANITE [9979]	s_MB 54 [9979] / s_MB54 [13518]	44.09	3.01	13.92	2.12	9.89		11.7976	0.19	12.03	9.27	2.88	1.17	0.51	0.9	99.7676	98.8676	44.595	3.04448	14.0794	11.9327	0.192176	12.1678	9.37618	2.91299	1.1834	0.515842	100	4.09639	11.2669	42.2152	33.8462	0.40625	93.5484	FALSE		36	361	5.92	1.58	66.7	3.72	9708.51
[22451]	Antarctica-East Australia-New Zealand	PLIO-PLEISTOCENE [22451]	ANTARCTICA / WEST ANTARCTIC RIFT SYSTEM / ROSS SEA RIFT	172.634	-71.631	BASANITE [22451]	s_D12-1 [22451]	44.6	3.06	13.34			11.47	11.47	0.21	10.7	10.02	4.12	1.54	0.93	1.17	101.16	99.99	44.6045	3.06031	13.3413	11.4711	0.210021	10.7011	10.021	4.12041	1.54015	0.930093	100	5.66057	18.5863	67.218	55.7065	0.373786	125.386	FALSE		35	401	4.81	1.33	89.4		12778.7
[22451]	Antarctica-East Australia-New Zealand	PLIO-PLEISTOCENE [22451]	ANTARCTICA / WEST ANTARCTIC RIFT SYSTEM / ROSS SEA RIFT	172.523	-71.628	TEPHRITE [22451]	s_D9-1 [22451]	45.26	3.18	15.18			11.48	11.48	0.26	6.39	9.42	5.58	2.16	1.09	1.73	101.73	100	45.26	3.18	15.18	11.48	0.26	6.39	9.42	5.58	2.16	1.09	100	7.74	22.8951	70.4545	48.5814	0.387097	217.391	FALSE		40	558	6.77	2.2	155		17923.4
[22451]	Antarctica-East Australia-New Zealand	PLIO-PLEISTOCENE [22451]	ANTARCTICA / WEST ANTARCTIC RIFT SYSTEM / ROSS SEA RIFT	172.316	-70.07	BASANITE [22451]	s_D4-1 [22451]	43.07	2.99	12.92			10.2	10.2	0.2	13.32	10.84	3.64	1.88	0.94	1.79	101.79	100	43.07	2.99	12.92	10.2	0.2	13.32	10.84	3.64	1.88	0.94	100	5.52	17.561	66.383	37.9087	0.516484	131.276	FALSE		31	467	5.33	1.41	93.6		15600
[22451]	Antarctica-East Australia-New Zealand	PLIO-PLEISTOCENE [22451]	ANTARCTICA / WEST ANTARCTIC RIFT SYSTEM / ROSS SEA RIFT	170.298	-71.703	HAWAIITE [22451]	s_A232B [22451]	46.87	2.87	15.43			11.54	11.54	0.21	7.14	9.84	3.75	1.61	0.73		99.99	99.99	46.8747	2.87029	15.4315	11.5412	0.210021	7.14071	9.84098	3.75038	1.61016	0.730073	100	5.36054	12.6582	35	21.04	0.429333	98.1767	FALSE	0.69	32	616	5.53	2	70	4.24	13359.6
[22451]	Antarctica-East Australia-New Zealand	PLIO-PLEISTOCENE [22451]	ANTARCTICA / WEST ANTARCTIC RIFT SYSTEM / ROSS SEA RIFT	168.97	-72.872	BASALT, ALKALINE [22451]	s_A223 [22451]	46.31	2.24	14.48			11.86	11.86	0.19	9.49	11.22	2.75	0.95	0.5		99.99	99.99	46.3146	2.24022	14.4814	11.8612	0.190019	9.49095	11.2211	2.75028	0.950095	0.50005	100	3.70037	8.46307	46.5934	34.3532	0.345455	59.467	FALSE	0.31	39	256	5.01	0.91	42.4	2.7	7882.98
[22451]	Antarctica-East Australia-New Zealand	PLIO-PLEISTOCENE [22451]	ANTARCTICA / WEST ANTARCTIC RIFT SYSTEM / ROSS SEA RIFT	171.167	-71.9	BASANITE [22451]	s_AW82214 [22451]	41.64	3.47	13.07			12.23	12.23	0.22	9.78	12.6	4.29	1.52	1.17		99.99	99.99	41.6442	3.47035	13.0713	12.2312	0.220022	9.78098	12.6013	4.29043	1.52015	1.17012	100	5.81058	14.1657	42.1429	71.3	0.354312	165.498	FALSE	0.54	47	626	8.33	2.8	118	6.89	12612.8
[22451]	Antarctica-East Australia-New Zealand	PLIO-PLEISTOCENE [22451]	ANTARCTICA / WEST ANTARCTIC RIFT SYSTEM / ROSS SEA RIFT	170.16	-72.023	BASALT, ALKALINE [22451]	s_A210B [22451]	45.65	2.35	13.42			10.6	10.6	0.19	13.08	9.83	3.16	1.17	0.55		100	100	45.65	2.35	13.42	10.6	0.19	13.08	9.83	3.16	1.17	0.55	100	4.33	13.3531	40.2976	33.8735	0.370253	94.9509	FALSE	0.54	26	418	5.07	1.68	67.7	3.9	9708.51
[22451]	Antarctica-East Australia-New Zealand	PLIO-PLEISTOCENE [22451]	ANTARCTICA / WEST ANTARCTIC RIFT SYSTEM / ROSS SEA RIFT	171.083	-71.95	BASALT, ALKALINE [22451]	s_AW82205 [22451]	45.57	2.96	14.74			11.43	11.43	0.19	9.23	10.71	3.5	1.06	0.61		100	100	45.57	2.96	14.74	11.43	0.19	9.23	10.71	3.5	1.06	0.61	100	4.56	16.2471	78.8889	42.5	0.302857	99.5792	FALSE	0.29	26	319	4.37	0.9	71	4.51	8795.74
[9979][13518]	Antarctica-East Australia-New Zealand	NEOGENE [9979]	ANTARCTICA / WEST ANTARCTIC RIFT SYSTEM / ROSS SEA RIFT / MOUNT MELBOURNE	164.5	-74.55	BASANITE [9979]	s_MB 26 [9979] / s_MB26 [13518]	44.76	2.97	14.3	1.69	9.97		11.4907	0.19	10.18	11.44	2.63	0.75	0.59	0.54	99.8407	99.3007	45.0752	2.99092	14.4007	11.5716	0.191338	10.2517	11.5206	2.64852	0.755282	0.594155	100	3.4038	13.8509	46.9474	42	0.285171	62.5526	FALSE		19	257	3.22	0.95	44.6	2.61	6223.4
[9979][13518]	Antarctica-East Australia-New Zealand	NEOGENE [9979]	ANTARCTICA / WEST ANTARCTIC RIFT SYSTEM / ROSS SEA RIFT / MOUNT MELBOURNE	164.5	-74.55	BASALT, ALKALINE [9979]	s_MB 27 [9979] / s_MB27 [13518]	44.16	2.99	14.89	2.54	9.29		11.5755	0.18	9.45	11.57	2.49	0.76	0.64	1.04	99.7455	98.7055	44.7392	3.02921	15.0853	11.7273	0.182361	9.57394	11.7217	2.52266	0.769967	0.648394	100	3.29262	11.3636	48.2955	36.4706	0.305221	59.6073	FALSE		17	261	3.74	0.88	42.5	2.62	6306.38
[15461][9979][13518]	Antarctica-East Australia-New Zealand	CENOZOIC [15461] / NEOGENE [9979]	ANTARCTICA / WEST ANTARCTIC RIFT SYSTEM / ROSS SEA RIFT / MOUNT MELBOURNE	165	-74.5	NOT GIVEN [15461] / BASALT, ALKALINE [9979] / BASALT [13518]	s_BRP (MB65B) [15461] / s_MB 65B [9979] / s_MB65B [13518]	43.91	2.76	14.3	4.3	8.49	12.36	12.36	0.2	10.3	9.04	2.85	1.11	0.53	2.2	99.56	97.36	45.1007	2.83484	14.6878	12.6952	0.205423	10.5793	9.28513	2.92728	1.1401	0.544371	100	4.06738	14.5708	51.0526	46.6667	0.389474	95.2314	FALSE		28	388	4.66	1.33	67.9	3.52	9210.64
[15461][9979][13518]	Antarctica-East Australia-New Zealand	CENOZOIC [15461] / NEOGENE [9979]	ANTARCTICA / WEST ANTARCTIC RIFT SYSTEM / ROSS SEA RIFT / MOUNT MELBOURNE	165	-74.5	NOT GIVEN [15461] / BASALT, ALKALINE [9979] / BASALT [13518]	s_BRP (MB65B) [15461] / s_MB 65B [9979] / s_MB65B [13518]	43.91	2.76	14.3	4.3	8.49	12.36	12.36	0.2	10.3	9.04	2.85	1.11	0.53	2.2	99.56	97.36	45.1007	2.83484	14.6878	12.6952	0.205423	10.5793	9.28513	2.92728	1.1401	0.544371	100	4.06738	14.5708	51.0526	46.6667	0.389474	95.2314	FALSE		28	388	4.66	1.33	67.9	3.52	9210.64
[19201][17911]	Antarctica-East Australia-New Zealand	CENOZOIC [19201]	ANTARCTICA / WEST ANTARCTIC RIFT SYSTEM / ROSS SEA RIFT / MOUNT MORNING	163.853	-78.3983	BASANITE [19201]	s_OU78540 [19201]	44	2.74	13.93			10.87	10.87	0.19	10.49	11.1	3.27	1.19	0.58	1.25	99.61	98.36	44.7336	2.78569	14.1623	11.0512	0.193168	10.6649	11.2851	3.32452	1.20984	0.589671	100	4.53436	10.9295	23.7705	21.9044	0.363914	64.0867	FALSE		27.2387	319.44	4.18078	1.92229	45.6938	2.74831	9874.47
[22774]	Antarctica-East Australia-New Zealand	QUATERNARY [22774]	ANTARCTICA / WEST ANTARCTIC RIFT SYSTEM / ROSS SEA RIFT / THE PLEIADES VOLCANIC COMPLEX	165.557	-72.701	BASALT, ALKALINE [22774]	s_K16012408-1 [22774]	44.6633	2.9	14.06			11.6584	11.6584	0.183	9.38	11.3867	2.90667	1.31667	0.55	-0.12	98.8847	99.0047	45.1123	2.92915	14.2013	11.7756	0.18484	9.47429	11.5011	2.93589	1.3299	0.555529	100	4.26579	14.5068	51.6209	36.1665	0.452982	99.0939	FALSE	0.412977	33.9193	390.94	4.87039	1.36871	70.654		10925.5
[22774]	Antarctica-East Australia-New Zealand	QUATERNARY [22774]	ANTARCTICA / WEST ANTARCTIC RIFT SYSTEM / ROSS SEA RIFT / THE PLEIADES VOLCANIC COMPLEX	165.498	-72.6522	HAWAIITE [22774]	s_J14120503-2 [22774]	46.13	2.45667	14.6067			11.0375	11.0375	0.195	8.25	10.1633	3.51667	1.47667	0.54	0	98.3725	98.3725	46.8932	2.49731	14.8483	11.2201	0.198226	8.38649	10.3315	3.57485	1.5011	0.548934	100	5.07594	10.0797	36.3284	34.2499	0.419905	82.5627	FALSE	0.607241	29.1821	546.95	5.84015	1.62042	58.8672		12253.2
[22774]	Antarctica-East Australia-New Zealand	QUATERNARY [22774]	ANTARCTICA / WEST ANTARCTIC RIFT SYSTEM / ROSS SEA RIFT / THE PLEIADES VOLCANIC COMPLEX	165.499	-72.6517	HAWAIITE [22774]	s_K16012424 [22774]	45.7433	2.43667	14.2033			11.2265	11.2265	0.196	9.05	10.3	3.47	1.42333	0.51	0.051	98.6102	98.5592	46.4121	2.47229	14.411	11.3906	0.198865	9.1823	10.4506	3.52073	1.44414	0.517456	100	4.96487	13.7631	51.6274	36.1759	0.410183	115.346	FALSE	0.520042	36.6484	607.657	5.97554	1.59299	82.242		11810.6
[22774]	Antarctica-East Australia-New Zealand	QUATERNARY [22774]	ANTARCTICA / WEST ANTARCTIC RIFT SYSTEM / ROSS SEA RIFT / THE PLEIADES VOLCANIC COMPLEX	165.446	-72.7341	BASANITE [22774]	s_K16012708-4 [22774]	45.6233	3.29333	14.8067			11.0435	11.0435	0.179667	7.29333	9.60333	3.67667	1.92667	0.556667	0.798	98.8012	98.0032	46.5529	3.36043	15.1083	11.2686	0.183327	7.44193	9.799	3.75158	1.96592	0.568009	100	5.7175	14.2769	53.3764	28.1351	0.524025	121.884	FALSE	0.807705	41.9049	663.413	6.08699	1.62812	86.9031		15987.2
[13387]	Antarctica-East Australia-New Zealand	CENOZOIC [13387]	ANTARCTICA / WEST ANTARCTIC RIFT SYSTEM / VICTORIA LAND / GREENE IGNEOUS COMPLEX	170	-75	BASANITE [13387]	s_SAX22 [13387]	42.33	4.48	15.42	3.51	11		14.1583	0.22	6.15	9.08	3.35	0.64	1.32	2.5	99.6483	97.1483	43.5726	4.61151	15.8726	14.5739	0.226458	6.33053	9.34654	3.44834	0.658787	1.35875	100	4.10712	32.3077	126	72	0.191045	88.359	FALSE	0.06	4.9	429	1.95	0.5	63	4.1	5310.64
[13387]	Antarctica-East Australia-New Zealand	CENOZOIC [13387]	ANTARCTICA / WEST ANTARCTIC RIFT SYSTEM / VICTORIA LAND / GREENE IGNEOUS COMPLEX	170	-75	BASANITE [13387]	s_SAX18 [13387]	47.2	3.45	14.41	3.84	6.99		10.4452	0.19	6.28	7.21	4.75	2.17	0.89	2.62	99.6152	96.9952	48.6622	3.55688	14.8564	10.7688	0.195886	6.47455	7.43336	4.89715	2.23722	0.917571	100	7.13437	10.5556	42.9032	30.8065	0.456842	186.536	FALSE	5.5	59	703	12.6	3.1	133	8.6	18006.4
[13387]	Antarctica-East Australia-New Zealand	CENOZOIC [13387]	ANTARCTICA / WEST ANTARCTIC RIFT SYSTEM / VICTORIA LAND / MCGEE IGNEOUS COMPLEX	170	-75	TRACHYBASALT [13387]	s_SX17 [13387]	48.32	3.32	14.99	3.5	8.03		11.1793	0.16	6.76	7.01	3.58	1.9	0.83	1.61	99.6593	98.0493	49.2813	3.38605	15.2882	11.4017	0.163183	6.89449	7.14946	3.65122	1.9378	0.846513	100	5.58903	12.0408	45.0382	25.6757	0.530726	82.7489	FALSE	1.62	43	467	4.9	1.31	59	3.9	15766
[13387]	Antarctica-East Australia-New Zealand	CENOZOIC [13387]	ANTARCTICA / WEST ANTARCTIC RIFT SYSTEM / VICTORIA LAND / RANDOM HILL DIKE SWARM	170	-75	BASALT, ALKALINE [13387]	s_AS1 [13387]	46.47	2.77	16.28	1.51	9.61		10.9687	0.17	8.28	8.95	3.44	1.06	0.51	0.96	99.8587	98.8987	46.9875	2.80085	16.4613	11.0908	0.171893	8.3722	9.04966	3.47831	1.0718	0.515679	100	4.55011	12	40	34.0909	0.30814	75.7363	FALSE	0.39	26.3	305	4.5	1.35	54	3.4	8795.74
[23643]	Antarctica-East Australia-New Zealand		AUSTRALIA / EASTERN AUSTRALIAN CENOZOIC VOLCANIC ZONE / NEW SOUTH WALES / BARRINGTON VOLCANIC PROVINCE	152	-32	BASALT [23643]	s_BRT3 [23643]	42.8872	2.29805	15.0035			11.07	11.07	0.180909	12.0248	10.3508	3.26834	0.782614	0.898437	2.97132	101.736	98.7646	43.4236	2.32679	15.1912	11.2085	0.183172	12.1752	10.4803	3.30922	0.792403	0.909675	100	4.10162	25.6466	37.5392	32.1999	0.239453	122.298	FALSE		47.2679	600.56	3.4	2.32286	87.1983	6.89461	6494.03
[7804]	Antarctica-East Australia-New Zealand		AUSTRALIA / EASTERN AUSTRALIAN CENOZOIC VOLCANIC ZONE / QUEENSLAND / ATHERTON PROVINCE - BELLENDEN KER SUITE	145.5	-17.5	BASANITE [7804]	s_BK114 [7804]	45.18	2.02	13.78			11.68	11.68	0.18	10.57	9.23	4.1	1.9	0.93	1.15	100.72	99.57	45.3751	2.02872	13.8395	11.7304	0.180777	10.6156	9.26986	4.11771	1.90821	0.934016	100	6.02591	15.847	42.963	39.2188	0.463415	81.3464	FALSE	0.389	16	268	3.66	1.35	58	3.34	15766
[7804]	Antarctica-East Australia-New Zealand		AUSTRALIA / EASTERN AUSTRALIAN CENOZOIC VOLCANIC ZONE / QUEENSLAND / ATHERTON PROVINCE - RUSSEL RIVER	145.5	-17.5	BASALT, ALKALINE, OLIVINE [7804]	s_RR225 [7804]	47.11	1.97	15.26			10.25	10.25	0.18	10.29	9.83	2.94	1.57	0.45	1.76	101.61	99.85	47.1808	1.97296	15.2829	10.2654	0.18027	10.3055	9.84477	2.94442	1.57236	0.450676	100	4.51678	13.7931	57.971	29.1005	0.534014	56.101	FALSE	0.557	45	484	2.9	0.69	40		13027.7
[23643]	Antarctica-East Australia-New Zealand		AUSTRALIA / EASTERN AUSTRALIAN CENOZOIC VOLCANIC ZONE / QUEENSLAND / BAUHINIA PROVINCE	149.7	-25	BASALT [23643]	s_CIB [23643]	47.9604	1.78533	14.4337			11.09	11.09	0.206479	9.24794	8.85502	3.9845	0.885236	0.311656	1.12661	99.8869	98.7603	48.5624	1.80774	14.6149	11.2292	0.209071	9.36403	8.96617	4.03451	0.896348	0.315568	100	4.93086	12.8091	39.0206	13.6307	0.22217	30.8567	FALSE	0.518788	13.262	132.452	1.71759	0.563826	22.0008	1.51706	7345.58
[23643]	Antarctica-East Australia-New Zealand		AUSTRALIA / EASTERN AUSTRALIAN CENOZOIC VOLCANIC ZONE / QUEENSLAND / BAUHINIA PROVINCE	149.7	-25	BASALT [23643]	s_TRLF04 [23643]	47.1133	2.14547	14.4637			11.27	11.27	0.200363	9.25501	9.5921	2.74712	1.34728	0.607665	1.92318	100.665	98.742	47.7135	2.1728	14.648	11.4136	0.202916	9.37292	9.71431	2.78212	1.36445	0.615406	100	4.14656	15.558	43.8744	16.9563	0.490436	52.6151	FALSE	0.293313	18.2377	205.242	2.41127	0.855045	37.5146	2.51091	11179.6
[7809][7804]	Antarctica-East Australia-New Zealand		AUSTRALIA / EASTERN AUSTRALIAN CENOZOIC VOLCANIC ZONE / QUEENSLAND / CHUDLEIGH PROVINCE	144.3	-19.5	BASANITE [7809]	s_CHD11 [7809]	46.02	2.38	15.04			10.97	10.97	0.18	8.53	8.34	4.68	2.53	1.09		99.76	99.76	46.1307	2.38573	15.0762	10.9964	0.180433	8.55052	8.36006	4.69126	2.53609	1.09262	100	7.22735	14.4703	41.791	25.1034	0.540598	78.5414	FALSE	0.18	18	265	3.87	1.34	56	3.44	20993.6
[7809][7804]	Antarctica-East Australia-New Zealand		AUSTRALIA / EASTERN AUSTRALIAN CENOZOIC VOLCANIC ZONE / QUEENSLAND / CHUDLEIGH PROVINCE	144.3	-19.5	HAWAIITE [7809]	s_CHD18 [7809]	49.47	1.93	15.86			9.27	9.27	0.14	7.71	9.78	3.62	1.6	0.52		99.9	99.9	49.5195	1.93193	15.8759	9.27928	0.14014	7.71772	9.78979	3.62362	1.6016	0.520521	100	5.22523	15.3846	35.4167	18.2915	0.441989	47.6858	FALSE	0.177	13	212	2.21	0.96	34	2.29	13276.6
[7804]	Antarctica-East Australia-New Zealand		AUSTRALIA / EASTERN AUSTRALIAN CENOZOIC VOLCANIC ZONE / QUEENSLAND / MCBRIDE PROVINCE	144.6	-18.3	BASANITE [7804]	s_MB347 [7804]	46.15	2.05	14.97			10.59	10.59	0.17	9.99	8.73	3.93	2.03	0.79	1.75	101.15	99.4	46.4286	2.06237	15.0604	10.6539	0.171026	10.0503	8.7827	3.95372	2.04225	0.794769	100	5.99598	17.3653	48.3333	20.625	0.516539	81.3464	FALSE	0.14	12	422	3.34	1.2	58	4.52	16844.7
[7804]	Antarctica-East Australia-New Zealand		AUSTRALIA / EASTERN AUSTRALIAN CENOZOIC VOLCANIC ZONE / QUEENSLAND / MCBRIDE PROVINCE - KINRARA BASALT	144.6	-18.3	HAWAIITE, NEPHELINE [7804]	s_S-1 [7804]	47.69	1.7	15.06			10.1	10.1	0.14	10.16	8.2	4.03	1.77	0.51	0.47	99.83	99.36	47.9972	1.71095	15.157	10.1651	0.140902	10.2254	8.25282	4.05596	1.7814	0.513285	100	5.83736	15.8537	46.4286	28.0982	0.439206	54.6985	FALSE	0.218	11	212	2.46	0.84	39	2.14	14687.2
[7804]	Antarctica-East Australia-New Zealand		AUSTRALIA / EASTERN AUSTRALIAN CENOZOIC VOLCANIC ZONE / QUEENSLAND / MCBRIDE PROVINCE - KINRARA BASALT	144.6	-18.3	HAWAIITE, NEPHELINE [7804]	s_C-1 [7804]	47.64	1.84	15.28			10.17	10.17	0.14	8.72	8.3	5.02	2.06	0.73	0.48	100.38	99.9	47.6877	1.84184	15.2953	10.1802	0.14014	8.72873	8.30831	5.02503	2.06206	0.730731	100	7.08709	15.6863	48.2759	19.9676	0.410359	78.5414	FALSE	0.378	18	300	3.57	1.16	56	2.94	17093.6
[7804]	Antarctica-East Australia-New Zealand		AUSTRALIA / EASTERN AUSTRALIAN CENOZOIC VOLCANIC ZONE / QUEENSLAND / MCBRIDE PROVINCE - KINRARA BASALT	144.6	-18.3	HAWAIITE, NEPHELINE [7804]	s_A-4 [7804]	46.8	1.99	14.99			10.58	10.58	0.16	9.84	8.43	4.79	2.15	0.74	0.58	101.05	100.47	46.5811	1.98069	14.9199	10.5305	0.159252	9.79397	8.39056	4.76759	2.13994	0.736538	100	6.90753	17.7083	48.5714	36.9935	0.448852	71.5288	FALSE	0.191	10	185	2.88	1.05	51	2.71	17840.4
[7804]	Antarctica-East Australia-New Zealand		AUSTRALIA / EASTERN AUSTRALIAN CENOZOIC VOLCANIC ZONE / QUEENSLAND / MCBRIDE PROVINCE - KINRARA BASALT	144.6	-18.3	BASANITE [7804]	s_A-7 [7804]	46.67	1.98	15.31			10.74	10.74	0.15	9.96	8.61	4.08	1.74	0.69	1.94	101.87	99.93	46.7027	1.98139	15.3207	10.7475	0.150105	9.96698	8.61603	4.08286	1.74122	0.690483	100	5.82408	16.9492	49.0196	42.2794	0.426471	70.1262	FALSE	0.189	10	247	2.95	1.02	50	2.66	14438.3
[7804]	Antarctica-East Australia-New Zealand		AUSTRALIA / EASTERN AUSTRALIAN CENOZOIC VOLCANIC ZONE / QUEENSLAND / MCLEAN FIELD	144.8	-15.8	HAWAIITE [7804]	s_LKD9 [7804]	50.9	2.23	15.18			9.65	9.65	0.14	6.36	8.85	4.01	1.95	0.56	0.98	100.81	99.83	50.9867	2.2338	15.2058	9.66643	0.140238	6.37083	8.86507	4.01683	1.95332	0.560954	100	5.97015	10.6599	26.087	18.524	0.486284	58.906	FALSE	0.846	32	475	3.94	1.61	42	2.3	16180.9
[23643]	Antarctica-East Australia-New Zealand		AUSTRALIA / EASTERN AUSTRALIAN CENOZOIC VOLCANIC ZONE / QUEENSLAND / MONTO VOLCANIC PROVINCE	151	-24	BASALT [23643]	s_BC27 [23643]	44.4627	2.40281	13.9782			11.58	11.58	0.18874	8.93426	7.9464	5.7287	2.03948	1.44685	0.873737	99.5819	98.7081	45.0446	2.43426	14.1612	11.7316	0.19121	9.05119	8.0504	5.80367	2.06617	1.46578	100	7.86984	16.7115	36.722	30.4292	0.35601	95.2078	FALSE	0.0656193	6.5656	367.53	4.06207	1.84857	67.8832	6.39453	16923.3
[23643]	Antarctica-East Australia-New Zealand		AUSTRALIA / EASTERN AUSTRALIAN CENOZOIC VOLCANIC ZONE / QUEENSLAND / MONTO VOLCANIC PROVINCE	151	-24	BASALT [23643]	s_BC24 [23643]	50.5221	1.99167	13.6573			9.96	9.96	0.146564	9.26674	8.36616	3.56181	1.03755	0.383325	1.01729	99.9105	98.8932	51.0875	2.01396	13.8102	10.0715	0.148204	9.37045	8.4598	3.60167	1.04916	0.387615	100	4.65083	25.6127	38.8987	19.984	0.291298	39.289	FALSE	0.240068	15.8614	253.902	1.09372	0.720154	28.0131	2.65242	8609.44
[23643]	Antarctica-East Australia-New Zealand		AUSTRALIA / EASTERN AUSTRALIAN CENOZOIC VOLCANIC ZONE / QUEENSLAND / MONTO VOLCANIC PROVINCE	151	-24	BASALT [23643]	s_IJLF01 [23643]	46.9294	3.06937	13.1618			11.51	11.51	0.232407	8.93211	9.2235	2.97655	1.77781	0.905958	1.30504	100.024	98.7189	47.5384	3.1092	13.3326	11.6594	0.235423	9.04803	9.3432	3.01518	1.80088	0.917715	100	4.81606	18.4276	58.0045	30.2739	0.597272	90.5337	FALSE	0.344444	31.4906	604.918	3.50292	1.11285	64.5506	4.01765	14752
[23643]	Antarctica-East Australia-New Zealand		AUSTRALIA / EASTERN AUSTRALIAN CENOZOIC VOLCANIC ZONE / QUEENSLAND / MONTO VOLCANIC PROVINCE	151	-24	BASALT [23643]	s_BC28 [23643]	45.852	2.48172	13.4894			11.46	11.46	0.178406	8.96515	10.1596	3.94383	1.61453	0.578936	1.88194	100.606	98.7236	46.4449	2.5138	13.6638	11.6082	0.180712	9.08106	10.2909	3.99482	1.6354	0.586421	100	5.63023	24.4587	43.9261	25.211	0.409381	55.0179	FALSE	0.344062	20.4787	382.038	1.60384	0.893041	39.2278	3.65783	13397.1
[23643]	Antarctica-East Australia-New Zealand		AUSTRALIA / EASTERN AUSTRALIAN CENOZOIC VOLCANIC ZONE / QUEENSLAND / PEAK RANGE VOLCANIC PROVINCE	148	-23	BASALT [23643]	s_PRO1A [23643]	45.7429	3.00484	13.8774			11.25	11.25	0.165312	9.95783	9.2159	3.27486	1.6308	0.622875	1.14971	99.8925	98.7428	46.3254	3.0431	14.0541	11.3932	0.167417	10.0846	9.33324	3.31655	1.65157	0.630805	100	4.96812	13.4154	40.6434	29.0987	0.497976	52.6486	FALSE	0.579012	23.3092	325.579	2.79817	0.923604	37.5385	1.85565	13532.2
[23643]	Antarctica-East Australia-New Zealand		AUSTRALIA / EASTERN AUSTRALIAN CENOZOIC VOLCANIC ZONE / QUEENSLAND / PEAK RANGE VOLCANIC PROVINCE	148	-23	BASALT [23643]	s_PRO-7 [23643]	47.5509	1.75798	14.6782			10.39	10.39	0.164933	10.2669	10.1298	2.79444	0.85084	0.258607	1.25721	100.1	98.8427	48.1077	1.77856	14.8501	10.5117	0.166864	10.3872	10.2484	2.82716	0.860802	0.261635	100	3.68796	13.6936	48.9924	18.0005	0.304476	31.9741	FALSE	0.194918	12.3657	214.724	1.66484	0.465328	22.7975	3.26625	7060.16
[23643]	Antarctica-East Australia-New Zealand		AUSTRALIA / EASTERN AUSTRALIAN CENOZOIC VOLCANIC ZONE / QUEENSLAND / PEAK RANGE VOLCANIC PROVINCE	148	-23	BASALT [23643]	s_PRO-2B [23643]	46.7175	2.63922	13.9743			11.17	11.17	0.166728	9.92818	9.61913	2.85037	1.07089	0.623024	1.99168	100.751	98.7593	47.3044	2.67238	14.1498	11.3103	0.168822	10.0529	9.73997	2.88617	1.08434	0.630851	100	3.97052	13.6926	45.256	35.2192	0.375703	44.3935	FALSE	0.205123	14.8983	250.204	2.31166	0.699412	31.6526	3.95436	8886.12
[7804]	Antarctica-East Australia-New Zealand		AUSTRALIA / EASTERN AUSTRALIAN CENOZOIC VOLCANIC ZONE / QUEENSLAND / PIEBALD PROVINCE - BALD HILLS FORMATION	145.1	-15.1	HAWAIITE, NEPHELINE [7804]	s_CK19 [7804]	46.66	2.05	13.57			11.79	11.79	0.17	9.18	9.95	4.55	0.74	0.84	1.84	101.34	99.5	46.8945	2.0603	13.6382	11.8492	0.170854	9.22613	10	4.57286	0.743719	0.844221	100	5.31658	12.1849	41.1348	32.451	0.162637	81.3464	FALSE	0.366	27	490	4.76	1.41	58	3.01	6140.43
[23643]	Antarctica-East Australia-New Zealand		AUSTRALIA / EASTERN AUSTRALIAN CENOZOIC VOLCANIC ZONE / QUEENSLAND / SPRINGSURE VOLCANIC CENTRE	148	-24.1	BASALT [23643]	s_IJS08B [23643]	49.8596	1.78846	14.7372			10.69	10.69	0.19136	8.0183	8.74638	3.175	1.24482	0.35688	0.34527	99.1532	98.808	50.4611	1.81003	14.915	10.819	0.193669	8.11503	8.85189	3.2133	1.25983	0.361186	100	4.47314	12.4228	44.2209	20.2598	0.392068	36.1944	FALSE	0.084063	21.7478	203.764	2.07735	0.583584	25.8066	1.7481	10329.3
[23643]	Antarctica-East Australia-New Zealand		AUSTRALIA / EASTERN AUSTRALIAN CENOZOIC VOLCANIC ZONE / QUEENSLAND / SPRINGSURE VOLCANIC CENTRE	148	-24.1	BASALT [23643]	s_CIK [23643]	46.3681	2.88603	14.171			11.53	11.53	0.209594	8.24076	8.77992	3.59414	2.09293	0.842928	1.15172	99.8672	98.7155	46.9715	2.92358	14.3554	11.68	0.212321	8.348	8.89417	3.64091	2.12017	0.853896	100	5.76108	15.1467	52.3902	22.2242	0.582318	80.4396	FALSE	0.506498	36.0342	437.676	3.78652	1.09474	57.3534	3.89786	17366.9
[23643]	Antarctica-East Australia-New Zealand		AUSTRALIA / EASTERN AUSTRALIAN CENOZOIC VOLCANIC ZONE / QUEENSLAND / SPRINGSURE VOLCANIC CENTRE	148	-24.1	BASALT [23643]	s_CVLF01 [23643]	47.8407	1.91407	15.3404			11.02	11.02	0.215836	8.65656	9.2398	2.49714	1.57206	0.481095	1.8366	100.614	98.7776	48.4327	1.93776	15.5302	11.1564	0.218507	8.76369	9.35414	2.52804	1.59151	0.487048	100	4.11955	12.2726	44.2373	21.6413	0.629544	43.8469	FALSE	0.167748	27.7156	269.265	2.54738	0.706708	31.2628	2.02852	13044.7
[7804]	Antarctica-East Australia-New Zealand		AUSTRALIA / EASTERN AUSTRALIAN CENOZOIC VOLCANIC ZONE / QUEENSLAND / TOOMBA / NULLA PROVINCE - TOOMBA BASALT	145.3	-19.7	HAWAIITE [7804]	s_TT7 [7804]	50.24	1.82	15.34			9.9	9.9	0.15	8.36	8.35	3.77	1.59	0.47	0.39	100.38	99.99	50.245	1.82018	15.3415	9.90099	0.150015	8.36084	8.35084	3.77038	1.59016	0.470047	100	5.36054	13.964	46.9697	14.3307	0.421751	43.4783	FALSE	0.239	15	307	2.22	0.66	31	1.79	13193.6
[7804]	Antarctica-East Australia-New Zealand		AUSTRALIA / EASTERN AUSTRALIAN CENOZOIC VOLCANIC ZONE / QUEENSLAND / TOOMBA / NULLA PROVINCE - TOOMBA BASALT	145.3	-19.7	HAWAIITE, NEPHELINE [7804]	s_TB6 [7804]	48.44	1.92	15.62			9.88	9.88	0.13	8.98	8.73	3.71	1.85	0.54	0.62	100.42	99.8	48.5371	1.92385	15.6513	9.8998	0.130261	8.998	8.74749	3.71743	1.85371	0.541082	100	5.57114	15.2	47.5	29.0066	0.498652	53.2959	FALSE	0.195	13	335	2.5	0.8	38	2.24	15351.1
[7804]	Antarctica-East Australia-New Zealand		AUSTRALIA / EASTERN AUSTRALIAN CENOZOIC VOLCANIC ZONE / QUEENSLAND / TOOMBA / NULLA PROVINCE - TOOMBA BASALT	145.3	-19.7	BASANITE [7804]	s_FLV8 [7804]	44.51	2.14	14.5			11.83	11.83	0.19	8.91	9.18	4.74	2.23	1.54	0.67	100.44	99.77	44.6126	2.14493	14.5334	11.8573	0.190438	8.93054	9.20116	4.75093	2.23514	1.54355	100	6.98607	14.0436	42.963	50.7937	0.470464	81.3464	FALSE	0.223	14	303	4.13	1.35	58	2.91	18504.3
[7804]	Antarctica-East Australia-New Zealand		AUSTRALIA / EASTERN AUSTRALIAN CENOZOIC VOLCANIC ZONE / QUEENSLAND / TOOMBA / NULLA PROVINCE - TOOMBA BASALT	145.3	-19.7	HAWAIITE, NEPHELINE [7804]	s_BB1 [7804]	48.33	1.94	15.63			10.14	10.14	0.15	9.74	7.9	3.78	1.85	0.47	0.88	100.81	99.93	48.3639	1.94136	15.6409	10.1471	0.150105	9.74682	7.90553	3.78265	1.8513	0.470329	100	5.63394	14.2857	44.4444	28.9116	0.489418	50.4909	FALSE	0.187	12	215	2.52	0.81	36	2.19	15351.1
[23643]	Antarctica-East Australia-New Zealand		AUSTRALIA / EASTERN AUSTRALIAN CENOZOIC VOLCANIC ZONE / QUEENSLAND / UNDARA	145	-18	BASALT [23643]	s_UPW4 [23643]	49.0147	1.71362	15.4892			10.26	10.26	0.156776	8.87723	7.80364	3.43258	1.63719	0.475536	0.158017	99.0185	98.8604	49.5797	1.73337	15.6677	10.3783	0.158583	8.97955	7.89359	3.47214	1.65606	0.481017	100	5.12821	7.79341	30.6505	15.9632	0.476957	51.6672	FALSE		29.7919	373.876	4.7269	1.2019	36.8387	2.85252	13585.2
[23643]	Antarctica-East Australia-New Zealand		AUSTRALIA / EASTERN AUSTRALIAN CENOZOIC VOLCANIC ZONE / QUEENSLAND / UNDARA	145	-18	BASALT [23643]	s_UR1 [23643]	48.1097	1.65705	15.131			9.69	9.69	0.146649	10.333	8.39973	3.54813	1.46592	0.439563	0.767483	99.6883	98.9208	48.6345	1.67513	15.2961	9.79572	0.148248	10.4458	8.49136	3.58684	1.48191	0.444358	100	5.06876	6.48883	28.3167	17.4583	0.413153	52.2442	FALSE		28.9686	409.39	5.74065	1.31548	37.2501	2.62583	12164
[23643]	Antarctica-East Australia-New Zealand		AUSTRALIA / EASTERN AUSTRALIAN CENOZOIC VOLCANIC ZONE / QUEENSLAND / UNDARA	145	-18	BASALT [23643]	s_UBA3 [23643]	49.4453	1.55086	15.4903			10.14	10.14	0.161858	9.08383	8.25575	3.09396	1.1858	0.462657	1.01722	99.8875	98.8703	50.0103	1.56858	15.6673	10.2559	0.163707	9.18763	8.35008	3.12931	1.19935	0.467944	100	4.32866	6.34703	25.47	16.078	0.383263	40.3556	FALSE		20.4481	1300.47	4.53338	1.1297	28.7735	2.10508	9839.61
[23643]	Antarctica-East Australia-New Zealand		AUSTRALIA / EASTERN AUSTRALIAN CENOZOIC VOLCANIC ZONE / QUEENSLAND / UNDARA	145	-18	BASALT [23643]	s_UR3 [23643]	46.261	2.14036	14.5423			10.94	10.94	0.248791	10.9928	8.15319	3.22066	1.72538	0.562929	1.33878	100.126	98.7874	46.8289	2.16663	14.7208	11.0743	0.251844	11.1277	8.25326	3.26019	1.74656	0.569838	100	5.00675	9.96035	27.1339	19.1598	0.535722	47.8667	FALSE		22.8344	503.17	3.42648	1.2578	34.129	2.85632	14317
[5530]	Antarctica-East Australia-New Zealand	NEOGENE [5530]	AUSTRALIA / EASTERN AUSTRALIAN CENOZOIC VOLCANIC ZONE / SOUTH AUSTRALIA / NORTHERN PROVINCE	140.45	-37.5333	BASALT [5530]	s_963-GRA-F [5530]	43.87	3.74	10.46			11.53	11.53	0.17	10.63	11.05	4.47	0.62	0.92	0.8	98.26	97.46	45.0133	3.83747	10.7326	11.8305	0.174431	10.907	11.338	4.5865	0.636158	0.943977	100	5.22266	9.90789	251	21.6667	0.138702	105.61	FALSE		20	957	7.6	0.3	75.3		5144.68
[5530]	Antarctica-East Australia-New Zealand	NEOGENE [5530]	AUSTRALIA / EASTERN AUSTRALIAN CENOZOIC VOLCANIC ZONE / SOUTH AUSTRALIA / NORTHERN PROVINCE	140.7	-37.7	BASALT [5530]	s_963-BUR-D [5530]	40.41	3.82	11.11			12.68	12.68	0.17	13	11.57	1.01	0.96	0.94	2.52	98.19	95.67	42.2389	3.99289	11.6128	13.2539	0.177694	13.5884	12.0937	1.05571	1.00345	0.982544	100	2.05916	10.2785	81.2	17.8889	0.950495	113.885	FALSE		21	895	7.9	1	81.2		7965.96
[5530]	Antarctica-East Australia-New Zealand	NEOGENE [5530]	AUSTRALIA / EASTERN AUSTRALIAN CENOZOIC VOLCANIC ZONE / SOUTH AUSTRALIA / NORTHERN PROVINCE	140.7	-37.7	BASALT [5530]	s_963-BUR-C [5530]	38.23	4.1	12.14			13.74	13.74	0.18	13.98	12.08	0.42	0.14	1.01	2.83	98.85	96.02	39.8146	4.26994	12.6432	14.3095	0.187461	14.5595	12.5807	0.437409	0.145803	1.05186	100	0.583212	10.8868	72.125	42.5	0.333333	80.9257	FALSE		3	364	5.3	0.8	57.7		1161.7
[14505]	Antarctica-East Australia-New Zealand	CENOZOIC [14505]	AUSTRALIA / EASTERN AUSTRALIAN CENOZOIC VOLCANIC ZONE / TASMANIA	147.808	-40.9968	NEPHELINITE, OLIVINE [14505]	s_NJ437/7 [14505]	40.97	2.35	9.26			12.23	12.23	0.19	16.81	10.12	3.52	0.81	1.02		97.28	97.28	42.1155	2.41571	9.51891	12.572	0.195312	17.28	10.403	3.61842	0.832648	1.04852	100	4.45107	11.5254	29.5652	18.62	0.230114	95.3717	FALSE	75.4	13	233	5.9	2.3	68	4.8	6721.28
[8058][15480]	Antarctica-East Australia-New Zealand	OLIGOCENE [15480]	AUSTRALIA / EASTERN AUSTRALIAN CENOZOIC VOLCANIC ZONE / TASMANIA / OATLANDS VOLCANICS	147.3	-42.4	BASALT, OLIVINE [8058] / NOT GIVEN [15480]	s_UT-70495 [8058] / s_495 [15480]	45.76	2.92	14.02			13.37	13.37	0.19	8.54	8.33	3.1	1.35	0.93	1.13	99.64	98.51	46.4521	2.96417	14.2321	13.5722	0.192874	8.66917	8.45599	3.14689	1.37042	0.944067	100	4.51731	13.8686	46.9136	42.3387	0.435484	106.592	FALSE	0.39	30.2	401	5.48	1.62	76	4.3	11202.1
[8058][15480]	Antarctica-East Australia-New Zealand	OLIGOCENE [15480]	AUSTRALIA / EASTERN AUSTRALIAN CENOZOIC VOLCANIC ZONE / TASMANIA / OATLANDS VOLCANICS	147.417	-42.2333	BASANITE [8058] / NOT GIVEN [15480]	s_UT-70493 [8058] / s_493 [15480]	42.75	3.16	11.12			13.42	13.42	0.22	10.37	10.61	4.06	1.45	1.35	1.47	99.98	98.51	43.3966	3.2078	11.2882	13.623	0.223328	10.5269	10.7705	4.12141	1.47193	1.37042	100	5.59334	12.2563	42.1725	34.714	0.357143	185.133	FALSE	0.62	23.6	552	10.77	3.13	132	7.7	12031.9
[8075]	Antarctica-East Australia-New Zealand		AUSTRALIA / EASTERN AUSTRALIAN CENOZOIC VOLCANIC ZONE / VICTORIA / EUROA MAFIC VOLCANICS	145.582	-36.8652	BASALT, ALKALINE [8075]	s_SCW2 [8075]	45.45	3.09	10.68	2.44	8.77		10.9655	0.17	12.1	10.7	2.33	1.94	0.68		98.1055	98.1055	46.3277	3.14967	10.8862	11.1773	0.173283	12.3337	10.9066	2.37499	1.97746	0.693131	100	4.35246	12.2801	52.2137	25.3968	0.832618	95.9327	FALSE	0.53	46.2	592	5.57	1.31	68.4	3.71	16097.9
[23286]	Antarctica-East Australia-New Zealand	CENOZOIC [23286]	AUSTRALIA / EASTERN AUSTRALIAN CENOZOIC VOLCANIC ZONE / VICTORIA / NEWER VOLCANIC PROVINCE	142.619	-38.3499	BASALT [23286]	s_VIC29 [23286]	46.7	2.45	13.19			11.86	11.86	0.17	11.01	9.05	3.32	1.37	0.58	-0.87	98.83	99.7	46.8405	2.45737	13.2297	11.8957	0.170512	11.0431	9.07723	3.32999	1.37412	0.581745	100	4.70411	12.8	42.6667	19.5806	0.412651	53.8569	FALSE		25.4	354.9	3	0.9	38.4	2.4	11368.1
[7803]	Antarctica-East Australia-New Zealand		AUSTRALIA / EASTERN AUSTRALIAN CENOZOIC VOLCANIC ZONE / VICTORIA / NEWER VOLCANIC PROVINCE	144.25	-37.9167	HAWAIITE, NEPHELINE [7803]	s_AB-1 [7803]	46.88	2.75	13.7			11.46	11.46	0.16	8.83	7.7	3.61	2.25	0.72	-0.01	98.05	98.06	47.8075	2.80441	13.971	11.6867	0.163165	9.00469	7.85234	3.68142	2.29451	0.734244	100	5.97593	15.8383	54.6259	18.7298	0.623269	112.623	FALSE	1.28	63.2	587	5.07	1.47	80.3	4.91	18670.2
[8247]	Antarctica-East Australia-New Zealand		AUSTRALIA / EASTERN AUSTRALIAN CENOZOIC VOLCANIC ZONE / VICTORIA / NEWER VOLCANIC PROVINCE	144.5	-38.5	BASALT, TRANSITIONAL [8247]	s_F1-111 [8247]	51.09	1.83	14.51	2.08	8		9.87158	0.16	7.03	8.56	3.83	1.18	0.36		98.4216	98.4216	51.9093	1.85935	14.7427	10.0299	0.162566	7.14274	8.69728	3.89142	1.19892	0.365773	100	5.09035	5.68182	25	10.9722	0.308094	35.0631	FALSE	0.87	32	330	4.4	1	25		9791.49
[8247]	Antarctica-East Australia-New Zealand		AUSTRALIA / EASTERN AUSTRALIAN CENOZOIC VOLCANIC ZONE / VICTORIA / NEWER VOLCANIC PROVINCE	144.5	-38.5	BASALT, ALKALINE [8247]	s_F1-69 [8247]	49.78	1.86	14.11	3.77	7.56		10.9522	0.18	7.46	8.1	4.63	1.05	0.41		98.5322	98.5322	50.5215	1.88771	14.3202	11.1154	0.182681	7.57113	8.22066	4.69897	1.06564	0.416107	100	5.76461	10.6667	32	18.8	0.226782	44.8808	FALSE		15	267	3	1	32		8712.77
[8247]	Antarctica-East Australia-New Zealand		AUSTRALIA / EASTERN AUSTRALIAN CENOZOIC VOLCANIC ZONE / VICTORIA / NEWER VOLCANIC PROVINCE	144.5	-38.5	BASALT, TRANSITIONAL [8247]	s_F1-82 [8247]	49.07	2.18	13.69	2.78	8.37		10.8714	0.17	9.73	8.71	2.85	1.56	0.65		99.4814	99.4814	49.3258	2.19136	13.7614	10.9281	0.170886	9.78072	8.7554	2.86486	1.56813	0.653388	100	4.43299	11.4286	40	12.86	0.547368	56.101	FALSE	0.46	37	450	3.5	1	40		12944.7
[9634][4820]	Antarctica-East Australia-New Zealand		AUSTRALIA / EASTERN AUSTRALIAN CENOZOIC VOLCANIC ZONE / VICTORIA / NEWER VOLCANIC PROVINCE	142.983	-38.2333	BASALT, OLIVINE [9634] / THOLEIITE, OLIVINE [4820]	s_2152 [9634]	50.11	1.89	14.56	1.85	9.26		10.9246	0.17	8.48	8.75	3.37	1.15	0.4		99.8046	99.8046	50.2081	1.8937	14.5885	10.946	0.170333	8.4966	8.76713	3.3766	1.15225	0.400783	100	4.52885	10.8475	53.3333	42.0408	0.341246	44.8808	FALSE	0.2	24	477	2.95	0.6	32		9542.55
[9634][4820]	Antarctica-East Australia-New Zealand		AUSTRALIA / EASTERN AUSTRALIAN CENOZOIC VOLCANIC ZONE / VICTORIA / NEWER VOLCANIC PROVINCE	142.983	-38.2333	BASALT, OLIVINE [9634] / THOLEIITE, OLIVINE [4820]	s_2152 [9634]	50.11	1.89	14.56	1.85	9.26		10.9246	0.17	8.48	8.75	3.37	1.15	0.4		99.8046	99.8046	50.2081	1.8937	14.5885	10.946	0.170333	8.4966	8.76713	3.3766	1.15225	0.400783	100	4.52885	10.8475	53.3333	42.0408	0.341246	44.8808	FALSE	0.2	24	477	2.95	0.6	32		9542.55
[23286]	Antarctica-East Australia-New Zealand	CENOZOIC [23286]	AUSTRALIA / EASTERN AUSTRALIAN CENOZOIC VOLCANIC ZONE / VICTORIA / NEWER VOLCANIC PROVINCE - MOUNT ECCLES	141.928	-38.0613	BASALT [23286]	s_VIC21 [23286]	46.16	2.6	14.09			11.62	11.62	0.17	7.92	9.66	3.69	1.62	0.85	0.32	98.7	98.38	46.9201	2.64281	14.322	11.8113	0.172799	8.05042	9.81907	3.75076	1.64668	0.863997	100	5.39744	13.3571	43.1538	30.8571	0.439024	78.6816	FALSE		31.8	457.2	4.2	1.3	56.1	3.3	13442.6
[9634][4820]	Antarctica-East Australia-New Zealand		AUSTRALIA / EASTERN AUSTRALIAN CENOZOIC VOLCANIC ZONE / VICTORIA / NEWER VOLCANIC PROVINCE - MOUNT FRAZER	144.983	-37.4833	BASALT, OLIVINE [9634] / BASALT, ALKALINE, OLIVINE [4820]	s_69-1036 [9634]	48	2.14	13.91	1.85	9.27		10.9346	0.16	11.39	8.35	3.23	1.18	0.51		99.8046	99.8046	48.094	2.14419	13.9372	10.956	0.160313	11.4123	8.36635	3.23632	1.18231	0.510998	100	4.41863	14.4487	60.3175	20.7048	0.365325	53.2959	FALSE	0.43	24	309	2.63	0.63	38		9791.49
[18593][5530]	Antarctica-East Australia-New Zealand	QUATERNARY [18593] / HOLOCENE [5530]	AUSTRALIA / EASTERN AUSTRALIAN CENOZOIC VOLCANIC ZONE / VICTORIA / NEWER VOLCANIC PROVINCE - MOUNT GAMBIER	140.75	-37.8333	TRACHYBASALT [18593] / HAWAIITE, NEPHELINE [5530]	s_963-D [18593]	49.28	2.18	13.47			12.25	12.25	0.16	9.07	8.88	3.59	1.46	0.47	-0.69	100.12	100.81	48.884	2.16248	13.3618	12.1516	0.158714	8.99712	8.80865	3.56115	1.44827	0.466224	100	5.00942	11.4722	37.5455	17.75	0.406685	57.9243	FALSE		32	455	3.6	1.1	41.3		12114.9
[18593][5530]	Antarctica-East Australia-New Zealand	QUATERNARY [18593] / HOLOCENE [5530]	AUSTRALIA / EASTERN AUSTRALIAN CENOZOIC VOLCANIC ZONE / VICTORIA / NEWER VOLCANIC PROVINCE - MOUNT GAMBIER	140.75	-37.8333	TRACHYBASALT [18593] / HAWAIITE, NEPHELINE [5530]	s_963-D [18593]	49.28	2.18	13.47			12.25	12.25	0.16	9.07	8.88	3.59	1.46	0.47	-0.69	100.12	100.81	48.884	2.16248	13.3618	12.1516	0.158714	8.99712	8.80865	3.56115	1.44827	0.466224	100	5.00942	11.4722	37.5455	17.75	0.406685	57.9243	FALSE		32	455	3.6	1.1	41.3		12114.9
[18593][5530]	Antarctica-East Australia-New Zealand	QUATERNARY [18593] / HOLOCENE [5530]	AUSTRALIA / EASTERN AUSTRALIAN CENOZOIC VOLCANIC ZONE / VICTORIA / NEWER VOLCANIC PROVINCE - MOUNT GAMBIER	140.75	-37.8333	TRACHYBASALT [18593] / HAWAIITE, NEPHELINE [5530]	s_963-D [18593]	49.28	2.18	13.47			12.25	12.25	0.16	9.07	8.88	3.59	1.46	0.47	-0.69	100.12	100.81	48.884	2.16248	13.3618	12.1516	0.158714	8.99712	8.80865	3.56115	1.44827	0.466224	100	5.00942	11.4722	37.5455	17.75	0.406685	57.9243	FALSE		32	455	3.6	1.1	41.3		12114.9
[18593][5530]	Antarctica-East Australia-New Zealand	QUATERNARY [18593] / HOLOCENE [5530]	AUSTRALIA / EASTERN AUSTRALIAN CENOZOIC VOLCANIC ZONE / VICTORIA / NEWER VOLCANIC PROVINCE - MOUNT GAMBIER	140.75	-37.8333	TRACHYBASALT [18593] / HAWAIITE, NEPHELINE [5530]	s_963-D [18593]	49.28	2.18	13.47			12.25	12.25	0.16	9.07	8.88	3.59	1.46	0.47	-0.69	100.12	100.81	48.884	2.16248	13.3618	12.1516	0.158714	8.99712	8.80865	3.56115	1.44827	0.466224	100	5.00942	11.4722	37.5455	17.75	0.406685	57.9243	FALSE		32	455	3.6	1.1	41.3		12114.9
[18593][5530]	Antarctica-East Australia-New Zealand	QUATERNARY [18593] / HOLOCENE [5530]	AUSTRALIA / EASTERN AUSTRALIAN CENOZOIC VOLCANIC ZONE / VICTORIA / NEWER VOLCANIC PROVINCE - MOUNT GAMBIER	140.75	-37.8333	BASANITE [18593] / HAWAIITE, NEPHELINE [5530]	s_963-C [18593]	47.25	2.43	13.55			12	12	0.17	8.51	8.38	4.79	2.53	0.86	-0.45	100.02	100.47	47.029	2.41863	13.4866	11.9439	0.169205	8.47019	8.3408	4.76759	2.51816	0.855977	100	7.28576	11.2375	44.95	21.1667	0.528184	126.087	FALSE		43	872	8	2	89.9		20993.6
[18593][5530]	Antarctica-East Australia-New Zealand	QUATERNARY [18593] / HOLOCENE [5530]	AUSTRALIA / EASTERN AUSTRALIAN CENOZOIC VOLCANIC ZONE / VICTORIA / NEWER VOLCANIC PROVINCE - MOUNT GAMBIER	140.75	-37.8333	BASANITE [18593] / HAWAIITE, NEPHELINE [5530]	s_963-C [18593]	47.25	2.43	13.55			12	12	0.17	8.51	8.38	4.79	2.53	0.86	-0.45	100.02	100.47	47.029	2.41863	13.4866	11.9439	0.169205	8.47019	8.3408	4.76759	2.51816	0.855977	100	7.28576	11.2375	44.95	21.1667	0.528184	126.087	FALSE		43	872	8	2	89.9		20993.6
[18593][5530]	Antarctica-East Australia-New Zealand	QUATERNARY [18593] / HOLOCENE [5530]	AUSTRALIA / EASTERN AUSTRALIAN CENOZOIC VOLCANIC ZONE / VICTORIA / NEWER VOLCANIC PROVINCE - MOUNT GAMBIER	140.75	-37.8333	BASANITE [18593] / HAWAIITE, NEPHELINE [5530]	s_963-C [18593]	47.25	2.43	13.55			12	12	0.17	8.51	8.38	4.79	2.53	0.86	-0.45	100.02	100.47	47.029	2.41863	13.4866	11.9439	0.169205	8.47019	8.3408	4.76759	2.51816	0.855977	100	7.28576	11.2375	44.95	21.1667	0.528184	126.087	FALSE		43	872	8	2	89.9		20993.6
[18593][5530]	Antarctica-East Australia-New Zealand	QUATERNARY [18593] / HOLOCENE [5530]	AUSTRALIA / EASTERN AUSTRALIAN CENOZOIC VOLCANIC ZONE / VICTORIA / NEWER VOLCANIC PROVINCE - MOUNT GAMBIER	140.75	-37.8333	BASANITE [18593] / HAWAIITE, NEPHELINE [5530]	s_963-C [18593]	47.25	2.43	13.55			12	12	0.17	8.51	8.38	4.79	2.53	0.86	-0.45	100.02	100.47	47.029	2.41863	13.4866	11.9439	0.169205	8.47019	8.3408	4.76759	2.51816	0.855977	100	7.28576	11.2375	44.95	21.1667	0.528184	126.087	FALSE		43	872	8	2	89.9		20993.6
[10733]	Antarctica-East Australia-New Zealand		AUSTRALIA / EASTERN AUSTRALIAN CENOZOIC VOLCANIC ZONE / VICTORIA / NEWER VOLCANIC PROVINCE - MOUNT GAMBIER	140.75	-37.8333	HAWAIITE, NEPHELINE [10733]	s_GA-9 [10733]	47.41	2.33	13.16			10.94	10.94	0.16	8.55	9.47	3.85	1.66	0.56		98.09	98.09	48.3332	2.37537	13.4163	11.153	0.163116	8.71648	9.6544	3.92497	1.69232	0.570904	100	5.61729	10.5836	40.7231	23.2184	0.431169	120.056	FALSE	1.53	80	224.8	8.088	2.102	85.6	4.38	13774.5
[10733]	Antarctica-East Australia-New Zealand		AUSTRALIA / EASTERN AUSTRALIAN CENOZOIC VOLCANIC ZONE / VICTORIA / NEWER VOLCANIC PROVINCE - MOUNT GAMBIER	140.75	-37.8333	HAWAIITE, NEPHELINE [10733]	s_GA-1 [10733]	48.55	2.43	14.14			10.94	10.94	0.16	7.78	8.53	3.99	1.86	0.62		99	99	49.0404	2.45455	14.2828	11.0505	0.161616	7.85859	8.61616	4.0303	1.87879	0.626263	100	5.90909	10	40.7579	29.0476	0.466165	61.8513	FALSE	0.92	50	530.7	4.41	1.082	44.1	2.35	15434
[10733]	Antarctica-East Australia-New Zealand		AUSTRALIA / EASTERN AUSTRALIAN CENOZOIC VOLCANIC ZONE / VICTORIA / NEWER VOLCANIC PROVINCE - MOUNT GAMBIER	140.75	-37.8333	HAWAIITE, NEPHELINE [10733]	s_GA-3 [10733]	47.25	2.43	13.55			10.8	10.8	0.17	8.51	8.38	4.79	2.53	0.86		99.27	99.27	47.5975	2.44787	13.6496	10.8794	0.17125	8.57258	8.44162	4.82522	2.5486	0.866324	100	7.37383	10.5239	40.9256	20.7607	0.528184	126.508	FALSE	0.91	54.6	651.6	8.571	2.204	90.2	5.24	20993.6
[18593]	Antarctica-East Australia-New Zealand	QUATERNARY [18593]	AUSTRALIA / EASTERN AUSTRALIAN CENOZOIC VOLCANIC ZONE / VICTORIA / NEWER VOLCANIC PROVINCE - MOUNT GAMBIER	140.75	-37.8333	BASANITE [18593]	s_A016-1 [18593]	45.8648	2.76988	13.9202			12.1208	12.1208	0.161745	7.45038	8.53205	4.67039	2.7901	1.02102		99.3013	99.3013	46.1875	2.78937	14.0181	12.206	0.162883	7.5028	8.59208	4.70325	2.80973	1.0282	100	7.51298	10.6828	43.4981	22.0407	0.597403	145.823	FALSE	1.01446	66.3361	894.194	9.7326	2.39026	103.972	5.02711	23151.9
[18593]	Antarctica-East Australia-New Zealand	QUATERNARY [18593]	AUSTRALIA / EASTERN AUSTRALIAN CENOZOIC VOLCANIC ZONE / VICTORIA / NEWER VOLCANIC PROVINCE - MOUNT GAMBIER	140.75	-37.8333	BASANITE [18593]	s_A006-2 [18593]	46.7031	2.49151	13.4763			11.8927	11.8927	0.161393	8.51349	8.1907	4.39796	2.61255	0.877575		99.3173	99.3173	47.0242	2.50863	13.569	11.9744	0.162503	8.57201	8.247	4.42819	2.63051	0.883608	100	7.0587	10.434	42.7573	20.7297	0.594037	134.009	FALSE	1.02748	62.1349	795.463	9.15739	2.23468	95.5487	4.587	21678.6
[10733]	Antarctica-East Australia-New Zealand		AUSTRALIA / EASTERN AUSTRALIAN CENOZOIC VOLCANIC ZONE / VICTORIA / NEWER VOLCANIC PROVINCE - MOUNT GAMBIER	140.75	-37.8333	HAWAIITE, NEPHELINE [10733]	s_GA-7 [10733]	48.56	2.3	13.37			11.21	11.21	0.16	8.8	9.33	3.57	1.49	0.54		99.33	99.33	48.8875	2.31551	13.4602	11.2856	0.161079	8.85936	9.39293	3.59408	1.50005	0.543642	100	5.09413	10.9933	42.4471	23.0224	0.417367	126.508	FALSE	1.03	63.9	833	8.205	2.125	90.2	5.27	12363.8
[18593]	Antarctica-East Australia-New Zealand	QUATERNARY [18593]	AUSTRALIA / EASTERN AUSTRALIAN CENOZOIC VOLCANIC ZONE / VICTORIA / NEWER VOLCANIC PROVINCE - MOUNT GAMBIER	140.75	-37.8333	BASANITE [18593]	s_A014-2 [18593]	46.6434	2.48965	13.4381			11.9583	11.9583	0.169976	8.4588	8.4588	4.35938	2.53964	0.84988		99.366	99.366	46.941	2.50553	13.5238	12.0346	0.171061	8.51278	8.51278	4.3872	2.55585	0.855303	100	6.94305	10.4806	42.7158	21.747	0.582569	128.521	FALSE	0.973638	59.28	762.536	8.74331	2.14523	91.6354	4.463	21073.6
[18593]	Antarctica-East Australia-New Zealand	QUATERNARY [18593]	AUSTRALIA / EASTERN AUSTRALIAN CENOZOIC VOLCANIC ZONE / VICTORIA / NEWER VOLCANIC PROVINCE - MOUNT GAMBIER	140.75	-37.8333	BASANITE [18593]	s_A015-1 [18593]	46.5651	2.53082	13.4043			12.0839	12.0839	0.160052	8.68281	8.55277	4.16135	2.40078	0.830269		99.3722	99.3722	46.8593	2.54681	13.489	12.1603	0.161063	8.73767	8.6068	4.18764	2.41595	0.835514	100	6.60358	10.793	48.6447	22.8435	0.576923	130.774	FALSE	0.902843	57.7109	757.936	8.63911	1.9168	93.2421	4.59596	19921.3
[18593]	Antarctica-East Australia-New Zealand	QUATERNARY [18593]	AUSTRALIA / EASTERN AUSTRALIAN CENOZOIC VOLCANIC ZONE / VICTORIA / NEWER VOLCANIC PROVINCE - MOUNT GAMBIER	140.75	-37.8333	BASANITE [18593]	s_A008-3 [18593]	46.7177	2.53042	13.5822			11.922	11.922	0.170028	8.26136	8.5114	4.53075	2.31038	0.85014		99.3864	99.3864	47.0061	2.54604	13.6661	11.9956	0.171078	8.31237	8.56395	4.55872	2.32465	0.855389	100	6.88337	10.4579	44.6577	20.3642	0.509934	130.551	FALSE	0.970022	61.8503	767.616	8.90077	2.08437	93.0832	4.10944	19171.2
[18593]	Antarctica-East Australia-New Zealand	QUATERNARY [18593]	AUSTRALIA / EASTERN AUSTRALIAN CENOZOIC VOLCANIC ZONE / VICTORIA / NEWER VOLCANIC PROVINCE - MOUNT GAMBIER	140.75	-37.8333	TRACHYBASALT [18593]	s_B021-5 [18593]	46.5138	2.53476	13.2226			12.3744	12.3744	0.15967	8.97144	9.27082	3.69236	2.01583	0.688575		99.4442	99.4442	46.7737	2.54892	13.2965	12.4436	0.160562	9.02158	9.32263	3.713	2.02709	0.692423	100	5.74009	10.7948	45.4004	25.0631	0.545946	94.6001	FALSE	0.671164	45.1866	614.379	6.24835	1.48567	67.4498	3.2774	16727.1
[18593]	Antarctica-East Australia-New Zealand	QUATERNARY [18593]	AUSTRALIA / EASTERN AUSTRALIAN CENOZOIC VOLCANIC ZONE / VICTORIA / NEWER VOLCANIC PROVINCE - MOUNT GAMBIER	140.75	-37.8333	TRACHYBASALT [18593]	s_B007-3 [18593]	50.9439	2.59399	12.4104			11.1389	11.1389	0.142415	7.17161	9.18576	3.20434	1.96329	0.69173		99.4463	99.4463	51.2275	2.60843	12.4795	11.2009	0.143208	7.21154	9.23691	3.22218	1.97422	0.695581	100	5.1964	9.37706	38.9188	16.0341	0.612698	85.674	FALSE	1.1183	49.8212	610.057	6.51437	1.56957	61.0856	3.04304	16291.1
[18593]	Antarctica-East Australia-New Zealand	QUATERNARY [18593]	AUSTRALIA / EASTERN AUSTRALIAN CENOZOIC VOLCANIC ZONE / VICTORIA / NEWER VOLCANIC PROVINCE - MOUNT GAMBIER	140.75	-37.8333	TRACHYBASALT [18593]	s_A001-1 [18593]	46.8746	2.45867	13.0929			12.4133	12.4133	0.159914	9.00513	9.44489	3.54808	1.83901	0.629659		99.4662	99.4662	47.1262	2.47186	13.1632	12.4799	0.160772	9.05346	9.49558	3.56712	1.84887	0.633039	100	5.416	10.649	44.1252	23.3932	0.51831	80.2827	FALSE	0.708397	42.2749	554.076	5.37532	1.29725	57.2416	2.75557	15259.8
[18593]	Antarctica-East Australia-New Zealand	QUATERNARY [18593]	AUSTRALIA / EASTERN AUSTRALIAN CENOZOIC VOLCANIC ZONE / VICTORIA / NEWER VOLCANIC PROVINCE - MOUNT GAMBIER	140.75	-37.8333	TRACHYBASALT [18593]	s_A001-2 [18593]	47.6292	2.38096	13.2696			12.2734	12.2734	0.159395	8.62725	9.41426	3.52661	1.6338	0.557882		99.4724	99.4724	47.8818	2.39359	13.34	12.3385	0.16024	8.67301	9.4642	3.54532	1.64246	0.560841	100	5.18778	10.3588	43.0383	21.901	0.463277	68.2087	FALSE	0.663326	38.7066	497.459	4.69483	1.12999	48.6328	2.21118	13557
[18593]	Antarctica-East Australia-New Zealand	QUATERNARY [18593]	AUSTRALIA / EASTERN AUSTRALIAN CENOZOIC VOLCANIC ZONE / VICTORIA / NEWER VOLCANIC PROVINCE - MOUNT GAMBIER	140.75	-37.8333	TRACHYBASALT [18593]	s_B021-3 [18593]	47.8904	2.43882	14.0456			12.1543	12.1543	0.15927	8.10285	8.49107	3.76275	1.88137	0.577353		99.5038	99.5038	48.1293	2.45098	14.1156	12.2149	0.160064	8.14326	8.53341	3.78151	1.89076	0.580232	100	5.67227	9.78387	40.8749	20.202	0.5	76.6279	FALSE	0.756076	42.826	546.701	5.58426	1.33666	54.6357	2.6564	15611.4
[10733]	Antarctica-East Australia-New Zealand		AUSTRALIA / EASTERN AUSTRALIAN CENOZOIC VOLCANIC ZONE / VICTORIA / NEWER VOLCANIC PROVINCE - MOUNT GAMBIER	140.75	-37.8333	HAWAIITE, NEPHELINE [10733]	s_GA-4 [10733]	49.28	2.18	13.47			11.02	11.02	0.16	9.07	8.88	3.59	1.46	0.47		99.58	99.58	49.4878	2.18919	13.5268	11.0665	0.160675	9.10825	8.91745	3.60514	1.46616	0.471982	100	5.0713	10.0337	56.7347	17.8864	0.406685	58.4853	FALSE	0.3	31.4	414.8	4.156	0.735	41.7	2.47	12114.9
[10733]	Antarctica-East Australia-New Zealand		AUSTRALIA / EASTERN AUSTRALIAN CENOZOIC VOLCANIC ZONE / VICTORIA / NEWER VOLCANIC PROVINCE - MOUNT GAMBIER	140.75	-37.8333	HAWAIITE, NEPHELINE [10733]	s_GA-8 [10733]	49.63	2.28	13.5			11.17	11.17	0.16	8.19	9.05	3.79	1.54	0.5		99.81	99.81	49.7245	2.28434	13.5257	11.1913	0.160305	8.20559	9.06723	3.79721	1.54293	0.500952	100	5.34015	9.81087	39.675	18.125	0.406332	58.2048	FALSE	0.68	33.4	406.1	4.23	1.046	41.5	2.48	12778.7
[23286]	Antarctica-East Australia-New Zealand	CENOZOIC [23286]	AUSTRALIA / EASTERN AUSTRALIAN CENOZOIC VOLCANIC ZONE / VICTORIA / NEWER VOLCANIC PROVINCE - MOUNT LEURA	143.163	-38.247	BASALT [23286]	s_VIC03 [23286]	44.06	3.22	12.86			12.93	12.93	0.17	9.72	8.34	4.37	2.26	1.29	-0.69	98.53	99.22	44.4064	3.24531	12.9611	13.0316	0.171336	9.79641	8.40556	4.40435	2.27777	1.30014	100	6.68212	12.2188	43.4444	25.2453	0.517162	109.677	FALSE		51.1	590.4	6.4	1.8	78.2	4.7	18753.2
[5530]	Antarctica-East Australia-New Zealand	NEOGENE [5530]	AUSTRALIA / EASTERN AUSTRALIAN CENOZOIC VOLCANIC ZONE / VICTORIA / NEWER VOLCANIC PROVINCE - MOUNT MCINTYRE / NORTHERN PROVINCE	140.55	-37.55	BASALT [5530]	s_963-MCI-2 [5530]	42.82	3.71	10.03			11.6	11.6	0.17	11.34	11.36	4.29	0.56	0.96	1.17	98.01	96.84	44.2173	3.83106	10.3573	11.9785	0.175547	11.71	11.7307	4.42999	0.578273	0.991326	100	5.00826	12.8551	68.2308	24.1667	0.130536	124.404	FALSE		15	1040	6.9	1.3	88.7		4646.81
[5530]	Antarctica-East Australia-New Zealand	NEOGENE [5530]	AUSTRALIA / EASTERN AUSTRALIAN CENOZOIC VOLCANIC ZONE / VICTORIA / NEWER VOLCANIC PROVINCE - MOUNT MCINTYRE / NORTHERN PROVINCE	140.55	-37.55	BASALT [5530]	s_963-MCI-7 [5530]	42.97	3.74	10.05			11.55	11.55	0.17	10.5	11.62	4.31	0.9	0.95	1.26	98.02	96.76	44.4088	3.86523	10.3865	11.9368	0.175692	10.8516	12.0091	4.45432	0.930136	0.981811	100	5.38446	9.34409	66.8462	21	0.208817	121.879	FALSE		83	1171	9.3	1.3	86.9		7468.09
[23286]	Antarctica-East Australia-New Zealand	CENOZOIC [23286]	AUSTRALIA / EASTERN AUSTRALIAN CENOZOIC VOLCANIC ZONE / VICTORIA / NEWER VOLCANIC PROVINCE - MOUNT NAPIER	142.05	-37.8878	BASALT [23286]	s_VIC18 [23286]	50.02	2.34	15.28			10.54	10.54	0.15	6.75	8.29	4.09	1.39	0.5	-0.52	98.83	99.35	50.3473	2.35531	15.38	10.609	0.150981	6.79416	8.34424	4.11676	1.39909	0.503271	100	5.51585	11.4333	49	21.6957	0.339853	48.1066	FALSE		28	342.2	3	0.7	34.3	2.1	11534
[23286]	Antarctica-East Australia-New Zealand	CENOZOIC [23286]	AUSTRALIA / EASTERN AUSTRALIAN CENOZOIC VOLCANIC ZONE / VICTORIA / NEWER VOLCANIC PROVINCE - MOUNT NAPIER / HARMAN FLOW	141.884	-37.9388	BASALT [23286]	s_VIC17 [23286]	48.88	2.03	13.57			10.94	10.94	0.16	10.21	8.98	3.3	1.13	0.43	-0.65	98.98	99.63	49.0615	2.03754	13.6204	10.9806	0.160594	10.2479	9.01335	3.31226	1.1342	0.431597	100	4.44645	10.4286	48.6667	12.9412	0.342424	40.9537	FALSE		20.6	303.4	2.8	0.6	29.2	1.7	9376.6
[23286]	Antarctica-East Australia-New Zealand	CENOZOIC [23286]	AUSTRALIA / EASTERN AUSTRALIAN CENOZOIC VOLCANIC ZONE / VICTORIA / NEWER VOLCANIC PROVINCE - MOUNT NAPIER / HARMAN FLOW	141.884	-37.9394	BASALT [23286]	s_VIC16 [23286]	48.54	2.09	13.78			11.06	11.06	0.16	9.94	8.98	3.21	1.08	0.45	-0.34	98.95	99.29	48.8871	2.10495	13.8785	11.1391	0.161144	10.0111	9.04421	3.23295	1.08772	0.453218	100	4.32068	10.7857	43.1429	21.4762	0.336449	42.3562	FALSE		14.7	307.6	2.8	0.7	30.2	1.8	8961.7
[23286]	Antarctica-East Australia-New Zealand	CENOZOIC [23286]	AUSTRALIA / EASTERN AUSTRALIAN CENOZOIC VOLCANIC ZONE / VICTORIA / NEWER VOLCANIC PROVINCE - MOUNT NOORAT	142.924	-38.1804	BASALT [23286]	s_VIC09 [23286]	46.87	2.76	14.11			11.88	11.88	0.17	7.45	7.37	4.96	2.76	1.02	-0.83	98.52	99.35	47.1766	2.77806	14.2023	11.9577	0.171112	7.49874	7.41822	4.99245	2.77806	1.02667	100	7.77051	10.9577	38.9	17.5672	0.556452	109.116	FALSE		48.4	557.9	7.1	2	77.8	5.2	22902.1
[23286]	Antarctica-East Australia-New Zealand	CENOZOIC [23286]	AUSTRALIA / EASTERN AUSTRALIAN CENOZOIC VOLCANIC ZONE / VICTORIA / NEWER VOLCANIC PROVINCE - MOUNT PORNDON	143.281	-38.3025	BASALT [23286]	s_VIC06 [23286]	50.68	2.13	13.97			11	11	0.16	8.05	8.46	3.48	1.16	0.44	-0.59	98.94	99.53	50.9193	2.14006	14.036	11.0519	0.160756	8.08801	8.49995	3.49643	1.16548	0.442078	100	4.66191	9.29032	32	17.5	0.333333	40.3927	FALSE		27.6	240.8	3.1	0.9	28.8	1.7	9625.53
[7803]	Antarctica-East Australia-New Zealand		AUSTRALIA / EASTERN AUSTRALIAN CENOZOIC VOLCANIC ZONE / VICTORIA / NEWER VOLCANIC PROVINCE - MOUNT PORNDON	143.283	-38.3167	HAWAIITE, NEPHELINE [7803]	s_PB-1 [7803]	45.45	2.82	12.26			11.91	11.91	0.17	11.13	8.34	3.65	1.97	0.87	-0.47	98.1	98.57	46.1094	2.86091	12.4379	12.0828	0.172466	11.2915	8.46099	3.70295	1.99858	0.882621	100	5.70153	16.4706	54.4966	20.6612	0.539726	113.885	FALSE	0.967	48.4	495	4.93	1.49	81.2	4.84	16346.8
[5530]	Antarctica-East Australia-New Zealand	HOLOCENE [5530]	AUSTRALIA / EASTERN AUSTRALIAN CENOZOIC VOLCANIC ZONE / VICTORIA / NEWER VOLCANIC PROVINCE - MOUNT SCHANK	140.733	-37.95	HAWAIITE, NEPHELINE [5530]	s_963-SHA-5 [5530]	47.14	3.09	14.48			11.06	11.06	0.16	6.89	7.42	4.76	3	1.06	-0.66	98.4	99.06	47.5873	3.11932	14.6174	11.165	0.161518	6.95538	7.49041	4.80517	3.02847	1.07006	100	7.83364	9.51111	53.5	45.3333	0.630252	120.056	FALSE		72	949	9	1.6	85.6		24893.6
[5530]	Antarctica-East Australia-New Zealand	HOLOCENE [5530]	AUSTRALIA / EASTERN AUSTRALIAN CENOZOIC VOLCANIC ZONE / VICTORIA / NEWER VOLCANIC PROVINCE - MOUNT SCHANK	140.733	-37.95	HAWAIITE, NEPHELINE [5530]	s_963-SHA-4 [5530]	47.23	3.03	14.46			11.13	11.13	0.16	6.96	7.42	4.74	3.01	1.05	-0.6	98.59	99.19	47.6157	3.05474	14.5781	11.2209	0.161307	7.01684	7.48059	4.77871	3.03458	1.05857	100	7.81329	9.20833	29.4667	28	0.635021	123.983	FALSE		71	947	9.6	3	88.4		24976.6
[10733]	Antarctica-East Australia-New Zealand		AUSTRALIA / EASTERN AUSTRALIAN CENOZOIC VOLCANIC ZONE / VICTORIA / NEWER VOLCANIC PROVINCE - MOUNT SCHANK	140.733	-37.95	HAWAIITE, NEPHELINE [10733]	s_SH-2 [10733]	46.82	3.07	14.36			11.02	11.02	0.16	6.92	7.44	4.56	2.98	1.05		98.38	98.38	47.591	3.12055	14.5965	11.2015	0.162635	7.03395	7.56251	4.63509	3.02907	1.06729	100	7.66416	10.9549	42.3841	22.4638	0.653509	125.666	FALSE	1.03	63.7	830	8.179	2.114	89.6	5.42	24727.7
[10733]	Antarctica-East Australia-New Zealand		AUSTRALIA / EASTERN AUSTRALIAN CENOZOIC VOLCANIC ZONE / VICTORIA / NEWER VOLCANIC PROVINCE - MOUNT SCHANK	140.733	-37.95	HAWAIITE, NEPHELINE [10733]	s_SH-5 [10733]	47.14	3.09	14.48			11.06	11.06	0.16	6.89	7.42	4.76	3	1.06		99.06	99.06	47.5873	3.11932	14.6174	11.165	0.161518	6.95538	7.49041	4.80517	3.02847	1.07006	100	7.83364	10.8998	42.8571	22.5275	0.630252	126.227	FALSE	0.92	64.2	828	8.257	2.1	90	5.34	24893.6
[10733]	Antarctica-East Australia-New Zealand		AUSTRALIA / EASTERN AUSTRALIAN CENOZOIC VOLCANIC ZONE / VICTORIA / NEWER VOLCANIC PROVINCE - MOUNT SCHANK	140.733	-37.95	HAWAIITE, NEPHELINE [10733]	s_SH-1 [10733]	47.3	3.06	14.41			11.14	11.14	0.16	6.89	7.43	4.6	3.04	1.06		99.09	99.09	47.7344	3.0881	14.5423	11.2423	0.161469	6.95327	7.49823	4.64224	3.06792	1.06973	100	7.71016	10.9058	42.9812	23.0337	0.66087	124.965	FALSE	1.02	63.8	836	8.17	2.073	89.1	5.39	25225.5
[10733]	Antarctica-East Australia-New Zealand		AUSTRALIA / EASTERN AUSTRALIAN CENOZOIC VOLCANIC ZONE / VICTORIA / NEWER VOLCANIC PROVINCE - MOUNT SCHANK	140.733	-37.95	HAWAIITE, NEPHELINE [10733]	s_SH-4 [10733]	47.23	3.03	14.46			11.13	11.13	0.16	6.96	7.42	4.74	3.01	1.05		99.19	99.19	47.6157	3.05474	14.5781	11.2209	0.161307	7.01684	7.48059	4.77871	3.03458	1.05857	100	7.81329	10.9261	45.9142	22.9478	0.635021	126.087	FALSE	0.96	64.6	825	8.228	1.958	89.9	5.4	24976.6
[10733]	Antarctica-East Australia-New Zealand		AUSTRALIA / EASTERN AUSTRALIAN CENOZOIC VOLCANIC ZONE / VICTORIA / NEWER VOLCANIC PROVINCE - MOUNT SCHANK	140.733	-37.95	HAWAIITE, NEPHELINE [10733]	s_SH-3 [10733]	47.28	3.1	14.48			11.15	11.15	0.16	6.99	7.4	4.78	3.01	1.07		99.42	99.42	47.5558	3.11808	14.5645	11.215	0.160933	7.03078	7.44317	4.80789	3.02756	1.07624	100	7.83545	10.853	42.6736	22.7357	0.629707	125.806	FALSE	0.92	63.4	826	8.265	2.102	89.7	5.24	24976.6
[5530]	Antarctica-East Australia-New Zealand	NEOGENE [5530]	AUSTRALIA / EASTERN AUSTRALIAN CENOZOIC VOLCANIC ZONE / VICTORIA / NEWER VOLCANIC PROVINCE - MOUNT WATCH / NORTHERN PROVINCE	140.6	-37.75	BASALT [5530]	s_963-MWT-4 [5530]	43.46	3.43	9.28			11.28	11.28	0.16	14.53	9.95	3.55	0.74	0.82	1.24	98.44	97.2	44.7119	3.52881	9.54733	11.6049	0.164609	14.9486	10.2366	3.65226	0.761317	0.843621	100	4.41358	9.45783	56.0714	33	0.208451	110.098	FALSE		41	940	8.3	1.4	78.5		6140.43
[9634][4820]	Antarctica-East Australia-New Zealand		AUSTRALIA / EASTERN AUSTRALIAN CENOZOIC VOLCANIC ZONE / VICTORIA / NEWER VOLCANIC PROVINCE - MOUNT WIDDERIN	143.35	-37.7333	BASALT, OLIVINE [9634]	s_69-1026 [9634]	49.83	1.73	14.88	1.9	9.51		11.2196	0.17	8.49	8.6	3.45	1.09	0.34		99.7996	99.7996	49.93	1.73347	14.9099	11.2421	0.170341	8.50705	8.61727	3.45693	1.09219	0.340683	100	4.54912	11.8143	121.739	50	0.315942	39.2707	FALSE	0.06	21	623	2.37	0.23	28		9044.68
[23286]	Antarctica-East Australia-New Zealand	CENOZOIC [23286]	AUSTRALIA / EASTERN AUSTRALIAN CENOZOIC VOLCANIC ZONE / VICTORIA / NEWER VOLCANIC PROVINCE - TOWER HILL	143.37	-38.33	BASALT [23286]	s_VIC25 [23286]	46.44	2.46	13.78			11.74	11.74	0.17	8.86	8.79	4.07	2.17	0.82	-0.52	98.78	99.3	46.7674	2.47734	13.8771	11.8228	0.171198	8.92246	8.85196	4.09869	2.1853	0.82578	100	6.28399	11.6415	41.1333	24.15	0.53317	86.5358	FALSE		44.8	518.5	5.3	1.5	61.7	3.9	18006.4
[10209]	Antarctica-East Australia-New Zealand	PLIOCENE [10209]	NEW ZEALAND / NORTH ISLAND / ALEXANDRA FIELD	174.917	-37.8135	BASANITE [10209]	s_NZ568 [10209]	43.8	2.33	11.8		8.04	11.43	11.43	0.19	13.4	10.4	2.72	1.08	0.548	0	97.698	97.698	44.832	2.3849	12.078	11.6993	0.194477	13.7157	10.645	2.78409	1.10545	0.560912	100	3.88954	10.1835	33.6364	22.7157	0.397059	77.8401	FALSE	0.874	25.1	298	5.45	1.65	55.5	2.74	8961.7
[6799]	Antarctica-East Australia-New Zealand		NEW ZEALAND / NORTH ISLAND / ALEXANDRA FIELD / PIRONGIA	175.5	-38.3	BASANITE [6799]	s_P69 [6799]	45.68	1.99	11.42	1.71	8.33		9.86866	0.19	10.08	14.12	2.37	1.11	0.32	2.2	99.3487	97.1487	47.0207	2.04841	11.7552	10.1583	0.195577	10.3759	14.5344	2.43956	1.14258	0.329392	100	3.58214	7.39796	35.3659	14.7956	0.468354	40.6732	FALSE	1.1	27	361	3.92	0.82	29		9210.64
[7411]	Antarctica-East Australia-New Zealand	PLEISTOCENE [7411]	NEW ZEALAND / NORTH ISLAND / AUCKLAND VOLCANIC FIELD	175.2	-37.3	BASALT, ALKALINE, OLIVINE [7411]	s_SAB188 [7411]	45.71	2.68	14.12			12.43	12.43	0.21	9.87	9.06	2.89	1.39	0.74	-1.46	97.64	99.1	46.1251	2.70434	14.2482	12.5429	0.211907	9.95964	9.14228	2.91625	1.40262	0.74672	100	4.31887	13.2597	33.3333	22.7697	0.480969	67.3212	FALSE	0.51	23	241	3.62	1.44	48	4.13	11534
[7411]	Antarctica-East Australia-New Zealand	PLEISTOCENE [7411]	NEW ZEALAND / NORTH ISLAND / AUCKLAND VOLCANIC FIELD	175.2	-37.3	BASANITE [7411]	s_SAB179 [7411]	43.65	2.68	12.18			12.71	12.71	0.2	12.88	10.22	2.83	1.15	0.55	-0.56	98.49	99.05	44.0687	2.7057	12.2968	12.8319	0.201918	13.0035	10.318	2.85714	1.16103	0.555275	100	4.01817	18.0723	51.7241	26.2719	0.40636	63.1136	FALSE	0.34	20	200	2.49	0.87	45	3.38	9542.55
[7411]	Antarctica-East Australia-New Zealand	PLEISTOCENE [7411]	NEW ZEALAND / NORTH ISLAND / AUCKLAND VOLCANIC FIELD	175.2	-37.3	BASALT, ALKALINE, OLIVINE [7411]	s_SA19 [7411]	47.87	2.62	15.3			12	12	0.17	6.91	10.04	3.22	0.82	0.36	-0.51	98.8	99.31	48.2026	2.6382	15.4063	12.0834	0.171181	6.95801	10.1098	3.24237	0.825697	0.362501	100	4.06807	20.5607	41.5094	19.8876	0.254658	30.8555	FALSE	0.31	12	117	1.07	0.53	22	1.89	6804.26
[7411]	Antarctica-East Australia-New Zealand	PLEISTOCENE [7411]	NEW ZEALAND / NORTH ISLAND / AUCKLAND VOLCANIC FIELD	175.2	-37.3	HAWAIITE, NEPHELINE [7411]	s_SAB218 [7411]	46.99	2.41	14.39			12.26	12.26	0.19	7.3	7.99	4.61	1.88	0.76	-0.45	98.33	98.78	47.5704	2.43977	14.5677	12.4114	0.192347	7.39016	8.08868	4.66694	1.90322	0.769387	100	6.57016	13.9955	35.2273	22.3786	0.407809	86.9565	FALSE	0.51	32	281	4.43	1.76	62	4.39	15600
[7411]	Antarctica-East Australia-New Zealand	PLEISTOCENE [7411]	NEW ZEALAND / NORTH ISLAND / AUCKLAND VOLCANIC FIELD	175.2	-37.3	BASALT, TRANSITIONAL [7411]	s_SAB150 [7411]	47.98	2.14	14.26			12.37	12.37	0.17	9.48	9.04	2.79	0.55	0.28	-0.39	98.67	99.06	48.4353	2.16031	14.3953	12.4874	0.171613	9.56996	9.12578	2.81647	0.555219	0.282657	100	3.37169	20.2899	48.2759	20.8333	0.197133	19.6353	FALSE	0.2	6.8	68	0.69	0.29	14	1.2	4563.83
[7411]	Antarctica-East Australia-New Zealand	PLEISTOCENE [7411]	NEW ZEALAND / NORTH ISLAND / AUCKLAND VOLCANIC FIELD	175.2	-37.3	HAWAIITE, NEPHELINE [7411]	s_SA24 [7411]	45.73	2.84	14.21			13.81	13.81	0.19	6.82	7.89	4.41	1.82	0.98	-0.16	98.54	98.7	46.3323	2.87741	14.3972	13.9919	0.192503	6.90983	7.99392	4.46809	1.84397	0.992908	100	6.31206	18.2796	47.5524	29.5137	0.412698	95.3717	FALSE	0.31	26	280	3.72	1.43	68	4.63	15102.1
[7411]	Antarctica-East Australia-New Zealand	PLEISTOCENE [7411]	NEW ZEALAND / NORTH ISLAND / AUCKLAND VOLCANIC FIELD	175.2	-37.3	NEPHELINITE [7411]	s_SAB135 [7411]	41.67	3.19	12.46			14.1	14.1	0.22	10.44	10.38	3.78	1.69	1.14	-0.14	98.93	99.07	42.0612	3.21995	12.577	14.2324	0.222065	10.538	10.4774	3.81548	1.70586	1.1507	100	5.52135	14.8676	40.3315	28.4901	0.44709	102.384	FALSE	0.95	38	364	4.91	1.81	73	5.36	14023.4
[7411]	Antarctica-East Australia-New Zealand	PLEISTOCENE [7411]	NEW ZEALAND / NORTH ISLAND / AUCKLAND VOLCANIC FIELD	175.2	-37.3	NEPHELINITE [7411]	s_SA28 [7411]	42.44	2.8	12.69			14.5	14.5	0.25	7.84	8.95	5.1	2.16	1.27	-0.08	97.92	98	43.3061	2.85714	12.949	14.7959	0.255102	8	9.13265	5.20408	2.20408	1.29592	100	7.40816	15.4545	31.2883	32.5564	0.423529	143.058	FALSE	1.41	37	429	6.6	3.26	102	7.24	17923.4
[7411]	Antarctica-East Australia-New Zealand	PLEISTOCENE [7411]	NEW ZEALAND / NORTH ISLAND / AUCKLAND VOLCANIC FIELD	175.2	-37.3	BASALT, ALKALINE, OLIVINE [7411]	s_SAB224 [7411]	47.53	2.46	14.63			12.5	12.5	0.19	7.12	8.08	3.87	1.78	0.77	-0.02	98.91	98.93	48.0441	2.48661	14.7882	12.6352	0.192055	7.19701	8.16739	3.91186	1.79925	0.778328	100	5.71111	14.2523	37.4233	23.162	0.459948	85.554	FALSE	0.52	29	297	4.28	1.63	61	4.27	14770.2
[10209]	Antarctica-East Australia-New Zealand	PLEISTOCENE [10209]	NEW ZEALAND / NORTH ISLAND / AUCKLAND VOLCANIC FIELD	174.744	-36.9679	BASANITE [10209]	s_NZ575 [10209]	42.5	2.82	12.1		8.4	12.35	12.35	0.19	11.88	10.6	3.95	0.74	0.613	0	97.743	97.743	43.4814	2.88512	12.3794	12.6352	0.194387	12.1543	10.8448	4.04121	0.757087	0.627155	100	4.7983	13.0843	45.2318	34.8052	0.187342	95.7924	FALSE	0.337	23.4	285	5.22	1.51	68.3	3.39	6140.43
[10209]	Antarctica-East Australia-New Zealand	PLEISTOCENE [10209]	NEW ZEALAND / NORTH ISLAND / AUCKLAND VOLCANIC FIELD	174.988	-37.2893	BASANITE [10209]	s_NZ569 [10209]	41.9	3.2	12.2		9.83	13.86	13.86	0.2	10.5	9.8	3.91	1.6	0.821	0	97.991	97.991	42.759	3.26561	12.4501	14.1442	0.2041	10.7153	10.0009	3.99016	1.6328	0.837832	100	5.62297	12.9817	34.0426	35.473	0.409207	89.7616	FALSE	0.227	22.4	253	4.93	1.88	64	3.27	13276.6
[10209]	Antarctica-East Australia-New Zealand	PLEISTOCENE [10209]	NEW ZEALAND / NORTH ISLAND / AUCKLAND VOLCANIC FIELD	174.759	-36.7848	BASALT, ALKALINE [10209]	s_NZ573 [10209]	45.9	2.28	13		9.5	12.6	12.6	0.18	10.3	9.6	3.06	0.84	0.388	0	98.148	98.148	46.7661	2.32302	13.2453	12.8378	0.183397	10.4944	9.78115	3.11774	0.85585	0.395321	100	3.97359	12.7305	55.7453	25.0829	0.27451	50.3506	FALSE	0.168	12.9	147	2.82	0.644	35.9	1.78	6970.21
[7411]	Antarctica-East Australia-New Zealand	PLEISTOCENE [7411]	NEW ZEALAND / NORTH ISLAND / AUCKLAND VOLCANIC FIELD	175.2	-37.3	HAWAIITE, NEPHELINE [7411]	s_SA02 [7411]	46.33	2.52	14.71			11.25	11.25	0.22	7.31	9.07	3.77	1.7	0.56	1.13	98.57	97.44	47.5472	2.58621	15.0965	11.5456	0.22578	7.50205	9.30829	3.86905	1.74466	0.574713	100	5.61371	12.6294	30.9645	18.7982	0.450928	85.554	FALSE	0.81	33	270	4.83	1.97	61	4.89	14106.4
[10209]	Antarctica-East Australia-New Zealand	PLEISTOCENE [10209]	NEW ZEALAND / NORTH ISLAND / AUCKLAND VOLCANIC FIELD	174.989	-37.2412	BASALT, ALKALINE [10209]	s_NZ570A [10209]	44.3	2.57	13.2		7.27	12.15	12.15	0.2	9.95	9.26	2.88	1.2	0.568	1.23	97.508	96.278	46.0126	2.66935	13.7103	12.6197	0.207732	10.3347	9.61798	2.99134	1.24639	0.589958	100	4.23773	11.2846	32.8161	25.4804	0.416667	80.0842	FALSE	0.285	21.1	208	5.06	1.74	57.1	3.02	9957.45
[7411]	Antarctica-East Australia-New Zealand	PLEISTOCENE [7411]	NEW ZEALAND / NORTH ISLAND / AUCKLAND VOLCANIC FIELD	175.2	-37.3	HAWAIITE, NEPHELINE [7411]	s_SA25 [7411]	44.75	2.6	13.62			13.83	13.83	0.23	6.86	8.05	4.2	1.74	1.07	1.3	98.25	96.95	46.1578	2.68179	14.0485	14.2651	0.237236	7.07581	8.30325	4.33213	1.79474	1.10366	100	6.12687	14.7959	44.6154	26.8762	0.414286	122.02	FALSE	0.47	31	355	5.88	1.95	87	6.49	14438.3
[6435]	Antarctica-East Australia-New Zealand	QUATERNARY [6435]	NEW ZEALAND / NORTH ISLAND / AUCKLAND VOLCANIC FIELD / AUCKLAND DOMAIN	174.87	-36.9	BASANITE [6435]	s_44074 [6435]	42.5	2.73	11.68			12.48	12.48	0.19	12.39	11.28	3.32	1.3	0.6		98.47	98.47	43.1604	2.77242	11.8615	12.6739	0.192952	12.5825	11.4553	3.37159	1.3202	0.609323	100	4.69178	13.1072	44.3704	30.1562	0.391566	84.0112	FALSE		19.2	306	4.57	1.35	59.9	4.22	10787.2
[6435]	Antarctica-East Australia-New Zealand	QUATERNARY [6435]	NEW ZEALAND / NORTH ISLAND / AUCKLAND VOLCANIC FIELD / CRATER HILL	174.83	-36.99	BASALT, ALKALINE [6435]	s_44071 [6435]	45.4	2.24	12.92			12.1	12.1	0.18	11.21	9.89	3.12	1.05	0.44	-0.26	98.29	98.55	46.068	2.27296	13.1101	12.278	0.182648	11.3749	10.0355	3.16591	1.06545	0.446474	100	4.23135	13.5017	43.1183	35.4054	0.336538	56.2412	FALSE		16.7	211	2.97	0.93	40.1	2.69	8712.77
[6435]	Antarctica-East Australia-New Zealand	QUATERNARY [6435]	NEW ZEALAND / NORTH ISLAND / AUCKLAND VOLCANIC FIELD / MOTUKOREA (BROWNS ISLAND)	174.87	-36.9	BASANITE [6435]	s_43369 [6435]	43.1	2.58	12.06			11.97	11.97	0.18	12.82	10.88	3.21	1.12	0.46	0.02	98.4	98.38	43.8097	2.62248	12.2586	12.1671	0.182964	13.0311	11.0592	3.26286	1.13844	0.467575	100	4.4013	12.8607	48.3178	28.1938	0.34891	72.5105	FALSE		17.1	269	4.02	1.07	51.7	3.52	9293.62
[6435]	Antarctica-East Australia-New Zealand	QUATERNARY [6435]	NEW ZEALAND / NORTH ISLAND / AUCKLAND VOLCANIC FIELD / MOTUKOREA (BROWNS ISLAND)	174.87	-36.9	BASANITE [6435]	s_43374 [6435]	42.6	2.57	12.17			12.15	12.15	0.2	11.98	11.49	3.29	1.36	0.63	0.09	98.53	98.44	43.2751	2.61073	12.3629	12.3425	0.203169	12.1698	11.6721	3.34214	1.38155	0.639984	100	4.72369	12.178	40.4403	51.2791	0.413374	90.1823	FALSE		27.1	325	5.28	1.59	64.3	4.24	11285.1
[6435]	Antarctica-East Australia-New Zealand	QUATERNARY [6435]	NEW ZEALAND / NORTH ISLAND / AUCKLAND VOLCANIC FIELD / MOTUKOREA (BROWNS ISLAND)	174.87	-36.9	BASANITE [6435]	s_43364 [6435]	41.5	2.62	11.92			12.71	12.71	0.21	11.06	11.51	3.72	1.57	0.88	0.69	98.39	97.7	42.477	2.68168	12.2006	13.0092	0.214944	11.3204	11.781	3.80757	1.60696	0.900716	100	5.41453	11.5691	41.2322	30.402	0.422043	122.02	FALSE		32	367	7.52	2.11	87	5.8	13027.7
[6435]	Antarctica-East Australia-New Zealand	QUATERNARY [6435]	NEW ZEALAND / NORTH ISLAND / AUCKLAND VOLCANIC FIELD / MOTUKOREA (BROWNS ISLAND)	174.87	-36.9	BASANITE [6435]	s_43378 [6435]	42.3	2.58	12.28			12.18	12.18	0.2	12.05	10.91	3.15	1.36	0.62	1.14	98.77	97.63	43.3268	2.64263	12.5781	12.4757	0.204855	12.3425	11.1748	3.22647	1.39301	0.635051	100	4.61948	11.9409	42.5	35.3543	0.431746	90.6031	FALSE		26.6	345	5.41	1.52	64.6	4.36	11285.1
[6435]	Antarctica-East Australia-New Zealand	QUATERNARY [6435]	NEW ZEALAND / NORTH ISLAND / AUCKLAND VOLCANIC FIELD / MOUNT EDEN (MAUNGAWHAU)	174.87	-36.9	BASALT, ALKALINE [6435]	s_44079 [6435]	46	2.25	13.43			12.23	12.23	0.18	10.35	9.68	3.34	0.96	0.43	-0.24	98.61	98.85	46.5352	2.27618	13.5862	12.3723	0.182094	10.4704	9.79262	3.37886	0.971168	0.435003	100	4.35003	12.9057	41.2048	26.6111	0.287425	47.9663	FALSE		15.9	187	2.65	0.83	34.2	2.42	7965.96
[17666]	Antarctica-East Australia-New Zealand		NEW ZEALAND / NORTH ISLAND / AUCKLAND VOLCANIC FIELD / MOUNT RICHMOND (OTAHUHU)	174.85	-36.95	BASALT [17666]	s_AVF-227_LEACHED [17666]	44.7283	2.94777	13.8599			13.27	13.27	0.185587	7.71984	8.45024	4.53863	1.94207	0.782931		98.4253	98.4253	45.4439	2.99493	14.0817	13.4823	0.188556	7.84335	8.58543	4.61125	1.97314	0.795457	100	6.58439	13.4943	45.2416	21.4659	0.427898	86.9192	FALSE	0.270291	24.3135	299.091	4.59256	1.36983	61.9734	4.2872	16115.1
[17666]	Antarctica-East Australia-New Zealand		NEW ZEALAND / NORTH ISLAND / AUCKLAND VOLCANIC FIELD / MOUNT RICHMOND (OTAHUHU)	174.85	-36.95	BASALT [17666]	s_AVF-874_LEACHED [17666]	45.0336	2.96406	13.9662			13.31	13.31	0.187891	7.76684	8.45008	4.68221	1.87891	0.767641		99.0075	99.0075	45.4851	2.99377	14.1063	13.4434	0.189775	7.8447	8.53479	4.72915	1.89775	0.775336	100	6.62689	12.3759	41.5539	18.7398	0.401288	86.5003	FALSE	0.356285	29.2715	305.3	4.98345	1.48421	61.6747	4.48963	15591
[6435]	Antarctica-East Australia-New Zealand	QUATERNARY [6435]	NEW ZEALAND / NORTH ISLAND / AUCKLAND VOLCANIC FIELD / MOUNT VICTORIA	174.87	-36.9	BASANITE [6435]	s_44092 [6435]	41.3	2.82	12			13.54	13.54	0.2	11.09	10.82	4.16	1.56	0.89	-0.21	98.17	98.38	41.9801	2.86644	12.1976	13.763	0.203293	11.2726	10.9982	4.2285	1.58569	0.904655	100	5.81419	11.5965	39.5545	29.6104	0.375	112.062	FALSE		30.4	358	6.89	2.02	79.9	5.56	12944.7
[6435]	Antarctica-East Australia-New Zealand	QUATERNARY [6435]	NEW ZEALAND / NORTH ISLAND / AUCKLAND VOLCANIC FIELD / MOUNT WELLINGTON (MAUNGAREI)	174.87	-36.9	BASANITE [6435]	s_44064 [6435]	43.5	2.48	12.18			12.17	12.17	0.18	12.99	10.75	3.05	1.06	0.44	-0.06	98.74	98.8	44.0283	2.51012	12.3279	12.3178	0.182186	13.1478	10.8806	3.08704	1.07287	0.445344	100	4.15992	14	44.5455	33.2335	0.347541	61.8513	FALSE		22.1	230	3.15	0.99	44.1	3.16	8795.74
[20424]	Antarctica-East Australia-New Zealand		NEW ZEALAND / NORTH ISLAND / AUCKLAND VOLCANIC FIELD / RANGITOTO ISLAND	174.86	-36.78	BASALT [20424]	s_TL14-037 [20424]	48.17	1.84	13.76			11.62	11.62	0.17	9.61	9.33	3.22	0.7	0.27		98.69	98.69	48.8094	1.86442	13.9426	11.7742	0.172257	9.73756	9.45385	3.26274	0.709292	0.273584	100	3.97203	10.9118	37.8571	17.0312	0.217391	26.0168	FALSE	0.3	9.83	107.76	1.7	0.49	18.55	1.18	5808.51
[20424]	Antarctica-East Australia-New Zealand		NEW ZEALAND / NORTH ISLAND / AUCKLAND VOLCANIC FIELD / RANGITOTO ISLAND	174.86	-36.78	BASALT [20424]	s_TL14-062 [20424]	48.45	1.85	13.89			11.63	11.63	0.17	9.35	9.23	3.21	0.66	0.26		98.7	98.7	49.0881	1.87437	14.0729	11.7832	0.172239	9.47315	9.35157	3.25228	0.668693	0.263425	100	3.92097	10.4636	36.7442	15.5471	0.205607	22.1599	FALSE	0.23	8.97	98.06	1.51	0.43	15.8	0.98	5476.6
[20424]	Antarctica-East Australia-New Zealand		NEW ZEALAND / NORTH ISLAND / AUCKLAND VOLCANIC FIELD / RANGITOTO ISLAND	174.86	-36.78	BASALT [20424]	s_TL14-060 [20424]	48.23	1.91	13.71			11.54	11.54	0.17	9.48	9.35	3.28	0.74	0.29		98.7	98.7	48.8652	1.93516	13.8906	11.692	0.172239	9.60486	9.47315	3.3232	0.749747	0.29382	100	4.07295	11.5341	39.0385	14.8112	0.22561	28.4712	FALSE	0.34	10.68	115.11	1.76	0.52	20.3	1.24	6140.43
[20424]	Antarctica-East Australia-New Zealand		NEW ZEALAND / NORTH ISLAND / AUCKLAND VOLCANIC FIELD / RANGITOTO ISLAND	174.86	-36.78	BASALT [20424]	s_TL14-046 [20424]	48.71	1.83	13.88			11.35	11.35	0.17	9.54	9.17	3.17	0.66	0.25		98.73	98.73	49.3366	1.85354	14.0585	11.496	0.172187	9.66272	9.28796	3.21078	0.66849	0.253216	100	3.87927	9.46711	35.0976	14.408	0.208202	20.1823	FALSE	0.25	9.32	97.35	1.52	0.41	14.39	0.97	5476.6
[20424]	Antarctica-East Australia-New Zealand		NEW ZEALAND / NORTH ISLAND / AUCKLAND VOLCANIC FIELD / RANGITOTO ISLAND	174.86	-36.78	BASALT [20424]	s_TL14-041 [20424]	48.71	1.8	13.82			11.4	11.4	0.17	9.63	9.14	3.16	0.65	0.25		98.73	98.73	49.3366	1.82315	13.9978	11.5466	0.172187	9.75387	9.25757	3.20065	0.658361	0.253216	100	3.85901	9.56643	33.3659	13.8305	0.205696	19.1865	FALSE	0.34	9.04	93.92	1.43	0.41	13.68	0.9	5393.62
[20424]	Antarctica-East Australia-New Zealand		NEW ZEALAND / NORTH ISLAND / AUCKLAND VOLCANIC FIELD / RANGITOTO ISLAND	174.86	-36.78	BASALT [20424]	s_TL14-043 [20424]	48.55	1.85	13.89			11.37	11.37	0.17	9.49	9.24	3.23	0.68	0.26		98.73	98.73	49.1745	1.8738	14.0687	11.5163	0.172187	9.61207	9.35886	3.27155	0.688747	0.263344	100	3.9603	10.1234	38.0244	14.8837	0.210526	21.8654	FALSE	0.28	9.24	97.62	1.54	0.41	15.59	0.99	5642.55
[20424]	Antarctica-East Australia-New Zealand		NEW ZEALAND / NORTH ISLAND / AUCKLAND VOLCANIC FIELD / RANGITOTO ISLAND	174.86	-36.78	BASALT [20424]	s_TL14-063 [20424]	48.81	1.84	13.93			11.33	11.33	0.17	9.48	9.1	3.16	0.67	0.25		98.74	98.74	49.4329	1.86348	14.1078	11.4746	0.172169	9.60097	9.21612	3.20032	0.67855	0.25319	100	3.87887	9.70149	32.5	12.0735	0.212025	18.2328	FALSE	0.32	9.26	90.85	1.34	0.4	13	0.81	5559.57
[20424]	Antarctica-East Australia-New Zealand		NEW ZEALAND / NORTH ISLAND / AUCKLAND VOLCANIC FIELD / RANGITOTO ISLAND	174.86	-36.78	BASALT [20424]	s_TL14-040 [20424]	48.97	1.78	13.96			11.35	11.35	0.17	9.38	9.13	3.16	0.61	0.24		98.75	98.75	49.5899	1.80253	14.1367	11.4937	0.172152	9.49873	9.24557	3.2	0.617722	0.243038	100	3.81772	9	29.093	14	0.193038	17.5456	FALSE	0.36	8.58	87.95	1.39	0.43	12.51	0.79	5061.7
[20424]	Antarctica-East Australia-New Zealand		NEW ZEALAND / NORTH ISLAND / AUCKLAND VOLCANIC FIELD / RANGITOTO ISLAND	174.86	-36.78	BASALT [20424]	s_TL14-057 [20424]	48.65	2.04	14.53			11.11	11.11	0.17	8.5	9.4	3.33	0.75	0.28		98.76	98.76	49.2608	2.06561	14.7124	11.2495	0.172134	8.60672	9.51802	3.37181	0.759417	0.283516	100	4.13123	9.7451	33.8864	14.3182	0.225225	20.9116	FALSE	0.33	9.76	104.3	1.53	0.44	14.91	0.98	6223.4
[20424]	Antarctica-East Australia-New Zealand		NEW ZEALAND / NORTH ISLAND / AUCKLAND VOLCANIC FIELD / RANGITOTO ISLAND	174.86	-36.78	BASALT [20424]	s_TL14-054 [20424]	48.8	2.02	14.58			11.11	11.11	0.17	8.28	9.45	3.34	0.74	0.28		98.77	98.77	49.4077	2.04516	14.7616	11.2484	0.172117	8.38311	9.56768	3.38159	0.749215	0.283487	100	4.13081	10.2552	36.2683	13.6468	0.221557	20.8555	FALSE	0.38	9.24	100.18	1.45	0.41	14.87	0.89	6140.43
[17666]	Antarctica-East Australia-New Zealand	QUATERNARY [17666]	NEW ZEALAND / NORTH ISLAND / AUCKLAND VOLCANIC FIELD / RANGITOTO ISLAND	174.86	-36.79	BASALT [17666]	s_RA-AN-53A [17666]	45.47	2.39	12.68			12.67	12.67	0.18	11.49	10.23	3.24	1.02	0.42		99.79	99.79	45.5657	2.39503	12.7067	12.6967	0.180379	11.5142	10.2515	3.24682	1.02215	0.420884	100	4.26896	14.4669	47.7922	24.662	0.314815	64.6632	FALSE	0.291257	16.6097	205.511	3.18691	0.964693	46.1048	2.60663	8463.83
[17666]	Antarctica-East Australia-New Zealand	QUATERNARY [17666]	NEW ZEALAND / NORTH ISLAND / AUCKLAND VOLCANIC FIELD / RANGITOTO ISLAND	174.86	-36.79	BASALT [17666]	s_RA-AN-60 [17666]	47.1	2.2	13.37			12.49	12.49	0.18	10.2	9.79	3.22	0.88	0.36		99.79	99.79	47.1991	2.20463	13.3981	12.5163	0.180379	10.2215	9.8106	3.22678	0.881852	0.360758	100	4.10863	13.0433	40.5974	22.009	0.273292	55.0674	FALSE	0.374251	15.4519	187.655	3.0102	0.967133	39.2631	2.3605	7302.13
[15626]	Antarctica-East Australia-New Zealand	QUATERNARY [15626]	NEW ZEALAND / NORTH ISLAND / AUCKLAND VOLCANIC FIELD / RANGITOTO ISLAND	174.87	-36.9	BASALT, ALKALINE [15626]	s_MO-AN-4 [15626]	46.94	2.73	13.49	2.04	10.22	12.26	12.26	0.18	8.34	10.45	3.56	1.44	0.6		99.99	99.99	46.9447	2.73027	13.4913	12.2612	0.180018	8.34083	10.451	3.56036	1.44014	0.60006	100	5.0005	13.1755	46.5075	15.972	0.404494	87.4053	FALSE	0.65	24.64	310.86	4.73	1.34	62.32	4.18	11948.9
[15626]	Antarctica-East Australia-New Zealand	QUATERNARY [15626]	NEW ZEALAND / NORTH ISLAND / AUCKLAND VOLCANIC FIELD / RANGITOTO ISLAND	174.87	-36.9	BASALT, SUBALKALINE [15626]	s_RA-AN-79 [15626]	49.57	2.09	15.32	1.91	9.57	11.48	11.48	0.16	7.5	9.54	3.32	0.73	0.29		100	100	49.57	2.09	15.32	11.48	0.16	7.5	9.54	3.32	0.73	0.29	100	4.05	11.3007	32.9796	10.6691	0.21988	22.6648	FALSE	0.35	10.22	104.29	1.43	0.49	16.16	1.2	6057.45
[15626]	Antarctica-East Australia-New Zealand	QUATERNARY [15626]	NEW ZEALAND / NORTH ISLAND / AUCKLAND VOLCANIC FIELD / RANGITOTO ISLAND	174.87	-36.9	BASALT, ALKALINE [15626]	s_RA-AN-60 [15626]	47.1	2.2	13.37	2.12	10.58	12.7	12.7	0.18	10.2	9.79	3.22	0.88	0.36		100	100	47.1	2.2	13.37	12.7	0.18	10.2	9.79	3.22	0.88	0.36	100	4.1	14.3103	45.4795	10.1224	0.273292	46.5638	FALSE	0.26	12.57	156.69	2.32	0.73	33.2	2.23	7302.13
[15626]	Antarctica-East Australia-New Zealand	QUATERNARY [15626]	NEW ZEALAND / NORTH ISLAND / AUCKLAND VOLCANIC FIELD / RANGITOTO ISLAND	174.87	-36.9	BASALT, ALKALINE [15626]	s_MO-AN-8 [15626]	45.03	2.22	11.48	2.2	11.02	13.22	13.22	0.19	14.24	9.12	3.04	1.05	0.42		100.01	100.01	45.0255	2.21978	11.4789	13.2187	0.189981	14.2386	9.11909	3.0397	1.0499	0.419958	100	4.08959	15.3718	51.9268	11.6556	0.345395	59.7195	FALSE	0.38	16.71	207.58	2.77	0.82	42.58	2.98	8712.77
[15626]	Antarctica-East Australia-New Zealand	QUATERNARY [15626]	NEW ZEALAND / NORTH ISLAND / AUCKLAND VOLCANIC FIELD / RANGITOTO ISLAND	174.87	-36.9	BASALT, ALKALINE [15626]	s_RA-AN-53A [15626]	45.47	2.39	12.68	2.15	10.74	12.89	12.89	0.18	11.49	10.23	3.24	1.02	0.42		100.01	100.01	45.4655	2.38976	12.6787	12.8887	0.179982	11.4889	10.229	3.23968	1.0199	0.419958	100	4.25957	15.3741	51.1279	15.0793	0.314815	61.669	FALSE	0.27	14.96	200.33	2.86	0.86	43.97	2.85	8463.83
[17666]	Antarctica-East Australia-New Zealand		NEW ZEALAND / NORTH ISLAND / AUCKLAND VOLCANIC FIELD / TAYLORS HILL (TAURERE PA)	174.87	-36.865	BASALT [17666]	s_AVF-929_LEACHED [17666]	45.3003	2.71481	13.564			12.75	12.75	0.18032	9.26642	9.39665	3.5563	1.30231	0.53595		98.5671	98.5671	45.9588	2.75428	13.7612	12.9354	0.182941	9.40113	9.53326	3.608	1.32124	0.543741	100	4.92924	12.4051	45.492	17.41	0.366197	68.4299	FALSE	0.250742	19.5818	228.028	3.93309	1.07251	48.7905	3.47063	10806.4
[17666]	Antarctica-East Australia-New Zealand		NEW ZEALAND / NORTH ISLAND / AUCKLAND VOLCANIC FIELD / TAYLORS HILL (TAURERE PA)	174.87	-36.865	BASALT [17666]	s_AVF-930_LEACHED [17666]	45.2752	2.72936	13.5765			12.78	12.78	0.178612	9.14134	9.34203	3.80304	1.36468	0.535837		98.7267	98.7267	45.8592	2.76456	13.7517	12.9448	0.180916	9.25924	9.46252	3.85209	1.38228	0.542748	100	5.23437	12.3213	47.9483	17.6453	0.358839	66.2323	FALSE	0.181862	17.9173	223.592	3.8327	0.984886	47.2236	3.36997	11323.9
[17666]	Antarctica-East Australia-New Zealand		NEW ZEALAND / NORTH ISLAND / AUCKLAND VOLCANIC FIELD / THREE KINGS	174.755	-36.903	BASALT [17666]	s_AVF-784_LEACHED [17666]	43.04	2.68	12.23			12.53	12.53	0.188	11.85	10.63	3.74	1.32	0.561		98.769	98.769	43.5764	2.7134	12.3824	12.6862	0.190343	11.9977	10.7625	3.78661	1.33645	0.567992	100	5.12306	13.1027	51.1523	22.2697	0.352941	83.4152	FALSE	0.312893	17.6123	255.063	4.53914	1.16271	59.4751	3.97976	10953.2
[17666]	Antarctica-East Australia-New Zealand		NEW ZEALAND / NORTH ISLAND / AUCKLAND VOLCANIC FIELD / THREE KINGS	174.755	-36.903	BASALT [17666]	s_AVF-757_LEACHED [17666]	43	2.66	12.15			12.7	12.7	0.189	12.17	10.76	3.45	1.39	0.582		99.051	99.051	43.412	2.68549	12.2664	12.8217	0.190811	12.2866	10.8631	3.48305	1.40332	0.587576	100	4.88637	12.9402	48.8326	17.1418	0.402899	87.0874	FALSE	0.243052	19.5145	277.959	4.79847	1.27155	62.0933	4.09263	11534
[9526]	Antarctica-East Australia-New Zealand		NEW ZEALAND / SOUTH ISLAND / ANTIPODES ISLANDS	178.77	-49.68	BASANITE [9526]	s_ANT16 [9526]	43.15	4.64	13.13			15.46	15.46	0.2	8.19	10.9	2.83	0.88	0.6	-0.42	99.56	99.98	43.1586	4.64093	13.1326	15.4631	0.20004	8.19164	10.9022	2.83057	0.880176	0.60012	100	3.71074	16.8	65.625	138.8	0.310954	58.906	FALSE	0.13	18	219	2.5	0.64	42	3.29	7302.13
[9526]	Antarctica-East Australia-New Zealand		NEW ZEALAND / SOUTH ISLAND / ANTIPODES ISLANDS	178.77	-49.68	BASANITE [9526]	s_ANT13 [9526]	41.96	4.42	12.7			15.92	15.92	0.22	8.78	11.97	2.53	0.74	0.77	-0.33	99.68	100.01	41.9558	4.41956	12.6987	15.9184	0.219978	8.77912	11.9688	2.52975	0.739926	0.769923	100	3.26967	14.1618	51.5789	83.5455	0.29249	68.7237	FALSE	0.14	15	296	3.46	0.95	49	3.33	6140.43
[9526]	Antarctica-East Australia-New Zealand		NEW ZEALAND / SOUTH ISLAND / ANTIPODES ISLANDS	178.77	-49.68	BASANITE [9526]	s_ANT3 [9526]	43.17	4.11	11.48			15.67	15.67	0.2	9.88	11.88	2.33	0.76	0.52	-0.18	99.82	100	43.17	4.11	11.48	15.67	0.2	9.88	11.88	2.33	0.76	0.52	100	3.09	15.1724	48.8889	52.5385	0.32618	61.7111	FALSE	0.42	17	250	2.9	0.9	44	3.26	6306.38
[9501]	Antarctica-East Australia-New Zealand	CENOZOIC [9501]	NEW ZEALAND / SOUTH ISLAND / AUCKLAND ISLANDS / ROSS	166.33	-50.55	BASALT, OLIVINE, THOLEIITIC [9501]	s_OU19606 [9501]	44.17	3.25	12.06			13.06	13.06	0.17	10.55	10.45	1.85	1.01	0.51		97.08	97.08	45.4986	3.34775	12.4227	13.4528	0.175113	10.8673	10.7643	1.90564	1.04038	0.52534	100	2.94602	16.6599	67.2907	41.3281	0.545946	69.743	FALSE	0.159211	21.5062	269.387	2.98483	0.738983	49.7267	2.36629	8380.85
[10209]	Antarctica-East Australia-New Zealand	MIOCENE [10209]	NEW ZEALAND / SOUTH ISLAND / BANKS PENINSULA	172.72	-43.6344	BASALT, THOLEIITIC [10209]	s_D113 [10209]	48.2	1.92	13.7		8.52	11.16	11.16	0.17	9.74	9.28	3.01	1.01	0.34	0	98.53	98.53	48.9191	1.94865	13.9044	11.3265	0.172536	9.88531	9.41845	3.05491	1.02507	0.345073	100	4.07998	9.45026	37.8804	12.3577	0.335548	50.6311	FALSE	0.54	28	252	3.82	0.953	36.1	1.78	8380.85
[10209]	Antarctica-East Australia-New Zealand	MIOCENE [10209]	NEW ZEALAND / SOUTH ISLAND / BANKS PENINSULA	172.56	-43.7049	BASANITE [10209]	s_D117 [10209]	44.2	2.97	13.4		7.29	12.33	12.33	0.17	9.13	10.7	2.97	1.09	0.55	0.21	97.72	97.51	45.3287	3.04584	13.7422	12.6449	0.174341	9.36314	10.9732	3.04584	1.11783	0.564045	100	4.16368	12.8266	48.6992	30.2083	0.367003	84.0112	FALSE	0.447	27.8	305	4.67	1.23	59.9	2.97	9044.68
[13466]	Antarctica-East Australia-New Zealand	MIOCENE [13466]	NEW ZEALAND / SOUTH ISLAND / BANKS PENINSULA / DIAMOND HARBOUR VOLCANIC GROUP / STODDARD BASALT	173.049	-43.7263	BASALT [13466]	s_UC13790 [13466]	41.86	2.79	12.13			12.94	12.94	0.18	11.99	10.66	2.95	1.21	0.69		97.4	97.4	42.9774	2.86448	12.4538	13.2854	0.184805	12.3101	10.9446	3.02875	1.2423	0.708419	100	4.27105	13.6111	54.4444	36.1633	0.410169	103.086	FALSE	0.31	52.3	389	5.4	1.35	73.5	3.36	10040.4
[13466]	Antarctica-East Australia-New Zealand	MIOCENE [13466]	NEW ZEALAND / SOUTH ISLAND / BANKS PENINSULA / DIAMOND HARBOUR VOLCANIC GROUP / STODDARD BASALT	172.723	-43.6361	BASALT [13466]	s_CD77 [13466]	48.06	1.94	13.82			11.34	11.34	0.15	9.24	9.24	2.95	1.03	0.39		98.16	98.16	48.9609	1.97637	14.0791	11.5526	0.152812	9.4132	9.4132	3.0053	1.04931	0.397311	100	4.0546	9.79592	42.5316	13.3436	0.349153	47.1248	FALSE	0.59	30.9	257	3.43	0.79	33.6	1.63	8546.81
[13466]	Antarctica-East Australia-New Zealand	MIOCENE [13466]	NEW ZEALAND / SOUTH ISLAND / BANKS PENINSULA / DIAMOND HARBOUR VOLCANIC GROUP / STODDARD BASALT	173.071	-43.7391	BASALT [13466]	s_MSI 20E [13466]	42.29	2.85	12.26			13.17	13.17	0.18	11.51	10.74	3.77	1.13	0.71		98.61	98.61	42.8861	2.89017	12.4328	13.3556	0.182537	11.6722	10.8914	3.82314	1.14593	0.720008	100	4.96907	12.381	48.0822	36.5134	0.299735	98.4572	FALSE	0.64	28.8	438	5.67	1.46	70.2	4.12	9376.6
[13466]	Antarctica-East Australia-New Zealand	MIOCENE [13466]	NEW ZEALAND / SOUTH ISLAND / BANKS PENINSULA / DIAMOND HARBOUR VOLCANIC GROUP / STODDARD BASALT	172.734	-43.671	BASALT [13466]	s_CD112 [13466]	45.53	3.22	15.81			12.89	12.89	0.18	6.32	9.5	3.53	1.27	0.6		98.85	98.85	46.0597	3.25746	15.9939	13.04	0.182094	6.39353	9.61052	3.57107	1.28477	0.60698	100	4.85584	13.881	55	31.25	0.359773	81.7672	FALSE	0.3	32.5	324	4.2	1.06	58.3	2.87	10538.3
[13466]	Antarctica-East Australia-New Zealand	MIOCENE [13466]	NEW ZEALAND / SOUTH ISLAND / BANKS PENINSULA / DIAMOND HARBOUR VOLCANIC GROUP / STODDARD BASALT	172.738	-43.6265	BASALT [13466]	s_MSI 128B [13466]	48.77	1.98	14.08			11.21	11.21	0.16	8.91	9.51	3.29	1.07	0.39		99.37	99.37	49.0792	1.99255	14.1693	11.2811	0.161014	8.96649	9.57029	3.31086	1.07678	0.392473	100	4.38764	9.48571	42.5641	13.6391	0.325228	46.5638	FALSE	0.4	28.5	268	3.5	0.78	33.2	1.84	8878.72
[13466]	Antarctica-East Australia-New Zealand	MIOCENE [13466]	NEW ZEALAND / SOUTH ISLAND / BANKS PENINSULA / DIAMOND HARBOUR VOLCANIC GROUP / STODDARD BASALT	172.723	-43.6343	BASALT [13466]	s_MSI 127A [13466]	48.73	1.92	14.1			11.25	11.25	0.16	9.54	9.35	3.02	1.05	0.37		99.49	99.49	48.9798	1.92984	14.1723	11.3077	0.16082	9.5889	9.39793	3.03548	1.05538	0.371897	100	4.09086	9.13295	39.5	12.7966	0.347682	44.3198	FALSE	0.57	26.7	270	3.46	0.8	31.6	1.84	8712.77
[13466]	Antarctica-East Australia-New Zealand	MIOCENE [13466]	NEW ZEALAND / SOUTH ISLAND / BANKS PENINSULA / MOUNT HERBERT VOLCANIC GROUP / HERBERT PEAK HAWAIITE	172.741	-43.6857	HAWAIITE [13466]	s_CD103 [13466]	45.7	3.36	15.84			13	13	0.18	6.23	8.92	3.5	1.19	0.58		98.5	98.5	46.3959	3.41117	16.0812	13.198	0.182741	6.32487	9.05584	3.5533	1.20812	0.588832	100	4.76142	14.8634	58.4946	29.3182	0.34	76.2973	FALSE	0.29	28.6	322	3.66	0.93	54.4	2.7	9874.47
[9526][6703]	Antarctica-East Australia-New Zealand		NEW ZEALAND / SOUTH ISLAND / CAMPBELL ISLAND / MOUNT DUMAS	169.17	-52.5	BASALT, TRANSITIONAL [9526] / BASALT [6703]	s_OU39796 [9526]	46.73	2.91	12.65	2.15	10.78	12.52	12.52	0.18	11.43	9.92	2.32	0.85	0.47	-0.17	99.81	99.98	46.7393	2.91058	12.6525	12.5225	0.180036	11.4323	9.92198	2.32046	0.85017	0.470094	100	3.17063	7.33333	41.5094	43.7333	0.366379	61.7111	FALSE	0.14	20	253	6	1.06	44	2.91	7053.19
[9526]	Antarctica-East Australia-New Zealand		NEW ZEALAND / SOUTH ISLAND / CHATHAM PROVINCE	-176.67	-44.12	BASALT, ALKALINE [9526]	s_CHT-3 [9526]	45.03	3.33	12.26			12.98	12.98	0.19	11.26	9.06	3.27	1.53	1.08	0.72	100.71	99.99	45.0345	3.33033	12.2612	12.9813	0.190019	11.2611	9.06091	3.27033	1.53015	1.08011	100	4.80048	11.5497	37.9808	30.9389	0.46789	110.799	FALSE	0.4	31	447	6.84	2.08	79	4.92	12695.7
[9526]	Antarctica-East Australia-New Zealand		NEW ZEALAND / SOUTH ISLAND / CHATHAM PROVINCE	-176.67	-44.12	BASALT, ALKALINE [9526]	s_CHT-1 [9526]	44.85	3.36	12.26			13.04	13.04	0.2	11.23	9.15	3.26	1.55	1.1	0.73	100.73	100	44.85	3.36	12.26	13.04	0.2	11.23	9.15	3.26	1.55	1.1	100	4.81	11.9186	46.3277	36.7482	0.47546	115.007	FALSE	0.4	31	455	6.88	1.77	82	5.03	12861.7
[9526]	Antarctica-East Australia-New Zealand		NEW ZEALAND / SOUTH ISLAND / CHATHAM PROVINCE	-176.67	-44.12	BASALT, TRANSITIONAL [9526]	s_CHT-21 [9526]	46.15	3.79	13.65			12.58	12.58	0.19	8.47	10.44	2.63	1.33	0.76	1.27	101.26	99.99	46.1546	3.79038	13.6514	12.5813	0.190019	8.47085	10.441	2.63026	1.33013	0.760076	100	3.9604	13.1291	39.7351	33.3225	0.505703	84.1515	FALSE	0.19	24	383	4.57	1.51	60	3.93	11036.2
[9526]	Antarctica-East Australia-New Zealand		NEW ZEALAND / SOUTH ISLAND / CHATHAM PROVINCE	-176.67	-44.12	BASALT, TRANSITIONAL [9526]	s_CHT-27 [9526]	46.11	3.44	12.28			12.65	12.65	0.19	10.61	10.64	2.47	1	0.62	1.36	101.37	100.01	46.1054	3.43966	12.2788	12.6487	0.189981	10.6089	10.6389	2.46975	0.9999	0.619938	100	3.46965	13.1443	40.8	29.539	0.404858	71.5288	FALSE	0	13	332	3.88	1.25	51	3.19	8297.87
[9526]	Antarctica-East Australia-New Zealand		NEW ZEALAND / SOUTH ISLAND / CHATHAM PROVINCE	-176.67	-44.12	BASALT, TRANSITIONAL [9526]	s_CHT-22 [9526]	46.56	3.71	14.31			12.23	12.23	0.19	8.01	9.77	2.89	1.52	0.82	1.45	101.46	100.01	46.5553	3.70963	14.3086	12.2288	0.189981	8.0092	9.76902	2.88971	1.51985	0.819918	100	4.40956	11.7647	42.1053	34.3533	0.525952	89.7616	FALSE	0.25	30	406	5.44	1.52	64	4.26	12612.8
[9526]	Antarctica-East Australia-New Zealand		NEW ZEALAND / SOUTH ISLAND / CHATHAM PROVINCE	-176.67	-44.12	BASALT, TRANSITIONAL [9526]	s_CHT-25 [9526]	45.9	3.4	12.21			12.82	12.82	0.19	10.94	10.39	2.31	1.2	0.64	1.46	101.46	100	45.9	3.4	12.21	12.82	0.19	10.94	10.39	2.31	1.2	0.64	100	3.51	11.8451	36.1111	30.8966	0.519481	72.9313	FALSE	0.2	24	362	4.39	1.44	52	3.54	9957.45
[9526]	Antarctica-East Australia-New Zealand		NEW ZEALAND / SOUTH ISLAND / CHATHAM PROVINCE	-176.67	-44.12	BASALT, TRANSITIONAL [9526]	s_CHT-12 [9526]	45.91	3.55	13.23			13.75	13.75	0.19	9.44	8.77	2.58	1.73	0.85	1.72	101.72	100	45.91	3.55	13.23	13.75	0.19	9.44	8.77	2.58	1.73	0.85	100	4.31	10.6481	37.9121	27.6159	0.670543	96.7742	FALSE	0.47	36	452	6.48	1.82	69	4.43	14355.3
[9526]	Antarctica-East Australia-New Zealand		NEW ZEALAND / SOUTH ISLAND / CHATHAM PROVINCE	-176.76	-43.81	BASANITE [9526]	s_CHT-8 [9526]	43.06	3.49	14.33			12.57	12.57	0.18	9.04	12.09	3.08	1.47	0.68	1.89	101.88	99.99	43.0643	3.49035	14.3314	12.5713	0.180018	9.0409	12.0912	3.08031	1.47015	0.680068	100	4.55046	9.74421	43.2432	24.7115	0.477273	112.202	FALSE	0.45	35	562	8.21	1.85	80	4.52	12197.9
[10209]	Antarctica-East Australia-New Zealand	PLIOCENE [10209]	NEW ZEALAND / SOUTH ISLAND / CHATHAM PROVINCE	176.641	-43.7974	BASANITE [10209]	s_NZ39CHB [10209]	41.4	3.37	13.6		6.86	12.15	12.15	0.17	8.7	11.7	2.27	1.57	0.694	1.97	97.594	95.624	43.2946	3.52422	14.2224	12.706	0.17778	9.09813	12.2354	2.37388	1.64185	0.725759	100	4.01573	9.29593	22.4734	27.8926	0.69163	118.513	FALSE	0.508	34.1	479	9.09	3.76	84.5	3.95	13027.7
[9526]	Antarctica-East Australia-New Zealand		NEW ZEALAND / SOUTH ISLAND / CHATHAM PROVINCE	-176.76	-43.81	BASANITE [9526]	s_CHT-5 [9526]	42.63	3.47	14.29			12.85	12.85	0.18	9.48	11.88	3.04	1.5	0.68	1.99	101.99	100	42.63	3.47	14.29	12.85	0.18	9.48	11.88	3.04	1.5	0.68	100	4.54	10.0242	34.5833	26.7068	0.493421	116.41	FALSE	0.59	35	539	8.28	2.4	83	4.59	12446.8
[9501][14087]	Antarctica-East Australia-New Zealand	CENOZOIC [9501]	NEW ZEALAND / SOUTH ISLAND / OTAGO	172.07	-45.17	BASALT, THOLEIITIC [9501]	s_OU54929 [9501]	49.43	1.8	14.73			10.47	10.47	0.15	7.49	8.17	3.57	0.99	0.44		97.24	97.24	50.833	1.85109	15.1481	10.7672	0.154258	7.70259	8.40189	3.67133	1.0181	0.452489	100	4.68943	10.1809	36.0633	16.7877	0.277311	50.5772	FALSE	0.411675	26.931	233.87	3.54208	0.999953	36.0616	1.67673	8214.89
[10209]	Antarctica-East Australia-New Zealand	MIOCENE [10209]	NEW ZEALAND / SOUTH ISLAND / OTAGO / DUNEDIN	170.229	-45.7591	BASANITE [10209]	s_NZ557 [10209]	43.7	2.39	13.3		9.46	12.6	12.6	0.19	9.54	10.9	3.55	1.07	0.596	0	97.836	97.836	44.6666	2.44286	13.5942	12.8787	0.194203	9.75101	11.1411	3.62852	1.09367	0.609183	100	4.72219	11.5804	44.5026	33.5842	0.301408	119.215	FALSE	0.308	31.5	381	7.34	1.91	85	3.5	8878.72
[10209]	Antarctica-East Australia-New Zealand	MIOCENE [10209]	NEW ZEALAND / SOUTH ISLAND / OTAGO / DUNEDIN	170.5	-45.5699	BASANITE [10209]	s_NZ553 [10209]	43.8	2.46	13.8		7.37	11.16	11.16	0.19	9.3	10.2	3.99	1.68	0.614	0.54	97.734	97.194	45.0645	2.53102	14.1984	11.4822	0.195485	9.56849	10.4945	4.10519	1.7285	0.631726	100	5.83369	14.9398	55.8559	28.8312	0.421053	173.913	FALSE	0.64	41.1	477	8.3	2.22	124	5.164	13940.4
[10209]	Antarctica-East Australia-New Zealand	MIOCENE [10209]	NEW ZEALAND / SOUTH ISLAND / OTAGO / DUNEDIN	170.712	-45.8763	BASALT, ALKALINE [10209]	s_NZ560A [10209]	44.2	2.66	12.7		8.85	11.79	11.79	0.17	9.81	10.9	2.44	1	0.373	1.59	97.633	96.043	46.0211	2.76959	13.2232	12.2758	0.177004	10.2142	11.3491	2.54053	1.0412	0.388368	100	3.58173	10.1005	36.8807	17.5728	0.409836	56.3815	FALSE	0.75	28	229	3.98	1.09	40.2	2.01	8297.87
[6697][6698][8157]	Antarctica-East Australia-New Zealand	MIOCENE [8157]	NEW ZEALAND / SOUTH ISLAND / OTAGO / DUNEDIN	170.8	-45.8	BASALT, ALKALINE, OLIVINE [6697] / BASALT [6698]	s_30450 [6697] / s_OU30450 [8157]	45.38	2.44	14.41	3.51	8.84		11.9983	0.19	7.96	10.09	3.22	1.47	0.6		97.7583	97.7583	46.4206	2.49595	14.7404	12.2734	0.194357	8.14253	10.3214	3.29384	1.50371	0.613759	100	4.79755	13.5	54	19.65	0.456522	75.7363	FALSE	0.5	31	423	4	1	54		12197.9
[9501][14087]	Antarctica-East Australia-New Zealand	CENOZOIC [9501]	NEW ZEALAND / SOUTH ISLAND / OTAGO / DUNEDIN	170.5	-45.87	BASALT, ALKALINE [9501]	s_LSI22 [9501]	44.53	2.74	14.28			11.96	11.96	0.17	9.01	11.1	3.09	0.8	0.62		98.3	98.3	45.3001	2.78739	14.527	12.1668	0.17294	9.16582	11.292	3.14344	0.813835	0.630722	100	3.95727	12.1571	46.7328	43.3701	0.2589	64.4796	FALSE	0.429226	18.5279	257.332	3.78166	0.983761	45.974	2.20716	6638.3
[9501][14087]	Antarctica-East Australia-New Zealand	CENOZOIC [9501]	NEW ZEALAND / SOUTH ISLAND / OTAGO / WAIPIATA FORMATION	169.23	-46.07	BASANITE [9501]	s_LST1 [9501]	40.29	2.78	12.76			13.35	13.35	0.24	8.18	11.83	4.66	1.58	1.39		97.06	97.06	41.5104	2.86421	13.1465	13.7544	0.24727	8.42778	12.1883	4.80115	1.62786	1.4321	100	6.42901	10.9867	48.1925	53.5971	0.339056	195.04	FALSE	0.518765	52.5359	695.017	12.6574	2.88558	139.063	5.50938	13110.6
[12871]	Antarctica-East Australia-New Zealand		SCOTIA ARC / ANTARCTIC PENINSULA / JAMES ROSS ISLAND GROUP	-57.8245	-63.8088	BASALT [12871]	s_JR59 [12871]	48.38	1.52	15.09	2.38	9.09		11.2315	0.18	8.94	7.33	3.43	1.22	0.41		97.7315	97.7315	49.503	1.55528	15.4403	11.4922	0.184178	9.14751	7.50014	3.50961	1.24832	0.419517	100	4.75793	9.81191	30.3883	17.6692	0.355685	43.899	FALSE	0.24	15.1	141	3.19	1.03	31.3	1.54	10123.4
[12871]	Antarctica-East Australia-New Zealand		SCOTIA ARC / ANTARCTIC PENINSULA / JAMES ROSS ISLAND GROUP	-57.8892	-63.811	BASALT [12871]	s_JR53 [12871]	48.38	1.6	15.4	2.03	8.44		10.2666	0.18	8.72	8.38	3.06	1.33	0.43		97.7466	97.7466	49.4953	1.63689	15.755	10.5033	0.18415	8.92103	8.57319	3.13054	1.36066	0.439913	100	4.49121	12.1799	34.8515	12.5	0.434641	49.3689	FALSE	0.14	13.6	145	2.89	1.01	35.2	1.97	11036.2
[12871]	Antarctica-East Australia-New Zealand		SCOTIA ARC / ANTARCTIC PENINSULA / JAMES ROSS ISLAND GROUP	-57.8317	-63.8123	BASALT [12871]	s_JR61A [12871]	48.51	1.47	15.48	2.61	8.79		11.1385	0.18	8.53	7.75	3.55	1.37	0.4		98.3785	98.3785	49.3096	1.49423	15.7351	11.3221	0.182967	8.6706	7.87774	3.60851	1.39258	0.406593	100	5.00109	10.0993	38.125	19.1525	0.385915	42.777	FALSE	0.19	17.2	138	3.02	0.8	30.5	1.52	11368.1
[12871]	Antarctica-East Australia-New Zealand		SCOTIA ARC / ANTARCTIC PENINSULA / JAMES ROSS ISLAND GROUP	-57.8317	-63.8123	BASALT [12871]	s_JR61B [12871]	48.94	1.52	15.52	1.9	9.64		11.3496	0.18	8.54	7.78	3.8	1.26	0.41		99.2996	99.2996	49.2852	1.53072	15.6295	11.4297	0.18127	8.60023	7.83487	3.8268	1.26889	0.412892	100	5.09569	10.2288	44.0845	16.5248	0.331579	43.899	FALSE	0.15	15.9	139	3.06	0.71	31.3	1.58	10455.3
[14941]	Arabian Peninsula-east African	CENOZOIC [14941]	ANATOLIA-IRAN BELT - CENOZOIC/QUATERNARY / IRAN / ALBORZ MOUNTAINS / DAMAVAND	52.109	35.951	BASALT, ALKALINE, OLIVINE [14941]	s_98DMV133 [14941]	46.98	1.87	13.79	2.91	6.11		8.72842	0.12	8.46	8.28	4.01	3.67	1.45	0.1	97.4584	97.3584	48.2547	1.92074	14.1642	8.96524	0.123256	8.68954	8.50466	4.1188	3.76958	1.48934	100	7.88838	6.143	21.4789	17.482	0.915212	85.554	FALSE	1.41	62	1941	9.93	2.84	61	3.3	30453.2
[14941]	Arabian Peninsula-east African	CENOZOIC [14941]	ANATOLIA-IRAN BELT - CENOZOIC/QUATERNARY / IRAN / ALBORZ MOUNTAINS / DAMAVAND	52.109	35.951	BASALT, ALKALINE, OLIVINE [14941]	s_98DMV102 [14941]	47.57	1.74	13.96	2.9	6.09		8.69942	0.12	8.22	8.09	3.7	2.84	1.19	2.2	98.3294	96.1294	49.4854	1.81006	14.5221	9.0497	0.124832	8.55097	8.41574	3.84898	2.95435	1.23791	100	6.80333	5.34274	20.3846	15.9524	0.767568	74.3338	FALSE	1.42	47	1466	9.92	2.6	53	2.95	23566
[14941]	Arabian Peninsula-east African	CENOZOIC [14941]	ANATOLIA-IRAN BELT - CENOZOIC/QUATERNARY / IRAN / ALBORZ MOUNTAINS / DAMAVAND	52.109	35.951	BASALT, ALKALINE, OLIVINE [14941]	s_98DMV101 [14941]	45.61	2.05	12.85	3	6.29		8.9894	0.12	8.47	9.49	5.06	1.91	1.57	2.3	98.4194	96.1194	47.4514	2.13276	13.3688	9.35233	0.124845	8.81196	9.87314	5.26429	1.98711	1.63339	100	7.2514	8.99533	32.766	12.9747	0.37747	107.994	FALSE	2.36	42	2368	8.56	2.35	77	4.35	15848.9
[19424]	Arabian Peninsula-east African	QUATERNARY [19424]	ANATOLIA-IRAN BELT - CENOZOIC/QUATERNARY / IRAN / KOPEH DAGH-BINALUD MOUNTAIN RANGE	57	37	TRACHYBASALT [19424]	s_Q111 [19424]	48.69	2.23	14.35			9.08	9.08	0.14	6.95	8.84	4.71	1.67	0.69	1.56	98.91	97.35	50.0154	2.2907	14.7406	9.32717	0.143811	7.13919	9.08064	4.83821	1.71546	0.708783	100	6.55367	15.5814	55.8333	20.3226	0.354565	93.9691	FALSE		15.4	797	4.3	1.2	67	3.9	13857.4
[19424]	Arabian Peninsula-east African	QUATERNARY [19424]	ANATOLIA-IRAN BELT - CENOZOIC/QUATERNARY / IRAN / KOPEH DAGH-BINALUD MOUNTAIN RANGE	57	37	TRACHYBASALT [19424]	s_Q115 [19424]	48.34	2.17	14.13			8.94	8.94	0.14	6.91	8.98	4.57	1.85	0.67	1.91	98.61	96.7	49.9897	2.24405	14.6122	9.24509	0.144778	7.14581	9.28645	4.72596	1.91313	0.692865	100	6.63909	15.5349	55.6667	20.6774	0.404814	93.6886	FALSE		15.9	770	4.3	1.2	66.8	3.8	15351.1
[19424]	Arabian Peninsula-east African	QUATERNARY [19424]	ANATOLIA-IRAN BELT - CENOZOIC/QUATERNARY / IRAN / KOPEH DAGH-BINALUD MOUNTAIN RANGE	57	37	TRACHYBASALT [19424]	s_Q116 [19424]	48.12	2.31	14.28			9.39	9.39	0.14	7.07	8.55	4.36	1.5	0.79	2.3	98.81	96.51	49.8601	2.39353	14.7964	9.72956	0.145063	7.32567	8.85919	4.51767	1.55424	0.818568	100	6.07191	17.2	59.5385	23.0323	0.344037	108.555	FALSE		75.2	794	4.5	1.3	77.4	4.3	12446.8
[19424]	Arabian Peninsula-east African	QUATERNARY [19424]	ANATOLIA-IRAN BELT - CENOZOIC/QUATERNARY / IRAN / KOPEH DAGH-BINALUD MOUNTAIN RANGE	57	37	BASANITE [19424]	s_Q120 [19424]	47.03	2.28	14.18			9.27	9.27	0.14	7.4	9.12	4.67	1.58	0.77	2.42	98.86	96.44	48.7661	2.36416	14.7034	9.61219	0.145168	7.67316	9.45666	4.84239	1.63832	0.798424	100	6.48071	17.2444	64.6667	22.8125	0.33833	108.836	FALSE		43.4	831	4.5	1.2	77.6	4.4	13110.6
[16064]	Arabian Peninsula-east African	NEOGENE [16064]	ANATOLIA-IRAN BELT - CENOZOIC/QUATERNARY / IRAN / LUT BLOCK	60.1981	31.6056	BASALT, ALKALINE [16064]	s_Z-B-2-85 [16064]	47.41	2.59	14.21			9.49	9.49	0.14	7.84	8.8	3.68	1.39	0.61	1.19	97.35	96.16	49.3032	2.69343	14.7775	9.86897	0.145591	8.15308	9.15141	3.82696	1.44551	0.634359	100	5.27246	9.64158	46.3793	14.5745	0.377717	37.7279	FALSE	1.16	26.6	269	2.79	0.58	26.9	1.59	11534
[16064]	Arabian Peninsula-east African	NEOGENE [16064]	ANATOLIA-IRAN BELT - CENOZOIC/QUATERNARY / IRAN / LUT BLOCK	60.2328	32.445	BASALT, ALKALINE [16064]	s_Z-B-1-85 [16064]	47.34	2.89	13.63			10.21	10.21	0.16	7.5	8.35	3.65	1.88	0.64	1.37	97.62	96.25	49.1844	3.0026	14.161	10.6078	0.166234	7.79221	8.67532	3.79221	1.95325	0.664935	100	5.74545	7.72251	41.5493	14.4286	0.515068	41.3745	FALSE	1.68	42	316	3.82	0.71	29.5	1.81	15600
[16064]	Arabian Peninsula-east African	NEOGENE [16064]	ANATOLIA-IRAN BELT - CENOZOIC/QUATERNARY / IRAN / LUT BLOCK	60.2119	32.4569	BASALT, ALKALINE [16064]	s_Z-50-85 [16064]	45.15	3.22	13.73			11.24	11.24	0.16	8.19	8.98	3.21	1.32	0.63	2.12	97.95	95.83	47.1147	3.36012	14.3275	11.7291	0.166962	8.54638	9.37076	3.34968	1.37744	0.657414	100	4.72712	11.6818	57.1111	19.8163	0.411215	36.0449	FALSE	1	22.7	221	2.2	0.45	25.7	1.55	10953.2
[23807]	Arabian Peninsula-east African	CENOZOIC [23807]	ANATOLIA-IRAN BELT - CENOZOIC/QUATERNARY / IRAN / SABZEVAR ZONE	56.5847	35.9939	BASALT, ALKALINE [23807]	s_D-5 [23807]	44.39	1.78	14.25			10.06	10.06	0.17	9.03	11.27	4.32	0.82	1.01	1.66	98.76	97.1	45.7158	1.83316	14.6756	10.3605	0.175077	9.29969	11.6066	4.44902	0.84449	1.04016	100	5.29351	6.20623	28.2301	11.3684	0.189815	44.7405	FALSE	0.81	24.3	617	5.14	1.13	31.9	1.65	6804.26
[23864]	Arabian Peninsula-east African	CENOZOIC [23864]	ANATOLIA-IRAN BELT - CENOZOIC/QUATERNARY / IRAN / SABZEVAR ZONE	56.5847	35.9939	BASALT, ALKALINE [23864]	s_D-5 [23864]	44.39	1.78	14.25			10.06	10.06	0.17	9.03	11.27	4.32	0.82	1.01	1.66	98.76	97.1	45.7158	1.83316	14.6756	10.3605	0.175077	9.29969	11.6066	4.44902	0.84449	1.04016	100	5.29351	6.20623	28.2301	11.3684	0.189815	44.7405	FALSE	0.81	24.3	617	5.14	1.13	31.9	1.65	6804.26
[23807]	Arabian Peninsula-east African	CENOZOIC [23807]	ANATOLIA-IRAN BELT - CENOZOIC/QUATERNARY / IRAN / SABZEVAR ZONE	57.2158	36.36	BASALT, ALKALINE [23807]	s_OS-1 [23807]	46.96	1.43	15.42			9.28	9.28	0.15	9.1	10.29	3.23	1.17	0.73	1.78	99.54	97.76	48.036	1.46277	15.7733	9.49264	0.153437	9.30851	10.5258	3.30401	1.19681	0.746727	100	4.50082	7.18391	32.4675	12.3835	0.362229	35.0631	FALSE	0.42	14.6	283	3.48	0.77	25	1.3	9708.51
[23864]	Arabian Peninsula-east African	CENOZOIC [23864]	ANATOLIA-IRAN BELT - CENOZOIC/QUATERNARY / IRAN / SABZEVAR ZONE	57.2158	36.36	BASALT, ALKALINE [23864]	s_OS-1 [23864]	46.96	1.43	15.42			9.28	9.28	0.15	9.1	10.29	3.23	1.17	0.73	1.78	99.54	97.76	48.036	1.46277	15.7733	9.49264	0.153437	9.30851	10.5258	3.30401	1.19681	0.746727	100	4.50082	7.18391	32.4675	12.3835	0.362229	35.0631	FALSE	0.42	14.6	283	3.48	0.77	25	1.3	9708.51
[23807]	Arabian Peninsula-east African	CENOZOIC [23807]	ANATOLIA-IRAN BELT - CENOZOIC/QUATERNARY / IRAN / SABZEVAR ZONE	57.2158	36.3603	BASALT, ALKALINE [23807]	s_OS-2 [23807]	47.09	1.47	16.17			9.03	9.03	0.15	8.15	10.35	3.23	1.28	0.74	1.88	99.54	97.66	48.2183	1.50522	16.5574	9.24636	0.153594	8.34528	10.598	3.30739	1.31067	0.757731	100	4.61806	7.04918	32.6582	13.6502	0.396285	36.1851	FALSE	0.36	15.4	296	3.66	0.79	25.8	1.34	10621.3
[23864]	Arabian Peninsula-east African	CENOZOIC [23864]	ANATOLIA-IRAN BELT - CENOZOIC/QUATERNARY / IRAN / SABZEVAR ZONE	57.2158	36.3603	BASALT, ALKALINE [23864]	s_OS-2 [23864]	47.09	1.47	16.17			9.03	9.03	0.15	8.15	10.35	3.23	1.28	0.74	1.88	99.54	97.66	48.2183	1.50522	16.5574	9.24636	0.153594	8.34528	10.598	3.30739	1.31067	0.757731	100	4.61806	7.04918	32.6582	13.6502	0.396285	36.1851	FALSE	0.36	15.4	296	3.66	0.79	25.8	1.34	10621.3
[23807]	Arabian Peninsula-east African	CENOZOIC [23807]	ANATOLIA-IRAN BELT - CENOZOIC/QUATERNARY / IRAN / SABZEVAR ZONE	57.2161	36.3583	BASALT, ALKALINE [23807]	s_KW-1 [23807]	46.95	1.46	16.13			9.03	9.03	0.15	8.13	10.32	3.23	1.27	0.73	1.95	99.35	97.4	48.2033	1.49897	16.5606	9.27105	0.154004	8.34702	10.5955	3.31622	1.3039	0.749487	100	4.62012	6.99725	32.5641	12.969	0.393189	35.6241	FALSE	0.35	15.3	301	3.63	0.78	25.4	1.33	10538.3
[23864]	Arabian Peninsula-east African	CENOZOIC [23864]	ANATOLIA-IRAN BELT - CENOZOIC/QUATERNARY / IRAN / SABZEVAR ZONE	57.2161	36.3583	BASALT, ALKALINE [23864]	s_KW-1 [23864]	46.95	1.46	16.13			9.03	9.03	0.15	8.13	10.32	3.23	1.27	0.73	1.95	99.35	97.4	48.2033	1.49897	16.5606	9.27105	0.154004	8.34702	10.5955	3.31622	1.3039	0.749487	100	4.62012	6.99725	32.5641	12.969	0.393189	35.6241	FALSE	0.35	15.3	301	3.63	0.78	25.4	1.33	10538.3
[12676]	Arabian Peninsula-east African	CENOZOIC [12676]	ARABIAN-NUBIAN SHIELD - CENOZOIC/QUATERNARY / EGYPT / EASTERN DESERT	26	23.25	BASALT, OLIVINE [12676]	s_2-1 [12676]	42.5	2.7	10.7			12.15	12.15	0.19	15.5	10.1	2.7	1.1	0.9	0	98.54	98.54	43.1297	2.74	10.8585	12.33	0.192815	15.7297	10.2496	2.74	1.1163	0.913335	100	3.8563	10.0676	37.0647	28.0976	0.407407	104.488	FALSE	0.44	25	510	7.4	2.01	74.5	4.1	9127.66
[12676]	Arabian Peninsula-east African	CENOZOIC [12676]	ARABIAN-NUBIAN SHIELD - CENOZOIC/QUATERNARY / EGYPT / EASTERN DESERT	32	23.33	BASALT, OLIVINE [12676]	s_GU18 [12676]	47.9	2.6	14.2			11.16	11.16	0.16	7.6	7.7	3.7	1.3	0.42	0.7	97.44	96.74	49.5142	2.68762	14.6785	11.5361	0.165392	7.85611	7.95948	3.82468	1.34381	0.434153	100	5.16849	11.9767	53.0928	23.1786	0.351351	72.23	FALSE	0.36	36	336	4.3	0.97	51.5	5.6	10787.2
[12676]	Arabian Peninsula-east African	CENOZOIC [12676]	ARABIAN-NUBIAN SHIELD - CENOZOIC/QUATERNARY / EGYPT / EASTERN DESERT	31	22.83	BASALT, OLIVINE [12676]	s_GA-02 [12676]	47.6	2.7	13.6			11.07	11.07	0.15	8.6	8.3	3.5	1	0.49	0.8	97.81	97.01	49.0671	2.78322	14.0192	11.4112	0.154623	8.86507	8.55582	3.60788	1.03082	0.505103	100	4.6387	15.4444	56.7347	29.2273	0.285714	77.9804	FALSE	0.61	24	329	3.6	0.98	55.6	4.5	8297.87
[12676]	Arabian Peninsula-east African	CENOZOIC [12676]	ARABIAN-NUBIAN SHIELD - CENOZOIC/QUATERNARY / EGYPT / EASTERN DESERT	31	22.83	BASALT, OLIVINE [12676]	s_GA-21 [12676]	46.8	2.9	15.3			10.8	10.8	0.16	6.7	8.5	4	0.9	0.58	1	97.64	96.64	48.4272	3.00083	15.832	11.1755	0.165563	6.93295	8.79553	4.13907	0.931291	0.600166	100	5.07036	15.8696	48.3444	33.0345	0.225	102.384	FALSE	0.27	8	480	4.6	1.51	73	5.4	7468.09
[12676]	Arabian Peninsula-east African	CENOZOIC [12676]	ARABIAN-NUBIAN SHIELD - CENOZOIC/QUATERNARY / EGYPT / EASTERN DESERT	31	22.83	BASALT, OLIVINE [12676]	s_GA-04 [12676]	46.4	2.9	13.8			10.8	10.8	0.14	9	9.3	2.8	1.2	0.41	1	97.75	96.75	47.9587	2.99742	14.2636	11.1628	0.144703	9.30233	9.6124	2.89406	1.24031	0.423773	100	4.13437	18.1875	56.5049	33.5	0.428571	81.6269	FALSE	0.41	23	315	3.2	1.03	58.2	4.7	9957.45
[12676]	Arabian Peninsula-east African	CENOZOIC [12676]	ARABIAN-NUBIAN SHIELD - CENOZOIC/QUATERNARY / EGYPT / EASTERN DESERT	26	23.25	BASALT, OLIVINE [12676]	s_2-3 [12676]	42.5	2.7	10.9			12.24	12.24	0.19	14.8	10.2	2.7	1.1	0.91	1.2	99.44	98.24	43.2614	2.74837	11.0953	12.4593	0.193404	15.0651	10.3827	2.74837	1.11971	0.926303	100	3.86808	12.0147	44.6448	33.3636	0.407407	114.586	FALSE	0.39	23	459	6.8	1.83	81.7	6.7	9127.66
[12676]	Arabian Peninsula-east African	CENOZOIC [12676]	ARABIAN-NUBIAN SHIELD - CENOZOIC/QUATERNARY / EGYPT / EASTERN DESERT	32	23.33	BASALT, OLIVINE [12676]	s_GU-12 [12676]	47.3	2.7	14.8			9.63	9.63	0.15	7.4	7.9	3.7	1.9	0.75	1.5	97.73	96.23	49.1531	2.80578	15.3798	10.0073	0.155877	7.68991	8.2095	3.84495	1.97444	0.779383	100	5.81939	12.6056	49.1758	15.6667	0.513514	125.526	FALSE	1.5	52	472	7.1	1.82	89.5	7.7	15766
[12676]	Arabian Peninsula-east African	CENOZOIC [12676]	ARABIAN-NUBIAN SHIELD - CENOZOIC/QUATERNARY / EGYPT / EASTERN DESERT	30.83	22	BASALT, OLIVINE [12676]	s_P-7 [12676]	46.9	2.8	14.9			11.79	11.79	0.17	6.4	8.1	3.5	1.5	0.77	1.8	98.63	96.83	48.4354	2.89167	15.3878	12.176	0.175565	6.60952	8.36518	3.61458	1.54911	0.795208	100	5.16369	13.9818	48.9809	33.3667	0.428571	107.854	FALSE	0.57	32	484	5.5	1.57	76.9	7.9	12446.8
[9097]	Arabian Peninsula-east African	PLIOCENE [9097]	ARABIAN-NUBIAN SHIELD - CENOZOIC/QUATERNARY / ISRAEL / HARRAT ASH SHAAM (SHAMAH) VOLCANIC FIELD	36	33	BASALT, ALKALINE [9097]	s_WY-278 [9097]	46.02	2.49	14.27	1.342	10.8679		12.0755	0.17	8.6	9.46	3.58	1.15	0.64	1.02	99.4755	98.4555	46.7419	2.52906	14.4939	12.2649	0.172667	8.73491	9.60841	3.63616	1.16804	0.65004	100	4.8042	12.9944	68.6567	36.2884	0.321229	64.5161	FALSE		16	392	3.54	0.67	46	1.27	9542.55
[9097]	Arabian Peninsula-east African	PLIOCENE [9097]	ARABIAN-NUBIAN SHIELD - CENOZOIC/QUATERNARY / ISRAEL / HARRAT ASH SHAAM (SHAMAH) VOLCANIC FIELD	35.33	32.9	BASALT, ALKALINE [9097]	s_WY-136 [9097]	48.32	1.87	14.97	1.29	10.4468		11.6076	0.16	7.94	9.06	3.21	0.7	0.16	1.42	99.4176	97.9976	49.3073	1.90821	15.2759	11.8447	0.163269	8.10224	9.24513	3.27559	0.714303	0.163269	100	3.9899	10.3825	67.8571	21.3519	0.218069	26.648	FALSE		10	121	1.83	0.28	19	1.68	5808.51
[9097]	Arabian Peninsula-east African	PLIOCENE [9097]	ARABIAN-NUBIAN SHIELD - CENOZOIC/QUATERNARY / ISRAEL / HARRAT ASH SHAAM (SHAMAH) VOLCANIC FIELD	36	33	BASALT, ALKALINE [9097]	s_WY-279 [9097]	48.12	2.39	16.39	1.121	9.0782		10.0869	0.14	6.3	10.49	3	1.12	0.33	1.46	99.8269	98.3669	48.9189	2.42968	16.6621	10.2543	0.142324	6.40459	10.6642	3.04981	1.13859	0.335479	100	4.1884	13.7931	66.6667	24.7363	0.373333	56.101	FALSE		18	256	2.9	0.6	40	3.25	9293.62
[9097]	Arabian Peninsula-east African	PLIOCENE [9097]	ARABIAN-NUBIAN SHIELD - CENOZOIC/QUATERNARY / ISRAEL / HARRAT ASH SHAAM (SHAMAH) VOLCANIC FIELD	36	33	BASALT, ALKALINE [9097]	s_WY-287 [9097]	46.31	2.23	14.49	1.323	10.7141		11.9045	0.16	9.03	9.67	3.2	0.92	0.55	1.51	99.9745	98.4645	47.0322	2.26478	14.716	12.0901	0.162495	9.17082	9.8208	3.2499	0.934347	0.558577	100	4.18425	12.9771	73.913	39.3171	0.2875	47.6858	FALSE		13	290	2.62	0.46	34	1.09	7634.04
[9097]	Arabian Peninsula-east African	PLEISTOCENE [9097]	ARABIAN-NUBIAN SHIELD - CENOZOIC/QUATERNARY / ISRAEL / HARRAT ASH SHAAM (SHAMAH) VOLCANIC FIELD	36	33	HAWAIITE [9097]	s_WY-239 [9097]	45.65	2.68	13.94	1.263	10.2282		11.3646	0.16	8.33	9.62	3.99	1.39	1	1.52	99.6446	98.1246	46.5225	2.73122	14.2064	11.5818	0.163058	8.48921	9.80386	4.06626	1.41657	1.01911	100	5.48282	16.3728	68.4211	32.7143	0.348371	91.1641	FALSE		16	589	3.97	0.95	65	1.39	11534
[9097]	Arabian Peninsula-east African	PLIOCENE [9097]	ARABIAN-NUBIAN SHIELD - CENOZOIC/QUATERNARY / ISRAEL / HARRAT ASH SHAAM (SHAMAH) VOLCANIC FIELD	36	33	BASALT, ALKALINE [9097]	s_WY-282 [9097]	46.75	2.06	14.98	1.321	10.6979		11.8865	0.17	9.01	9.41	3.06	0.76	0.38	1.65	100.117	98.4665	47.4781	2.09208	15.2133	12.0716	0.172648	9.15032	9.55655	3.10766	0.771836	0.385918	100	3.87949	11.7647	60	40.9459	0.248366	33.6606	FALSE		11	174	2.04	0.4	24	1.57	6306.38
[9097]	Arabian Peninsula-east African	PLEISTOCENE [9097]	ARABIAN-NUBIAN SHIELD - CENOZOIC/QUATERNARY / ISRAEL / HARRAT ASH SHAAM (SHAMAH) VOLCANIC FIELD	36	33	HAWAIITE [9097]	s_WY-242 [9097]	45	2.78	13.88	1.304	10.5602		11.7335	0.16	8.23	9.76	3.65	1.36	1.02	1.7	99.2735	97.5735	46.1191	2.84913	14.2252	12.0253	0.163979	8.43466	10.0027	3.74077	1.39382	1.04537	100	5.13459	16.7155	71.25	44.8259	0.372603	79.9439	FALSE		13	729	3.41	0.8	57	1.15	11285.1
[9097]	Arabian Peninsula-east African	PLIOCENE [9097]	ARABIAN-NUBIAN SHIELD - CENOZOIC/QUATERNARY / ISRAEL / HARRAT ASH SHAAM (SHAMAH) VOLCANIC FIELD	36	33	HAWAIITE [9097]	s_WY-257 [9097]	46.99	2.39	15.06	1.271	10.293		11.4366	0.17	7.54	8.58	3.71	1.51	0.41	1.95	99.7466	97.7966	48.0487	2.44385	15.3993	11.6943	0.17383	7.70988	8.77331	3.79359	1.54402	0.419237	100	5.33761	12.0521	50	24.3467	0.407008	51.8934	FALSE		18	196	3.07	0.74	37	3.67	12529.8
[9097]	Arabian Peninsula-east African	PLIOCENE [9097]	ARABIAN-NUBIAN SHIELD - CENOZOIC/QUATERNARY / ISRAEL / HARRAT ASH SHAAM (SHAMAH) VOLCANIC FIELD	36	33	BASANITE [9097]	s_WY-292 [9097]	42.98	2.63	13.03	1.362	11.0299		12.2554	0.19	10.54	10.72	3.06	1.25	1.18	2	99.8354	97.8354	43.9309	2.68819	13.3183	12.5266	0.194204	10.7732	10.9572	3.1277	1.27766	1.20611	100	4.40536	19.4149	76.8421	44.7179	0.408497	102.384	FALSE		23	446	3.76	0.95	73	4.19	10372.3
[10091]	Arabian Peninsula-east African	MIOCENE [10091]	ARABIAN-NUBIAN SHIELD - CENOZOIC/QUATERNARY / ISRAEL / HARRAT ASH SHAAM (SHAMAH) VOLCANIC FIELD	35.33	32.9	NEPHELINITE [10091]	s_WY-353 [10091]	37.22	3.44	10.95	1.49	12.03		13.3707	0.21	10.85	12.71	4.72	1.66	1.93	2.12	99.1807	97.0607	38.3471	3.54417	11.2816	13.7756	0.216359	11.1786	13.0949	4.86294	1.71027	1.98845	100	6.57321	11.6236	40.6452	45.5814	0.351695	176.718	FALSE		26	588	10.84	3.1	126		13774.5
[9097]	Arabian Peninsula-east African	PLEISTOCENE [9097]	ARABIAN-NUBIAN SHIELD - CENOZOIC/QUATERNARY / ISRAEL / HARRAT ASH SHAAM (SHAMAH) VOLCANIC FIELD	36	33	BASANITE [9097]	s_WY-52 [9097]	43.6	2.61	14.7	1.2	9.71797		10.7977	0.18	8.8	10.2	3.09	1.41	1.9	2.23	99.5177	97.2877	44.8155	2.68276	15.1098	11.0988	0.185018	9.04533	10.4844	3.17615	1.44931	1.95297	100	4.62545	11.1111	42.9825	38.0813	0.456311	137.447	FALSE	0.43	16	824	8.82	2.28	98	4.77	11700
[9555]	Arabian Peninsula-east African	QUATERNARY [9555]	ARABIAN-NUBIAN SHIELD - CENOZOIC/QUATERNARY / ISRAEL / HARRAT ASH SHAAM (SHAMAH) VOLCANIC FIELD	35.75	33	BASALT [9555]	s_MB-460 [9555]	43.5	3.23	14.4			12.24	12.24	0.18	7.4	9.2	4.61	2.25	1.7		98.71	98.71	44.0685	3.27221	14.5882	12.4	0.182352	7.49671	9.32023	4.67025	2.2794	1.72222	100	6.94965	13.4524	48.2906	25.3067	0.488069	158.485	FALSE		24.3		8.4	2.34	113		18670.2
[9097][8424]	Arabian Peninsula-east African	PLEISTOCENE [9097]	ARABIAN-NUBIAN SHIELD - CENOZOIC/QUATERNARY / ISRAEL / HARRAT ASH SHAAM (SHAMAH) VOLCANIC FIELD / GOLAN FORMATION - EN ZIVAN BASALT	36	33	BASANITE [9097] / BASALT, ALKALINE [8424]	s_WY-18 [9097]	43.84	2.73	13.88	1.171	9.48312		10.5368	0.16	8.27	10.27	4.43	1.88	1.74	1.23	98.9668	97.7368	44.8552	2.79322	14.2014	10.7808	0.163705	8.4615	10.5078	4.53258	1.92353	1.78029	100	6.45612	11.5802	46.3768	28.3978	0.424379	134.642	FALSE		26	849	8.29	2.07	96		15600
[9097][8424]	Arabian Peninsula-east African	PLEISTOCENE [9097]	ARABIAN-NUBIAN SHIELD - CENOZOIC/QUATERNARY / ISRAEL / HARRAT ASH SHAAM (SHAMAH) VOLCANIC FIELD / GOLAN FORMATION - EN ZIVAN BASALT	36	33	BASANITE [9097] / BASALT, ALKALINE [8424]	s_WY-18 [9097]	43.84	2.73	13.88	1.171	9.48312		10.5368	0.16	8.27	10.27	4.43	1.88	1.74	1.23	98.9668	97.7368	44.8552	2.79322	14.2014	10.7808	0.163705	8.4615	10.5078	4.53258	1.92353	1.78029	100	6.45612	11.5802	46.3768	28.3978	0.424379	134.642	FALSE		26	849	8.29	2.07	96		15600
[21142]	Arabian Peninsula-east African	PALEOGENE [21142]	ARABIAN-NUBIAN SHIELD - CENOZOIC/QUATERNARY / OMAN / BATAIN BASIN	59.5703	22.1819	BASANITE [21142]	s_OM11-V18A [21142]	43.83	2.16	13.31			10.83	10.83	0.18	11.33	10.27	3.51	1.75	0.74	0.87	98.78	97.91	44.7656	2.20611	13.5941	11.0612	0.183842	11.5719	10.4892	3.58492	1.78736	0.755796	100	5.37228	13.1868	55.814	24.8555	0.498575	100.982	FALSE	0.623	38	672	5.46	1.29	72	3.86	14521.3
[21142]	Arabian Peninsula-east African	PALEOGENE [21142]	ARABIAN-NUBIAN SHIELD - CENOZOIC/QUATERNARY / OMAN / BATAIN BASIN	59.5939	22.1303	BASANITE [21142]	s_OM11-V17B [21142]	42.52	2.04	12.5			9.89	9.89	0.19	13.04	10.39	3.92	1.98	1.02	0.97	98.46	97.49	43.6147	2.09252	12.8218	10.1446	0.194892	13.3757	10.6575	4.02093	2.03098	1.04626	100	6.0519	10.7921	47.5983	22.6667	0.505102	152.875	FALSE	1.18	19.7	990	10.1	2.29	109	5.53	16429.8
[21142]	Arabian Peninsula-east African	PALEOGENE [21142]	ARABIAN-NUBIAN SHIELD - CENOZOIC/QUATERNARY / OMAN / BATAIN BASIN	59.8099	22.342	TEPHRITE [21142]	s_OM11-V08 [21142]	45.56	1.9	13.82			10.32	10.32	0.17	9.73	10.26	3.54	1.66	0.84	1.02	98.82	97.8	46.5849	1.94274	14.1309	10.5521	0.173824	9.94888	10.4908	3.61963	1.69734	0.858896	100	5.31697	8.54584	40.3483	22.5577	0.468927	113.745	FALSE	0.713	33.6	901	9.49	2.01	81.1	3.54	13774.5
[21142]	Arabian Peninsula-east African	PALEOGENE [21142]	ARABIAN-NUBIAN SHIELD - CENOZOIC/QUATERNARY / OMAN / BATAIN BASIN	59.5939	22.1303	BASANITE [21142]	s_OM11-V17A [21142]	42.61	2.24	13.52			10.46	10.46	0.19	10.7	10.66	4.01	1.82	0.88	1.05	98.14	97.09	43.8871	2.30714	13.9252	10.7735	0.195695	11.0207	10.9795	4.13019	1.87455	0.906376	100	6.00474	12.7576	54.5963	26.2411	0.453865	123.282	FALSE	1.64	21.2	855	6.89	1.61	87.9	4.72	15102.1
[21142]	Arabian Peninsula-east African	PALEOGENE [21142]	ARABIAN-NUBIAN SHIELD - CENOZOIC/QUATERNARY / OMAN / BATAIN BASIN	59.9399	22.1849	BASANITE [21142]	s_OM11-V25 [21142]	42.49	2.28	13.08			10.82	10.82	0.2	11.52	10.05	4.42	1.56	0.8	1.18	98.4	97.22	43.705	2.3452	13.454	11.1294	0.205719	11.8494	10.3374	4.54639	1.60461	0.822876	100	6.151	13.2466	54.4025	22.6267	0.352941	121.318	FALSE	0.701	15.3	756	6.53	1.59	86.5	4.73	12944.7
[21142]	Arabian Peninsula-east African	PALEOGENE [21142]	ARABIAN-NUBIAN SHIELD - CENOZOIC/QUATERNARY / OMAN / BATAIN BASIN	59.7942	22.3577	BASANITE [21142]	s_OM11-V09 [21142]	43.01	2.35	13.35			10.9	10.9	0.2	11.54	10.37	4.53	1.22	0.73	1.26	99.46	98.2	43.7984	2.39308	13.5947	11.0998	0.203666	11.7515	10.5601	4.61303	1.24236	0.743381	100	5.8554	13.2404	56.7164	27.2107	0.269316	106.592	FALSE	0.967	15.2	723	5.74	1.34	76	4.23	10123.4
[21142]	Arabian Peninsula-east African	PALEOGENE [21142]	ARABIAN-NUBIAN SHIELD - CENOZOIC/QUATERNARY / OMAN / BATAIN BASIN	59.8403	22.4921	BASANITE [21142]	s_OM11-V07 [21142]	42.82	2.37	13.78			10.71	10.71	0.19	10.84	10.24	3.97	1.59	0.76	1.58	98.85	97.27	44.0218	2.43652	14.1668	11.0106	0.195333	11.1442	10.5274	4.08142	1.63463	0.78133	100	5.71605	13.3114	56.1111	25.28	0.400504	113.324	FALSE	1.3	19.2	808	6.07	1.44	80.8	4.48	13193.6
[21142]	Arabian Peninsula-east African	PALEOGENE [21142]	ARABIAN-NUBIAN SHIELD - CENOZOIC/QUATERNARY / OMAN / BATAIN BASIN	59.5521	22.0519	BASANITE [21142]	s_OM11-V21 [21142]	42.47	1.96	13			10.41	10.41	0.18	12.01	9.9	3.89	1.72	1.05	1.63	98.22	96.59	43.9694	2.0292	13.459	10.7775	0.186355	12.434	10.2495	4.02733	1.78072	1.08707	100	5.80805	10.5584	47.2727	23.5702	0.442159	145.863	FALSE	0.927	23.2	980	9.85	2.2	104	4.83	14272.3
[21142]	Arabian Peninsula-east African	PALEOGENE [21142]	ARABIAN-NUBIAN SHIELD - CENOZOIC/QUATERNARY / OMAN / BATAIN BASIN	59.8394	22.5023	BASANITE [21142]	s_OM11-V06 [21142]	42.57	2.12	12.6			9.85	9.85	0.19	12.77	10.73	4.02	1.41	0.95	1.74	98.95	97.21	43.7918	2.18085	12.9616	10.1327	0.195453	13.1365	11.038	4.13538	1.45047	0.977266	100	5.58585	11.2088	49.2754	26.2846	0.350746	143.058	FALSE	1.71	23.5	915	9.1	2.07	102	5.22	11700
[21142]	Arabian Peninsula-east African	PALEOGENE [21142]	ARABIAN-NUBIAN SHIELD - CENOZOIC/QUATERNARY / OMAN / BATAIN BASIN	59.8032	22.3447	BASANITE [21142]	s_OM11-V10 [21142]	43.76	2.22	13.92			10.28	10.28	0.18	9.91	9.91	4.43	1.42	0.89	1.95	98.87	96.92	45.1506	2.29055	14.3624	10.6067	0.18572	10.2249	10.2249	4.57078	1.46513	0.918283	100	6.03591	12.5436	52.622	23.3184	0.320542	121.038	FALSE	1.42	14.4	768	6.88	1.64	86.3	4.64	11783
[21142]	Arabian Peninsula-east African	PALEOGENE [21142]	ARABIAN-NUBIAN SHIELD - CENOZOIC/QUATERNARY / OMAN / BATAIN BASIN	59.9214	22.1899	BASANITE [21142]	s_OM11-V24 [21142]	42.58	2.37	13.52			10.82	10.82	0.19	9.8	10.35	4.24	1.4	0.8	1.97	98.04	96.07	44.3218	2.46695	14.0731	11.2626	0.197772	10.2009	10.7734	4.41345	1.45727	0.832726	100	5.87072	12.4063	48.9205	24.2353	0.330189	120.757	FALSE	1.21	10.1	952	6.94	1.76	86.1	4.7	11617
[12676]	Arabian Peninsula-east African	CENOZOIC [12676]	ARABIAN-NUBIAN SHIELD - CENOZOIC/QUATERNARY / SUDAN / BAYUDA DESERT	32.67	18.42	BASALT, OLIVINE [12676]	s_BD-21C [12676]	43.5	2.5	13.5			10.71	10.71	0.14	11.7	11.3	3.5	1.3	0.54	0.4	99.09	98.69	44.0774	2.53318	13.6792	10.8522	0.141858	11.8553	11.45	3.54646	1.31726	0.547168	100	4.86371	13.8052	50.619	12.8312	0.371429	149.088	FALSE	0.58	30	433	7.7	2.1	106.3	8.6	10787.2
[12676]	Arabian Peninsula-east African	CENOZOIC [12676]	ARABIAN-NUBIAN SHIELD - CENOZOIC/QUATERNARY / SUDAN / BAYUDA DESERT	32.67	18.42	BASALT, OLIVINE [12676]	s_BD-62 [12676]	42.3	3.1	13.9			12.33	12.33	0.21	10.5	11.6	2.3	0.9	0.65	0.5	98.29	97.79	43.256	3.17006	14.2141	12.6087	0.214746	10.7373	11.8622	2.35198	0.92034	0.66469	100	3.27232	19.6444	83.3962	31.7917	0.391304	123.983	FALSE	0.27	21	345	4.5	1.06	88.4	6.7	7468.09
[12676]	Arabian Peninsula-east African	CENOZOIC [12676]	ARABIAN-NUBIAN SHIELD - CENOZOIC/QUATERNARY / SUDAN / BAYUDA DESERT	33.8	18.08	BASALT, OLIVINE [12676]	s_BD-103A [12676]	43.6	2.3	13.8			11.43	11.43	0.19	8	10.5	4.8	1.6	0.99	0.6	97.81	97.21	44.8514	2.36601	14.1961	11.758	0.195453	8.22961	10.8014	4.93776	1.64592	1.01841	100	6.58368	8.5977	37.2139	23.4043	0.333333	104.909	FALSE	0.22	26	558	8.7	2.01	74.8	3.7	13276.6
[12676]	Arabian Peninsula-east African	CENOZOIC [12676]	ARABIAN-NUBIAN SHIELD - CENOZOIC/QUATERNARY / SUDAN / BAYUDA DESERT	32.67	18.42	BASALT, OLIVINE [12676]	s_BD-67 [12676]	41.1	3	13.4			12.51	12.51	0.22	10.9	12	3.2	1.3	0.84	0.6	99.07	98.47	41.7386	3.04661	13.6082	12.7044	0.223418	11.0694	12.1865	3.24972	1.3202	0.853052	100	4.56992	17.8333	66.0494	42.3478	0.40625	150.07	FALSE	0.28	24	418	6	1.62	107	7.7	10787.2
[12676]	Arabian Peninsula-east African	CENOZOIC [12676]	ARABIAN-NUBIAN SHIELD - CENOZOIC/QUATERNARY / SUDAN / BAYUDA DESERT	32.67	18.42	BASALT, OLIVINE [12676]	s_BD-77A [12676]	42.8	2.2	12.7			11.88	11.88	0.18	14.1	10.2	2.6	0.9	0.44	0.7	98.7	98	43.6735	2.2449	12.9592	12.1224	0.183673	14.3878	10.4082	2.65306	0.918367	0.44898	100	3.57143	15.9512	68.125	27.6957	0.346154	91.7251	FALSE	0.21	17	277	4.1	0.96	65.4	6.4	7468.09
[12676]	Arabian Peninsula-east African	CENOZOIC [12676]	ARABIAN-NUBIAN SHIELD - CENOZOIC/QUATERNARY / SUDAN / BAYUDA DESERT	33.63	18.17	BASALT, OLIVINE [12676]	s_BD-101 [12676]	40.5	2.4	10.7			11.43	11.43	0.2	15.1	9.7	4.5	1.1	1.01	0.9	97.54	96.64	41.9081	2.48344	11.072	11.8274	0.206954	15.625	10.0373	4.65646	1.13825	1.04512	100	5.7947	8.70707	32.0446	50.3333	0.244444	120.898	FALSE	0.65	37	496	9.9	2.69	86.2	4.7	9127.66
[12676]	Arabian Peninsula-east African	CENOZOIC [12676]	ARABIAN-NUBIAN SHIELD - CENOZOIC/QUATERNARY / SUDAN / BAYUDA DESERT	33.8	18.08	BASALT, OLIVINE [12676]	s_BD-104 [12676]	42.8	2.3	13.6			11.34	11.34	0.19	7.8	10.3	5.4	1.3	1.04	1	97.07	96.07	44.5508	2.39409	14.1563	11.8039	0.197772	8.11908	10.7213	5.6209	1.35318	1.08254	100	6.97408	8.58511	31.1583	23.5	0.240741	113.184	FALSE	0.51	29	540	9.4	2.59	80.7	4.1	10787.2
[12676]	Arabian Peninsula-east African	CENOZOIC [12676]	ARABIAN-NUBIAN SHIELD - CENOZOIC/QUATERNARY / SUDAN / BAYUDA DESERT	32.67	18.42	BASALT, OLIVINE [12676]	s_BG-93 [12676]	45.2	2.4	14.7			11.16	11.16	0.17	8.4	9.9	3.9	1.6	0.56	1.1	99.09	97.99	46.1272	2.44923	15.0015	11.3889	0.173487	8.5723	10.1031	3.98	1.63282	0.571487	100	5.61282	16.2222	60.1176	31.6667	0.410256	143.338	FALSE	0.38	36	396	6.3	1.7	102.2	8.9	13276.6
[12676]	Arabian Peninsula-east African	CENOZOIC [12676]	ARABIAN-NUBIAN SHIELD - CENOZOIC/QUATERNARY / SUDAN / BAYUDA DESERT	33.8	18.08	BASALT, OLIVINE [12676]	s_BD-105 [12676]	44.3	1.9	13.1			10.89	10.89	0.17	10	10.1	3.3	1.4	0.68	1.2	97.04	95.84	46.2229	1.98247	13.6686	11.3627	0.177379	10.4341	10.5384	3.44324	1.46077	0.709516	100	4.90401	9.06897	44.5763	21.5882	0.424242	73.7728	FALSE	0.24	22	456	5.8	1.18	52.6	2.6	11617
[12676]	Arabian Peninsula-east African	CENOZOIC [12676]	ARABIAN-NUBIAN SHIELD - CENOZOIC/QUATERNARY / SUDAN / BAYUDA DESERT	33.63	18.17	BASALT, OLIVINE [12676]	s_BD-100B [12676]	41.4	2.6	12			11.43	11.43	0.19	12.8	9.5	4.6	1.4	0.91	1.4	98.23	96.83	42.7553	2.68512	12.3929	11.8042	0.19622	13.219	9.81101	4.75059	1.44583	0.939791	100	6.19643	9.94737	35.6604	23.1136	0.304348	106.031	FALSE	0.54	27	646	7.6	2.12	75.6	4.1	11617
[12676]	Arabian Peninsula-east African	CENOZOIC [12676]	ARABIAN-NUBIAN SHIELD - CENOZOIC/QUATERNARY / SUDAN / BAYUDA DESERT	33.63	18.17	BASALT, OLIVINE [12676]	s_BD-100E [12676]	40.9	2.5	11.8			11.16	11.16	0.19	12.4	9.7	4.5	1.5	0.92	1.5	97.07	95.57	42.7959	2.61588	12.347	11.6773	0.198807	12.9748	10.1496	4.70859	1.56953	0.962645	100	6.27812	9.84444	35.5823	15.1795	0.333333	124.264	FALSE	0.65	25	649	9	2.49	88.6	4.9	12446.8
[12676]	Arabian Peninsula-east African	CENOZOIC [12676]	ARABIAN-NUBIAN SHIELD - CENOZOIC/QUATERNARY / SUDAN / BAYUDA DESERT	33.63	18.17	BASALT, OLIVINE [12676]	s_BD-100A [12676]	40.9	2.6	12			11.34	11.34	0.19	12.4	9.4	4.5	1.6	0.93	1.5	97.36	95.86	42.6664	2.71229	12.5183	11.8298	0.198206	12.9355	9.80597	4.69435	1.6691	0.970165	100	6.36345	10.7922	34.625	20.7963	0.355556	116.55	FALSE	0.26	18	562	7.7	2.4	83.1	4.6	13276.6
[12676]	Arabian Peninsula-east African	CENOZOIC [12676]	ARABIAN-NUBIAN SHIELD - CENOZOIC/QUATERNARY / SUDAN / BAYUDA DESERT	33.8	18.08	BASALT, OLIVINE [12676]	s_BD-103B [12676]	43.5	2.3	13.7			11.34	11.34	0.19	8.5	10.7	3.9	1.5	0.94	1.5	98.07	96.57	45.045	2.38169	14.1866	11.7428	0.196748	8.80191	11.08	4.03852	1.55328	0.973387	100	5.5918	8.7907	32.3077	23.2766	0.384615	106.031	FALSE	0.3	26	535	8.6	2.34	75.6	3.7	12446.8
[12676]	Arabian Peninsula-east African	CENOZOIC [12676]	ARABIAN-NUBIAN SHIELD - CENOZOIC/QUATERNARY / SUDAN / DELGO	30.67	20.17	BASALT, OLIVINE [12676]	s_RC-411 [12676]	45.1	2.6	12.7			11.25	11.25	0.17	11.9	9.8	2.6	0.9	0.47	0.4	97.89	97.49	46.2612	2.66694	13.027	11.5396	0.174377	12.2064	10.0523	2.66694	0.923172	0.482101	100	3.59011	15.9091	53.5714	35.7895	0.346154	73.6325	FALSE	0.12	18	221	3.3	0.98	52.5	5.5	7468.09
[12676]	Arabian Peninsula-east African	CENOZOIC [12676]	ARABIAN-NUBIAN SHIELD - CENOZOIC/QUATERNARY / SUDAN / DELGO	30	19.825	BASALT, OLIVINE [12676]	s_NB 9A [12676]	46.6	2.9	15.1			11.7	11.7	0.16	6.9	8.8	3.3	1	0.46	0.5	97.42	96.92	48.0809	2.99216	15.5799	12.0718	0.165085	7.11927	9.07965	3.40487	1.03178	0.474618	100	4.43665	14.1892	55.8511	27.625	0.30303	73.6325	FALSE	1.36	26	284	3.7	0.94	52.5	6.1	8297.87
[12676]	Arabian Peninsula-east African	CENOZOIC [12676]	ARABIAN-NUBIAN SHIELD - CENOZOIC/QUATERNARY / SUDAN / DELGO	29.67	17.83	BASALT, OLIVINE [12676]	s_WH-2 [12676]	44.2	3.7	13.1			12.51	12.51	0.16	8.7	10	2.7	1.2	0.51	0.7	97.48	96.78	45.6706	3.8231	13.5359	12.9262	0.165323	8.98946	10.3327	2.78983	1.23993	0.526968	100	4.02976	16.9535	58.7903	40.5	0.444444	102.244	FALSE	0.31	31	311	4.3	1.24	72.9	6.1	9957.45
[12676]	Arabian Peninsula-east African	CENOZOIC [12676]	ARABIAN-NUBIAN SHIELD - CENOZOIC/QUATERNARY / SUDAN / DELGO	30.67	20.17	BASALT, OLIVINE [12676]	s_RC-418 [12676]	44.2	3.2	13.6			12.06	12.06	0.16	9.4	9.5	3.4	0.9	0.59	0.7	97.71	97.01	45.5623	3.29863	14.0192	12.4317	0.164931	9.68972	9.7928	3.50479	0.927739	0.608185	100	4.43253	15.5789	52.8571	39.6	0.264706	83.0295	FALSE	0.23	15	274	3.8	1.12	59.2	6.1	7468.09
[12676]	Arabian Peninsula-east African	CENOZOIC [12676]	ARABIAN-NUBIAN SHIELD - CENOZOIC/QUATERNARY / SUDAN / DELGO	30	19.825	BASALT, OLIVINE [12676]	s_RC-101 [12676]	45.9	3.5	15.4			12.15	12.15	0.16	6.1	7.1	4	1.6	0.66	0.8	97.37	96.57	47.5303	3.62431	15.947	12.5815	0.165683	6.31666	7.35218	4.14207	1.65683	0.683442	100	5.7989	13.4561	50.1307	28.027	0.4	107.574	FALSE	9.11	47	470	5.7	1.53	76.7	6.8	13276.6
[12676]	Arabian Peninsula-east African	CENOZOIC [12676]	ARABIAN-NUBIAN SHIELD - CENOZOIC/QUATERNARY / SUDAN / DELGO	29.67	17.83	BASALT, OLIVINE [12676]	s_WH-31 [12676]	45.7	2.1	13.1			11.61	11.61	0.12	9.6	8.3	3.7	1.4	0.81	0.9	97.34	96.44	47.387	2.17752	13.5836	12.0386	0.12443	9.95438	8.60639	3.83658	1.45168	0.8399	100	5.28826	13.0484	46.763	27.1714	0.378378	113.464	FALSE	0.95	39	401	6.2	1.73	80.9	6.2	11617
[12676]	Arabian Peninsula-east African	CENOZOIC [12676]	ARABIAN-NUBIAN SHIELD - CENOZOIC/QUATERNARY / SUDAN / DELGO	30	19.825	BASALT, OLIVINE [12676]	s_7-55 [12676]	47.3	2	14.4			11.16	11.16	0.15	9.8	8.2	3.4	1.1	0.46	1.4	99.37	97.97	48.2801	2.04144	14.6984	11.3912	0.153108	10.0031	8.36991	3.47045	1.12279	0.469531	100	4.59324	10.375	36.8889	22.9706	0.323529	69.8457	FALSE	0.34	17	342	4.8	1.35	49.8	2.7	9127.66
[12676]	Arabian Peninsula-east African	CENOZOIC [12676]	ARABIAN-NUBIAN SHIELD - CENOZOIC/QUATERNARY / SUDAN / DELGO	30	19.825	BASALT, OLIVINE [12676]	s_7-56 [12676]	47.7	2.4	14.9			11.52	11.52	0.15	7.2	7.8	3.8	1.4	0.61	1.6	99.08	97.48	48.9331	2.46204	15.2852	11.8178	0.153878	7.38613	8.00164	3.89824	1.43619	0.625769	100	5.33443	13.8837	46.6406	29.3571	0.368421	83.7307	FALSE	0.27	23	345	4.3	1.28	59.7	5.3	11617
[12676]	Arabian Peninsula-east African	CENOZOIC [12676]	ARABIAN-NUBIAN SHIELD - CENOZOIC/QUATERNARY / SUDAN / DELGO	30	19.825	BASALT, OLIVINE [12676]	s_7-51 [12676]	46.4	2.4	14.6			11.79	11.79	0.19	7.3	9	3.3	1.4	0.51	1.7	98.59	96.89	47.8894	2.47704	15.0686	12.1684	0.196099	7.53432	9.28888	3.40592	1.44494	0.52637	100	4.85086	11.75	45.12	29.8889	0.424242	158.205	FALSE	0.39	20	537	9.6	2.5	112.8	9.1	11617
[12676]	Arabian Peninsula-east African	CENOZOIC [12676]	ARABIAN-NUBIAN SHIELD - CENOZOIC/QUATERNARY / SUDAN / DELGO	30	18	BASALT, OLIVINE [12676]	s_WH-1 [12676]	44.6	3	13.9			11.34	11.34	0.16	8.5	10.2	2.5	0.8	0.57	1.8	97.37	95.57	46.6674	3.13906	14.5443	11.8656	0.167417	8.894	10.6728	2.61588	0.837083	0.596421	100	3.45297	16	55.2941	37.2083	0.32	105.47	FALSE	0.5	19	344	4.7	1.36	75.2	6.5	6638.3
[12676]	Arabian Peninsula-east African	CENOZOIC [12676]	ARABIAN-NUBIAN SHIELD - CENOZOIC/QUATERNARY / SUDAN / DELGO	28	20	BASALT, OLIVINE [12676]	s_12-3 [12676]	41.9	2.7	11.4			11.7	11.7	0.21	12.5	10.7	3.5	0.9	0.82	2.3	98.63	96.33	43.4963	2.80287	11.8343	12.1457	0.218001	12.9762	11.1077	3.63334	0.934288	0.851241	100	4.56763	13.375	52.0139	32.1667	0.257143	105.049	FALSE	0.44	15	441	5.6	1.44	74.9	6.2	7468.09
[12676]	Arabian Peninsula-east African	CENOZOIC [12676]	ARABIAN-NUBIAN SHIELD - CENOZOIC/QUATERNARY / SUDAN / DELGO	30	19.825	BASALT, OLIVINE [12676]	s_NB 11 [12676]	44.1	2.9	14.9			12.15	12.15	0.16	7.6	8.4	3.3	1	0.45	2.5	97.46	94.96	46.4406	3.05392	15.6908	12.7949	0.168492	8.00337	8.84583	3.47515	1.05307	0.473884	100	4.52822	17.3214	57.7381	34.3333	0.30303	68.0224	FALSE	1.49	26	216	2.8	0.84	48.5	5	8297.87
[12676]	Arabian Peninsula-east African	CENOZOIC [12676]	ARABIAN-NUBIAN SHIELD - CENOZOIC/QUATERNARY / SUDAN / DELGO	28	20	BASALT, OLIVINE [12676]	s_12-2 [12676]	42.2	2.6	11.7			11.52	11.52	0.18	11.9	10.9	3.2	1	0.78	2.5	98.48	95.98	43.9675	2.7089	12.19	12.0025	0.187539	12.3984	11.3565	3.33403	1.04188	0.812669	100	4.37591	10.6842	37.5926	17.9057	0.3125	85.4137	FALSE	0	27	498	5.7	1.62	60.9	3.3	8297.87
[12676]	Arabian Peninsula-east African	CENOZOIC [12676]	ARABIAN-NUBIAN SHIELD - CENOZOIC/QUATERNARY / SUDAN / DELGO	28.25	19.83	BASALT, OLIVINE [12676]	s_12-10 [12676]	41.7	2.8	11.6			11.88	11.88	0.18	11.7	10.6	3.2	1.1	0.78	2.6	98.14	95.54	43.6466	2.93071	12.1415	12.4346	0.188403	12.2462	11.0948	3.34938	1.15135	0.816412	100	4.50073	13.7925	49.7279	29.0968	0.34375	102.525	FALSE	0.48	23	449	5.3	1.47	73.1	5.9	9127.66
[12676]	Arabian Peninsula-east African	CENOZOIC [12676]	ARABIAN-NUBIAN SHIELD - CENOZOIC/QUATERNARY / SUDAN / DELGO	28.25	19.83	BASALT, OLIVINE [12676]	s_12-12 [12676]	44.5	2.6	12.5			11.43	11.43	0.16	10	9.9	2.9	1.3	0.58	3	98.87	95.87	46.417	2.71201	13.0385	11.9224	0.166893	10.4308	10.3265	3.02493	1.356	0.604986	100	4.38093	11.1136	40.75	22.5758	0.448276	68.5835	FALSE	2.15	70	464	4.4	1.2	48.9	2.7	10787.2
[12676]	Arabian Peninsula-east African	CENOZOIC [12676]	ARABIAN-NUBIAN SHIELD - CENOZOIC/QUATERNARY / SUDAN / GEDAREF	33.13	14.22	BASALT, OLIVINE [12676]	s_GIR 1295 [12676]	47	1.9	17.1			11.61	11.61	0.14	8	10	2.8	0.2	0.21	0.4	99.36	98.96	47.4939	1.91997	17.2797	11.732	0.141471	8.08407	10.1051	2.82943	0.202102	0.212207	100	3.03153	22	66	24	0.0714286	9.25666	FALSE	0.1	2	62	0.3	0.1	6.6	1.3	1659.57
[15048]	Arabian Peninsula-east African	NEOGENE [15048]	ARABIAN-NUBIAN SHIELD - CENOZOIC/QUATERNARY / SYRIA / AL GHAB VOLCANIC GROUP	36.4014	35.6078	BASANITE [15048]	s_S68-05 [15048]	43.44	2.83	13.39			11.74	11.74	0.17	9.11	9.81	3.83	1.66	1.16	0.3	97.44	97.14	44.719	2.91332	13.7842	12.0856	0.175005	9.37822	10.0988	3.94276	1.70887	1.19415	100	5.65164	12.8131	42.7397	35.082	0.43342	87.5175	FALSE		22	451	4.87	1.46	62.4	3.99	13774.5
[15048]	Arabian Peninsula-east African	NEOGENE [15048]	ARABIAN-NUBIAN SHIELD - CENOZOIC/QUATERNARY / SYRIA / AL GHAB VOLCANIC GROUP	36.3581	35.7672	BASANITE [15048]	s_S10-05 [15048]	40.77	3.62	12.78			11.97	11.97	0.15	10.06	10.52	3.84	1.68	1.35	0.74	97.48	96.74	42.1439	3.74199	13.2107	12.3734	0.155055	10.399	10.8745	3.9694	1.73661	1.39549	100	5.70602	11.3503	41.4146	35.6223	0.4375	119.074	FALSE		28.2	701	7.48	2.05	84.9	4.58	13940.4
[15048]	Arabian Peninsula-east African	NEOGENE [15048]	ARABIAN-NUBIAN SHIELD - CENOZOIC/QUATERNARY / SYRIA / AL GHAB VOLCANIC GROUP	36.5511	35.5772	BASALT, ALKALINE [15048]	s_S59-05 [15048]	44.19	2.23	13.33			11.4	11.4	0.17	8.26	11.55	3.31	0.99	0.42	2.27	98.12	95.85	46.1033	2.32655	13.9071	11.8936	0.17736	8.61763	12.0501	3.45331	1.03286	0.438185	100	4.48618	12.9279	44.8438	18.3105	0.299094	40.2525	FALSE		12	295	2.22	0.64	28.7	2.1	8214.89
[15048]	Arabian Peninsula-east African	NEOGENE [15048]	ARABIAN-NUBIAN SHIELD - CENOZOIC/QUATERNARY / SYRIA / AL GHAB VOLCANIC GROUP	36.3197	35.7758	BASANITE [15048]	s_S7-05 [15048]	43.24	3.03	13.37			12.32	12.32	0.18	9.25	10.12	3.89	1.68	1.41		98.49	98.49	43.9029	3.07645	13.575	12.5089	0.18276	9.39182	10.2752	3.94964	1.70576	1.43162	100	5.6554	12.1035	40.2778	36.8146	0.431877	101.683	FALSE		27.8	618	5.99	1.8	72.5	4.13	13940.4
[13242]	Arabian Peninsula-east African	CENOZOIC [13242]	ARABIAN-NUBIAN SHIELD - CENOZOIC/QUATERNARY / SYRIA / DEAD SEA REGION	36.3903	34.8111	BASANITE [13242]	s_SY-152 [13242]	43.24	2.72	13.78			12.24	12.24	0.18	10.87	10.91	3.31	1.02	0.84	0	99.11	99.11	43.6283	2.74443	13.9037	12.3499	0.181616	10.9676	11.008	3.33972	1.02916	0.847543	100	4.36888	10.5286	37.9365	26.2712	0.308157	67.0407	FALSE	0.262	12.1	356	4.54	1.26	47.8	2.4	8463.83
[13242]	Arabian Peninsula-east African	CENOZOIC [13242]	ARABIAN-NUBIAN SHIELD - CENOZOIC/QUATERNARY / SYRIA / DEAD SEA REGION	36.4728	34.9214	BASALT, ALKALINE [13242]	s_SY-160 [13242]	46.32	2.5	14.79			12.48	12.48	0.17	7.71	9.55	3.22	1.05	0.46	0.05	98.3	98.25	47.145	2.54453	15.0534	12.7023	0.173028	7.84733	9.7201	3.27735	1.0687	0.468193	100	4.34606	13.1884	46.8268	27.6774	0.326087	38.2889	FALSE	0.186	13.5	243	2.07	0.583	27.3	1.72	8712.77
[13242]	Arabian Peninsula-east African	CENOZOIC [13242]	ARABIAN-NUBIAN SHIELD - CENOZOIC/QUATERNARY / SYRIA / DEAD SEA REGION	36.2092	35.0928	BASANITE [13242]	s_SY-285 [13242]	42.52	2.71	13.14			11.24	11.24	0.17	10.02	10.51	3.93	1.57	1.3	0.4	97.51	97.11	43.7854	2.79065	13.531	11.5745	0.175059	10.3182	10.8228	4.04696	1.61672	1.33869	100	5.66368	11.3061	37.4324	28.9352	0.399491	116.55	FALSE	0.195	16.7	634	7.35	2.22	83.1	4.29	13027.7
[13242]	Arabian Peninsula-east African	CENOZOIC [13242]	ARABIAN-NUBIAN SHIELD - CENOZOIC/QUATERNARY / SYRIA / DEAD SEA REGION	36.1894	35.0994	BASANITE [13242]	s_SY-286 [13242]	41.68	2.65	12.78			11.59	11.59	0.17	10.32	10.83	4.03	1.11	1.46	0.42	97.04	96.62	43.1381	2.7427	13.2271	11.9954	0.175947	10.681	11.2089	4.17098	1.14883	1.51107	100	5.31981	10.5077	35.2593	37.0546	0.275434	133.52	FALSE	0.557	25.6	722	9.06	2.7	95.2	4.72	9210.64
[13242]	Arabian Peninsula-east African	CENOZOIC [13242]	ARABIAN-NUBIAN SHIELD - CENOZOIC/QUATERNARY / SYRIA / DEAD SEA REGION	37.0583	35.7239	BASALT, ALKALINE [13242]	s_SY-053 [13242]	46.39	2.17	13.99			11.75	11.75	0.17	8.65	10.2	3.35	0.98	0.4	1.14	99.19	98.05	47.3126	2.21316	14.2682	11.9837	0.173381	8.82203	10.4029	3.41662	0.99949	0.407955	100	4.41611	9.92593	30.3511	18.9787	0.292537	37.5877	FALSE	0.211	12.7	203	2.7	0.883	26.8	1.83	8131.91
[13242]	Arabian Peninsula-east African	CENOZOIC [13242]	ARABIAN-NUBIAN SHIELD - CENOZOIC/QUATERNARY / SYRIA / DEAD SEA REGION	36.4086	35.7567	BASANITE [13242]	s_SY-103 [13242]	41.12	3.35	13.3			12.79	12.79	0.18	8.4	10.7	4.54	1.75	1.98	1.15	99.26	98.11	41.9121	3.41453	13.5562	13.0364	0.183468	8.56182	10.9061	4.62746	1.78371	2.01814	100	6.41117	15.5072	54.3147	35.3846	0.385463	150.07	FALSE	0.301	13.1	776	6.9	1.97	107	4.64	14521.3
[13242]	Arabian Peninsula-east African	CENOZOIC [13242]	ARABIAN-NUBIAN SHIELD - CENOZOIC/QUATERNARY / SYRIA / DEAD SEA REGION	36.3958	35.5961	BASANITE [13242]	s_SY-113 [13242]	42.73	3.52	13.65			12.71	12.71	0.18	8.05	9.71	3.89	1.54	1.24	1.28	98.5	97.22	43.9519	3.62065	14.0403	13.0734	0.185147	8.28019	9.98766	4.00123	1.58404	1.27546	100	5.58527	13.0185	48.5535	27.5689	0.395887	108.275	FALSE	0.401	15	477	5.93	1.59	77.2	4.24	12778.7
[13242]	Arabian Peninsula-east African	CENOZOIC [13242]	ARABIAN-NUBIAN SHIELD - CENOZOIC/QUATERNARY / SYRIA / DEAD SEA REGION	36.4078	34.8006	BASALT, ALKALINE [13242]	s_SY-150 [13242]	44	3.19	14.53			12.43	12.43	0.17	8.52	9.05	3.28	0.94	0.71	1.45	98.27	96.82	45.4452	3.29477	15.0072	12.8383	0.175584	8.79983	9.34724	3.38773	0.970874	0.73332	100	4.3586	11.9077	41.0828	20.9032	0.286585	54.2777	FALSE	0.502	14.7	318	3.25	0.942	38.7	2.14	7800
[13242]	Arabian Peninsula-east African	CENOZOIC [13242]	ARABIAN-NUBIAN SHIELD - CENOZOIC/QUATERNARY / SYRIA / DEAD SEA REGION	36.8892	35.6103	HAWAIITE [13242]	s_SY-290 [13242]	45.02	2.6	13.94			11.59	11.59	0.15	7.02	9.53	4.05	1.64	0.5	1.51	97.55	96.04	46.8763	2.70721	14.5148	12.0679	0.156185	7.30945	9.92295	4.21699	1.70762	0.520616	100	5.92461	15.1282	69.2759	19.4942	0.404938	49.6494	FALSE	0.294	17.4	369	2.34	0.511	35.4	2.2	13608.5
[13242]	Arabian Peninsula-east African	CENOZOIC [13242]	ARABIAN-NUBIAN SHIELD - CENOZOIC/QUATERNARY / SYRIA / DEAD SEA REGION	36.6314	34.7078	BASALT, ALKALINE [13242]	s_SY-174 [13242]	44.87	2.1	15.16			11.19	11.19	0.16	6.55	12.29	2.94	0.67	0.31	1.81	98.05	96.24	46.623	2.18204	15.7523	11.6272	0.166251	6.8059	12.7702	3.05486	0.696176	0.322111	100	3.75104	11.7986	44.3243	17.6471	0.227891	23.0014	FALSE	0.137	7.69	146	1.39	0.37	16.4	0.96	5559.57
[13242]	Arabian Peninsula-east African	CENOZOIC [13242]	ARABIAN-NUBIAN SHIELD - CENOZOIC/QUATERNARY / SYRIA / DEAD SEA REGION	36.4106	35.7581	BASANITE [13242]	s_SY-101 [13242]	44.42	2.92	14.39			12.87	12.87	0.2	6.88	8.93	4.88	0.99	1.02	1.94	99.44	97.5	45.559	2.99487	14.759	13.2	0.205128	7.05641	9.15897	5.00513	1.01538	1.04615	100	6.02051	14.9505	49.3464	30.3977	0.202869	105.891	FALSE	0.325	9.33	417	5.05	1.53	75.5	4.33	8214.89
[13242]	Arabian Peninsula-east African	CENOZOIC [13242]	ARABIAN-NUBIAN SHIELD - CENOZOIC/QUATERNARY / SYRIA / DEAD SEA REGION	36.8892	35.6103	BASALT, ALKALINE [13242]	s_SY-291 [13242]	44.87	1.91	13.57			11.34	11.34	0.16	7.22	11.05	3.35	0.9	0.37	2.91	97.65	94.74	47.3612	2.01604	14.3234	11.9696	0.168883	7.62086	11.6635	3.53599	0.949968	0.390543	100	4.48596	12.3497	42.0074	17.4057	0.268657	31.6971	FALSE	0.124	9.93	584	1.83	0.538	22.6	1.35	7468.09
[10601]	Arabian Peninsula-east African		ARABIAN-NUBIAN SHIELD - CENOZOIC/QUATERNARY / SYRIA / HAURUN-DRUZE PLATEAU	36.3186	32.9833	BASALT, ALKALINE [10601]	s_SY-280 [10601]	44.99	2.45	14.09			12.29	12.29	0.17	9.26	9.41	3.28	0.87	0.48	0	97.29	97.29	46.2432	2.51824	14.4825	12.6323	0.174735	9.51794	9.67211	3.37136	0.894234	0.49337	100	4.2656	11.7857	42.9268	27.772	0.265244	37.0266	FALSE	0.106	11.4	235	2.24	0.615	26.4	1.77	7219.15
[10601]	Arabian Peninsula-east African		ARABIAN-NUBIAN SHIELD - CENOZOIC/QUATERNARY / SYRIA / HAURUN-DRUZE PLATEAU	36.4147	32.9553	BASALT, ALKALINE [10601]	s_SY-279 [10601]	47.02	2.31	16.16			10.99	10.99	0.16	6.37	9.94	3.49	0.88	0.39	0	97.71	97.71	48.122	2.36414	16.5387	11.2476	0.16375	6.51929	10.173	3.57179	0.900624	0.39914	100	4.47242	13.4328	48.474	28.9005	0.252149	37.8682	FALSE	0.106	11.4	232	2.01	0.557	27	1.82	7302.13
[10601]	Arabian Peninsula-east African		ARABIAN-NUBIAN SHIELD - CENOZOIC/QUATERNARY / SYRIA / HAURUN-DRUZE PLATEAU	36.5	33.1711	BASALT, ALKALINE [10601]	s_SY-179 [10601]	46.26	2.35	14.75			12.32	12.32	0.17	9.69	8.95	3.4	0.8	0.45	0	99.14	99.14	46.6613	2.37039	14.878	12.4269	0.171475	9.77406	9.02764	3.42949	0.80694	0.453904	100	4.23643	13.1694	58.3535	28.3871	0.235294	33.8008	FALSE	0.079	9.79	198	1.83	0.413	24.1	1.47	6638.3
[10601]	Arabian Peninsula-east African		ARABIAN-NUBIAN SHIELD - CENOZOIC/QUATERNARY / SYRIA / HAURUN-DRUZE PLATEAU	36.9236	32.7094	BASALT, ALKALINE [10601]	s_SY-227 [10601]	47.12	2.07	14.86			10.9	10.9	0.16	8.75	9.59	3.13	1.02	0.31	0.03	97.94	97.91	48.1258	2.11419	15.1772	11.1327	0.163415	8.93678	9.79471	3.19681	1.04177	0.316617	100	4.23859	9.56	26.8238	15.8921	0.325879	33.5203	FALSE	0.443	22.4	189	2.5	0.891	23.9	1.61	8463.83
[10601]	Arabian Peninsula-east African		ARABIAN-NUBIAN SHIELD - CENOZOIC/QUATERNARY / SYRIA / HAURUN-DRUZE PLATEAU	32.6844	32.6844	BASALT, ALKALINE [10601]	s_SY-221 [10601]	46.95	2.02	15			10.84	10.84	0.17	8.74	9.62	3.18	0.99	0.31	0.06	97.88	97.82	47.9963	2.06502	15.3343	11.0816	0.173789	8.93478	9.83439	3.25087	1.01206	0.316909	100	4.26293	9.47154	28.0385	14.9412	0.311321	32.6788	FALSE	0.358	21.6	197	2.46	0.831	23.3	1.58	8214.89
[10601]	Arabian Peninsula-east African		ARABIAN-NUBIAN SHIELD - CENOZOIC/QUATERNARY / SYRIA / HAURUN-DRUZE PLATEAU	36.7039	32.6839	BASANITE [10601]	s_SY-200 [10601]	44.95	2.83	15.81			11.63	11.63	0.18	7.69	8.53	4.63	1.28	0.76	0.51	98.8	98.29	45.732	2.87923	16.0851	11.8323	0.183132	7.82379	8.6784	4.71055	1.30227	0.773222	100	6.01282	13.1841	43.0894	30.8148	0.276458	74.3338	FALSE	0.354	39.5	375	4.02	1.23	53	3.77	10621.3
[10601]	Arabian Peninsula-east African		ARABIAN-NUBIAN SHIELD - CENOZOIC/QUATERNARY / SYRIA / HAURUN-DRUZE PLATEAU	36.8019	32.4314	BASANITE [10601]	s_SY-234 [10601]	44.55	2.33	14.76			12.49	12.49	0.21	6.73	8.06	4.86	2.1	0.91	0.83	97.83	97	45.9278	2.40206	15.2165	12.8763	0.216495	6.93814	8.30928	5.01031	2.16495	0.938144	100	7.17526	11.6805	40.814	25.7447	0.432099	98.4572	FALSE	0.477	26.6	459	6.01	1.72	70.2	3.9	17425.5
[10601]	Arabian Peninsula-east African		ARABIAN-NUBIAN SHIELD - CENOZOIC/QUATERNARY / SYRIA / HAURUN-DRUZE PLATEAU	36.8333	32.6678	BASALT, ALKALINE [10601]	s_SY-213 [10601]	45.99	2.17	15.58			11.48	11.48	0.16	7.35	9.64	2.64	0.8	0.39	0.92	97.12	96.2	47.8067	2.25572	16.1954	11.9335	0.16632	7.64033	10.0208	2.74428	0.831601	0.405405	100	3.57588	11.9118	45.9357	25.7407	0.30303	34.0813	FALSE	0.072	10.1	233	2.04	0.529	24.3	1.45	6638.3
[10601]	Arabian Peninsula-east African		ARABIAN-NUBIAN SHIELD - CENOZOIC/QUATERNARY / SYRIA / HAURUN-DRUZE PLATEAU	36.6122	32.7036	BASANITE [10601]	s_SY-184 [10601]	43.63	3.35	15.18			12.87	12.87	0.17	6.78	7.89	4.71	1.31	0.79	1.05	97.73	96.68	45.1283	3.46504	15.7013	13.312	0.175838	7.01283	8.16094	4.87174	1.35499	0.817129	100	6.22673	11.6223	41.7391	30.9123	0.278132	67.3212	FALSE	0.469	22.3	401	4.13	1.15	48	3.11	10870.2
[10601]	Arabian Peninsula-east African		ARABIAN-NUBIAN SHIELD - CENOZOIC/QUATERNARY / SYRIA / HAURUN-DRUZE PLATEAU	36.9217	32.7111	BASALT, ALKALINE [10601]	s_SY-224 [10601]	43.51	2.99	14.17			10.98	10.98	0.16	8.15	10.4	2.8	1.81	0.99	1.85	97.81	95.96	45.3418	3.11588	14.7666	11.4423	0.166736	8.49312	10.8378	2.91788	1.8862	1.03168	100	4.80409	15.9312	68.9826	33.2248	0.646429	77.9804	FALSE	0.178	19.6	588	3.49	0.806	55.6	3.32	15019.1
[10601]	Arabian Peninsula-east African		ARABIAN-NUBIAN SHIELD - CENOZOIC/QUATERNARY / SYRIA / HAURUN-DRUZE PLATEAU	36.9711	33.0497	BASALT, ALKALINE [10601]	s_SY-261 [10601]	46.43	2.04	15.95			10.98	10.98	0.17	7.22	10.05	3.15	0.72	0.37	2.68	99.76	97.08	47.8265	2.10136	16.4297	11.3103	0.175113	7.43717	10.3523	3.24475	0.741656	0.381129	100	3.9864	16.5414	73.0897	26.3636	0.228571	30.8555	FALSE	0.066	8.42	204	1.33	0.301	22	1.35	5974.47
[15048]	Arabian Peninsula-east African	NEOGENE [15048]	ARABIAN-NUBIAN SHIELD - CENOZOIC/QUATERNARY / SYRIA / HOMS VOLCANIC GROUP	36.0708	34.7086	BASALT, THOLEIITIC [15048]	s_S103-05 [15048]	46.51	2.54	14.53			12.63	12.63	0.17	8.2	9.51	2.5	0.58	0.5	0.91	98.58	97.67	47.6195	2.60059	14.8766	12.9313	0.174055	8.39562	9.73687	2.55964	0.593836	0.511928	100	3.15348	16.0714	54.878	36.8142	0.232	31.5568	FALSE		9.7	135	1.4	0.41	22.5	1.35	4812.77
[15048]	Arabian Peninsula-east African	NEOGENE [15048]	ARABIAN-NUBIAN SHIELD - CENOZOIC/QUATERNARY / SYRIA / HOMS VOLCANIC GROUP	36.1731	34.9308	BASANITE [15048]	s_S76-05 [15048]	40.26	3.36	13.36			12.63	12.63	0.19	9.14	10.92	4.04	0.79	1.62	1.92	98.23	96.31	41.8025	3.48873	13.8719	13.1139	0.19728	9.49019	11.3384	4.19479	0.820268	1.68207	100	5.01506	12.9743	36.0544	35.0114	0.195545	148.668	FALSE		16	653	8.17	2.94	106	5.55	6555.32
[15048]	Arabian Peninsula-east African	NEOGENE [15048]	ARABIAN-NUBIAN SHIELD - CENOZOIC/QUATERNARY / SYRIA / HOMS VOLCANIC GROUP	36.2336	34.6789	BASALT, THOLEIITIC [15048]	s_S105-05 [15048]	45.78	2.17	13.25			13.25	13.25	0.1	9.57	9.21	2.47	0.82	0.52		97.14	97.14	47.1279	2.23389	13.6401	13.6401	0.102944	9.85176	9.48116	2.54272	0.844142	0.53531	100	3.38686	15.4167	51.0345	28.8608	0.331984	41.5147	FALSE		9.83	238	1.92	0.58	29.6	1.67	6804.26
[15048]	Arabian Peninsula-east African	NEOGENE [15048]	ARABIAN-NUBIAN SHIELD - CENOZOIC/QUATERNARY / SYRIA / HOMS VOLCANIC GROUP	36.3394	34.8894	BASANITE [15048]	s_S92-05 [15048]	43.54	2.38	13.18			12.75	12.75	0.19	11.36	9.83	2.55	0.86	0.73		97.37	97.37	44.716	2.44428	13.536	13.0944	0.195132	11.6668	10.0955	2.61888	0.883229	0.749718	100	3.50211	13.3451	45.6627	41.1348	0.337255	53.1557	FALSE		8.13	231	2.84	0.83	37.9	2.35	7136.17
[13242]	Arabian Peninsula-east African	CENOZOIC [13242]	ARABIAN-NUBIAN SHIELD - CENOZOIC/QUATERNARY / SYRIA / NORTHERN SYRIA	41.8422	36.9881	BASALT, ALKALINE [13242]	s_NE 10 [13242]	47.55	1.79	14.87			11.71	11.71	0.16	8.34	8.74	3.44	0.92	0.25	0.11	97.88	97.77	48.6346	1.83083	15.2092	11.9771	0.163649	8.53022	8.93935	3.51846	0.940984	0.255702	100	4.45945	12.7111	42.5595	15.4018	0.267442	40.1122	FALSE	0.478	13.4	156	2.25	0.672	28.6	1.73	7634.04
[13242]	Arabian Peninsula-east African	CENOZOIC [13242]	ARABIAN-NUBIAN SHIELD - CENOZOIC/QUATERNARY / SYRIA / NORTHERN SYRIA	40.0336	35.4131	BASALT, ALKALINE [13242]	s_SY-319 [13242]	44.29	2.62	11.5			11.87	11.87	0.17	10.91	10.33	3.53	1.18	0.65	0.15	97.2	97.05	45.6363	2.69964	11.8496	12.2308	0.175167	11.2416	10.644	3.6373	1.21587	0.669758	100	4.85317	11.8497	33.3333	21.6447	0.334278	57.5035	FALSE	0.265	13.1	222	3.46	1.23	41	2.44	9791.49
[13242]	Arabian Peninsula-east African	CENOZOIC [13242]	ARABIAN-NUBIAN SHIELD - CENOZOIC/QUATERNARY / SYRIA / NORTHERN SYRIA	40.4186	36.6914	BASALT, ALKALINE [13242]	s_NE 03 [13242]	44.71	2.4	13.69			12.04	12.04	0.17	9.62	9.71	3.16	1.09	0.45	0.29	97.33	97.04	46.0738	2.47321	14.1076	12.4073	0.175185	9.91344	10.0062	3.25639	1.12325	0.463726	100	4.37964	11.1558	29.443	25.45	0.344937	31.136	FALSE	0.249	10.5	155	1.99	0.754	22.2	1.36	9044.68
[22598]	Arabian Peninsula-east African	MIOCENE [22598]	ARABIAN-NUBIAN SHIELD - CENOZOIC/QUATERNARY / SYRIA / NORTHERN SYRIA	36.9817	35.1756	BASALT [22598]	s_AL-08 [22598]	45.53	2.56	13.65			12.23	12.23	0.08	9.01	8.86	3.19	1.03	0.62	0.33	97.09	96.76	47.0546	2.64572	14.1071	12.6395	0.0826788	9.3117	9.15668	3.29682	1.06449	0.640761	100	4.36131	18.4232	45.7732	25.3043	0.322884	62.2721	FALSE		13.8	362	2.41	0.97	44.4	2.27	8546.81
[13242]	Arabian Peninsula-east African	CENOZOIC [13242]	ARABIAN-NUBIAN SHIELD - CENOZOIC/QUATERNARY / SYRIA / NORTHERN SYRIA	40.0686	35.3994	BASALT, ALKALINE [13242]	s_SY-318 [13242]	43.65	2.62	11.51			11.98	11.98	0.17	11.38	10.49	3.09	1.21	0.64	0.36	97.1	96.74	45.1209	2.70829	11.8979	12.3837	0.175729	11.7635	10.8435	3.19413	1.25078	0.661567	100	4.4449	10.7481	41.0476	19.8319	0.391586	60.4488	FALSE	0.446	15.2	248	4.01	1.05	43.1	2.58	10040.4
[13242]	Arabian Peninsula-east African	CENOZOIC [13242]	ARABIAN-NUBIAN SHIELD - CENOZOIC/QUATERNARY / SYRIA / NORTHERN SYRIA	41.8931	36.9903	BASALT, ALKALINE [13242]	s_NE 15 [13242]	47.05	1.67	14.25			11.54	11.54	0.16	8.35	9.81	3.33	0.74	0.25	0.43	97.58	97.15	48.4303	1.71899	14.668	11.8785	0.164694	8.59496	10.0978	3.42769	0.761709	0.257334	100	4.1894	5.46875	32.3077	12.9114	0.222222	14.7265	FALSE	0.08	11.6	168	1.92	0.325	10.5	0.576	6140.43
[13242]	Arabian Peninsula-east African	CENOZOIC [13242]	ARABIAN-NUBIAN SHIELD - CENOZOIC/QUATERNARY / SYRIA / NORTHERN SYRIA	40.4119	36.6603	BASALT, ALKALINE [13242]	s_NE 02 [13242]	44.96	2.37	13.75			12	12	0.17	9.85	9.68	3.02	1.06	0.43	0.43	97.72	97.29	46.2124	2.43602	14.133	12.3343	0.174735	10.1244	9.94964	3.10412	1.08953	0.441978	100	4.19365	11.1	33.5347	25.8081	0.350993	31.136	FALSE	0.147	10.2	185	2	0.662	22.2	1.37	8795.74
[22598]	Arabian Peninsula-east African	MIOCENE [22598]	ARABIAN-NUBIAN SHIELD - CENOZOIC/QUATERNARY / SYRIA / NORTHERN SYRIA	36.8453	34.9431	BASALT [22598]	s_RA-03 [22598]	46.18	2.32	13.38			12.89	12.89	0.09	8.94	8.88	3.23	0.75	0.46	0.44	97.56	97.12	47.5494	2.3888	13.7768	13.2722	0.0926689	9.20511	9.14333	3.32578	0.772241	0.473641	100	4.09802	16.3	60.3704	28.7059	0.232198	45.7223	FALSE		9.7	292	2	0.54	32.6	1.95	6223.4
[22598]	Arabian Peninsula-east African	MIOCENE [22598]	ARABIAN-NUBIAN SHIELD - CENOZOIC/QUATERNARY / SYRIA / NORTHERN SYRIA	37.0125	35.2661	BASALT [22598]	s_AL-04 [22598]	47.34	2.17	14.89			12.25	12.25	0.08	6.94	9.49	3.18	0.99	0.36	0.47	98.16	97.69	48.4594	2.22131	15.2421	12.5397	0.0818917	7.1041	9.7144	3.2552	1.01341	0.368513	100	4.2686	12.5822	40	19.2308	0.311321	37.5877	FALSE		12.5	338	2.13	0.67	26.8	1.78	8214.89
[22598]	Arabian Peninsula-east African	MIOCENE [22598]	ARABIAN-NUBIAN SHIELD - CENOZOIC/QUATERNARY / SYRIA / NORTHERN SYRIA	36.7886	36.4669	BASALT [22598]	s_NW-06 [22598]	47.3	2.09	14.06			12.1	12.1	0.08	8.51	8.6	3.05	0.93	0.28	0.53	97.53	97	48.7629	2.15464	14.4948	12.4742	0.0824742	8.7732	8.86598	3.14433	0.958763	0.28866	100	4.10309	13.9665	40.3226	15.5122	0.304918	35.0631	FALSE		11.9	202	1.79	0.62	25	1.55	7717.02
[13242]	Arabian Peninsula-east African	CENOZOIC [13242]	ARABIAN-NUBIAN SHIELD - CENOZOIC/QUATERNARY / SYRIA / NORTHERN SYRIA	40.5333	36.5822	BASALT, ALKALINE [13242]	s_SY-316 [13242]	44.14	2.46	13.85			12.31	12.31	0.18	9.15	9.69	3.17	1.06	0.48	0.75	97.24	96.49	45.7457	2.54949	14.3538	12.7578	0.186548	9.48285	10.0425	3.28531	1.09856	0.497461	100	4.38387	12.4561	35.5	23	0.334385	29.8738	FALSE	0.123	9.28	1048	1.71	0.6	21.3	1.3	8795.74
[13242]	Arabian Peninsula-east African	CENOZOIC [13242]	ARABIAN-NUBIAN SHIELD - CENOZOIC/QUATERNARY / SYRIA / NORTHERN SYRIA	42.1594	37.2028	BASALT, ALKALINE [13242]	s_NE 13 [13242]	45.97	1.72	14.19			11.88	11.88	0.16	8.11	10.02	3.24	0.84	0.28	0.76	97.17	96.41	47.6818	1.78405	14.7184	12.3224	0.165958	8.41199	10.3931	3.36065	0.871279	0.290426	100	4.23193	11.2745	43.152	17.8713	0.259259	32.2581	FALSE	0.219	10.4	219	2.04	0.533	23	1.25	6970.21
[22598]	Arabian Peninsula-east African	MIOCENE [22598]	ARABIAN-NUBIAN SHIELD - CENOZOIC/QUATERNARY / SYRIA / NORTHERN SYRIA	37.0339	36.5089	BASALT [22598]	s_NW-01 [22598]	46.7	2.35	14.82			11.86	11.86	0.08	6.43	10.59	2.58	0.93	0.54	0.9	97.78	96.88	48.204	2.42568	15.2973	12.2419	0.0825764	6.63708	10.931	2.66309	0.95995	0.557391	100	3.62304	9.71609	33.4783	17.6602	0.360465	43.1978	FALSE		13.8	365	3.17	0.92	30.8	1.53	7717.02
[22598]	Arabian Peninsula-east African	MIOCENE [22598]	ARABIAN-NUBIAN SHIELD - CENOZOIC/QUATERNARY / SYRIA / NORTHERN SYRIA	36.8553	35.5553	BASALT [22598]	s_AL-24 [22598]	47.78	2.21	13.69			11.39	11.39	0.08	7.42	9.71	3.18	1.1	0.44	0.96	97.96	97	49.2577	2.27835	14.1134	11.7423	0.0824742	7.64948	10.0103	3.27835	1.13402	0.453608	100	4.41237	12.3137	40.7792	18.0545	0.345912	44.0393	FALSE		15.6	582	2.55	0.77	31.4	1.92	9127.66
[13242]	Arabian Peninsula-east African	CENOZOIC [13242]	ARABIAN-NUBIAN SHIELD - CENOZOIC/QUATERNARY / SYRIA / NORTHERN SYRIA	41.7386	36.9992	BASALT, ALKALINE [13242]	s_NE 08 [13242]	46.06	1.82	14.38			11.09	11.09	0.16	8.27	10.85	3.28	0.77	0.33	0.98	97.99	97.01	47.4796	1.8761	14.8232	11.4318	0.164931	8.52489	11.1844	3.38109	0.793733	0.340171	100	4.17483	7	29.4023	19.7475	0.234756	25.5259	FALSE	0.161	7.97	564	2.6	0.619	18.2	0.865	6389.36
[13242]	Arabian Peninsula-east African	CENOZOIC [13242]	ARABIAN-NUBIAN SHIELD - CENOZOIC/QUATERNARY / SYRIA / NORTHERN SYRIA	41.8067	36.97	BASALT, ALKALINE [13242]	s_NE 09 [13242]	45.63	2.22	13.38			11.6	11.6	0.16	8.81	9.96	3.37	1.09	0.34	1.04	97.6	96.56	47.2556	2.29909	13.8567	12.0133	0.1657	9.12386	10.3148	3.49006	1.12883	0.352113	100	4.61889	11.7844	39.5262	16.2738	0.323442	44.46	FALSE	0.694	17.7	305	2.69	0.802	31.7	1.84	9044.68
[22598]	Arabian Peninsula-east African	MIOCENE [22598]	ARABIAN-NUBIAN SHIELD - CENOZOIC/QUATERNARY / SYRIA / NORTHERN SYRIA	37.0128	35.6456	BASALT [22598]	s_AL-15 [22598]	46.31	2.31	13.45			12.24	12.24	0.09	7.36	8.84	3.52	1.34	0.58	1.24	97.28	96.04	48.2195	2.40525	14.0046	12.7447	0.093711	7.66347	9.2045	3.66514	1.39525	0.603915	100	5.06039	15.5056	54.4737	21.6092	0.380682	58.0645	FALSE		15.3	346	2.67	0.76	41.4	2.25	11119.1
[13242]	Arabian Peninsula-east African	CENOZOIC [13242]	ARABIAN-NUBIAN SHIELD - CENOZOIC/QUATERNARY / SYRIA / NORTHERN SYRIA	42.195	37.2822	BASALT, ALKALINE [13242]	s_NE 14 [13242]	47.67	1.92	14.4			11.66	11.66	0.16	9.68	10.03	3.4	0.93	0.32	1.24	101.41	100.17	47.5891	1.91674	14.3756	11.6402	0.159728	9.66357	10.013	3.39423	0.928422	0.319457	100	4.32265	9.92126	39.7476	18.894	0.273529	35.3436	FALSE	0.238	11.4	233	2.54	0.634	25.2	1.28	7717.02
[13242]	Arabian Peninsula-east African	CENOZOIC [13242]	ARABIAN-NUBIAN SHIELD - CENOZOIC/QUATERNARY / SYRIA / NORTHERN SYRIA	40.7564	35.7533	BASALT, ALKALINE [13242]	s_SY-305 [13242]	44.34	2.83	13.14			10.96	10.96	0.16	8.56	11.37	2.82	1.28	0.48	1.7	97.64	95.94	46.2164	2.94976	13.6961	11.4238	0.166771	8.92224	11.8512	2.93934	1.33417	0.500313	100	4.2735	11.1538	64.9695	19.0132	0.453901	44.7405	FALSE	0.327	16.3	320	2.86	0.491	31.9	2.07	10621.3
[9371]	Arabian Peninsula-east African	CENOZOIC [9371]	ARABIAN-NUBIAN SHIELD - CENOZOIC/QUATERNARY / SYRIA / NORTHERN SYRIA	37.3294	36.6264	BASALT, ALKALINE [9371]	s_SY-127 [9371]	44.29	2.68	12.59			11.89	11.89	0.18	9.72	10.61	2.68	1.38	0.52	1.95	98.49	96.54	45.8774	2.77605	13.0412	12.3161	0.186451	10.0684	10.9903	2.77605	1.42946	0.538637	100	4.20551	14.0878	52.8517	22.636	0.514925	58.4853	FALSE	0.2	19.3	308	2.96	0.789	41.7	2.71	11451.1
[13242]	Arabian Peninsula-east African	CENOZOIC [13242]	ARABIAN-NUBIAN SHIELD - CENOZOIC/QUATERNARY / SYRIA / NORTHERN SYRIA	41.5836	37.0208	BASALT, ALKALINE [13242]	s_NE 06 [13242]	45.09	1.61	13.9			11.69	11.69	0.16	7.21	11.32	3.05	0.57	0.24	2.69	97.53	94.84	47.5432	1.6976	14.6563	12.326	0.168705	7.60228	11.9359	3.21594	0.601012	0.253058	100	3.81695	8.37398	34.6801	16.2185	0.186885	28.892	FALSE	0.195	9.48	244	2.46	0.594	20.6	1	4729.79
[8371]	Arabian Peninsula-east African	QUATERNARY [8371]	ARABIAN-NUBIAN SHIELD - CENOZOIC/QUATERNARY / YEMEN / SANA^A REGION	44.21	15.35	TRACHYBASALT [8371]	s_JB30 [8371]	47.2	2.17	16.4			10.1	10.1	0.18	7.78	8.9	4.35	1.042	0.58	-0.61	98.092	98.702	47.8207	2.19854	16.6157	10.2328	0.182367	7.88231	9.01704	4.40721	1.0557	0.587627	100	5.46291	10.8205	51.3382	31.5455	0.23954	59.1865	FALSE		22	332	3.9	0.822	42.2		8646.38
[8371]	Arabian Peninsula-east African	QUATERNARY [8371]	ARABIAN-NUBIAN SHIELD - CENOZOIC/QUATERNARY / YEMEN / SANA^A REGION	44.21	15.35	TRACHYBASALT [8371]	s_JB36 [8371]	48.6	1.9	16.6			10.91	10.91	0.209	6.42	7.96	4.53	0.895	0.68	-0.61	98.094	98.704	49.2381	1.92495	16.818	11.0533	0.211744	6.5043	8.06452	4.58948	0.906751	0.688929	100	5.49623	13.6087	56.295	34.5294	0.197572	43.899	FALSE		170	255	2.3	0.556	31.3		7426.6
[8371]	Arabian Peninsula-east African	QUATERNARY [8371]	ARABIAN-NUBIAN SHIELD - CENOZOIC/QUATERNARY / YEMEN / SANA^A REGION	44.21	15.35	BASALT [8371]	s_JB252 [8371]	46.3	2.03	16			10.05	10.05	0.176	8.9	9.77	3.73	0.729	0.56	-0.57	97.675	98.245	47.1271	2.06626	16.2858	10.2295	0.179144	9.05899	9.94453	3.79663	0.742022	0.570004	100	4.53865	12.1429	53.3473	30.875	0.195442	35.7644	FALSE		13.7	237	2.1	0.478	25.5		6049.15
[8371]	Arabian Peninsula-east African	QUATERNARY [8371]	ARABIAN-NUBIAN SHIELD - CENOZOIC/QUATERNARY / YEMEN / SANA^A REGION	44.21	15.35	BASALT [8371]	s_JB235 [8371]	46.6	2.09	15.9			10.19	10.19	0.18	9.59	9.81	3.59	0.651	0.39	-0.5	98.491	98.991	47.075	2.1113	16.0621	10.2939	0.181835	9.68775	9.90999	3.62659	0.657636	0.393975	100	4.28423	10.5556	51.167	44.0833	0.181337	39.9719	FALSE		13.8	212	2.7	0.557	28.5		5401.91
[8371]	Arabian Peninsula-east African	QUATERNARY [8371]	ARABIAN-NUBIAN SHIELD - CENOZOIC/QUATERNARY / YEMEN / SANA^A REGION	44.21	15.35	BASALT [8371]	s_JB253 [8371]	46.6	1.51	16.4			9.75	9.75	0.176	9.5	11.4	2.66	0.354	0.25	-0.46	98.14	98.6	47.2617	1.53144	16.6329	9.88844	0.178499	9.63489	11.5619	2.69777	0.359026	0.25355	100	3.0568	7.29412	75.1515	38.3333	0.133083	17.3913	FALSE		5.4	128	1.7	0.165	12.4		2937.45
[8371]	Arabian Peninsula-east African	QUATERNARY [8371]	ARABIAN-NUBIAN SHIELD - CENOZOIC/QUATERNARY / YEMEN / SANA^A REGION	44.21	15.35	BASALT [8371]	s_JB41 [8371]	46.5	2.06	16.2			10.22	10.22	0.186	8.3	9.16	4.05	0.991	0.45	-0.44	97.677	98.117	47.3924	2.09953	16.5109	10.4161	0.18957	8.45929	9.33579	4.12773	1.01002	0.458636	100	5.13774	11.2857	55.0139	28.2857	0.244691	55.3997	FALSE		21.1	332	3.5	0.718	39.5		8223.19
[8371]	Arabian Peninsula-east African	QUATERNARY [8371]	ARABIAN-NUBIAN SHIELD - CENOZOIC/QUATERNARY / YEMEN / SANA^A REGION	44.21	15.35	BASALT [8371]	s_JB233 [8371]	46.7	2.18	16			10.45	10.45	0.187	8.77	9.48	3.2	1.051	0.5	-0.37	98.148	98.518	47.4025	2.21279	16.2407	10.6072	0.189813	8.90193	9.62261	3.24814	1.06681	0.507521	100	4.31495	11.2826	54.3455	37.7895	0.328437	72.791	FALSE		24.7	387	4.6	0.955	51.9		8721.06
[8371]	Arabian Peninsula-east African	QUATERNARY [8371]	ARABIAN-NUBIAN SHIELD - CENOZOIC/QUATERNARY / YEMEN / SANA^A REGION	44.21	15.35	BASALT [8371]	s_JB29 [8371]	45.8	2.33	16.1			10.76	10.76	0.185	8.28	9.47	3.99	0.865	0.56	-0.34	98	98.34	46.5731	2.36933	16.3718	10.9416	0.188123	8.41977	9.62986	4.05735	0.879601	0.569453	100	4.93695	14.3846	48.1959	42.3529	0.216792	52.4544	FALSE		17.2	294	2.6	0.776	37.4		7177.66
[8371]	Arabian Peninsula-east African	QUATERNARY [8371]	ARABIAN-NUBIAN SHIELD - CENOZOIC/QUATERNARY / YEMEN / SANA^A REGION	44.21	15.35	BASANITE [8371]	s_JB239 [8371]	45.9	2.41	16.2			10.49	10.49	0.186	7.54	9.08	4.41	1.228	0.72	-0.29	97.874	98.164	46.7585	2.45508	16.503	10.6862	0.189479	7.68102	9.24983	4.49248	1.25097	0.733466	100	5.74345	13.0526	46.6604	78.5455	0.278458	69.5652	FALSE		23.5	408	3.8	1.063	49.6		10189.8
[8371]	Arabian Peninsula-east African	QUATERNARY [8371]	ARABIAN-NUBIAN SHIELD - CENOZOIC/QUATERNARY / YEMEN / SANA^A REGION	44.21	15.35	TRACHYBASALT [8371]	s_JB337 [8371]	48.2	2.07	16.3			9.82	9.82	0.184	7.24	8.64	4.22	1.169	0.68	-0.29	98.233	98.523	48.9226	2.10103	16.5444	9.96722	0.186758	7.34854	8.76953	4.28326	1.18652	0.690194	100	5.46979	8.95833	37.3264	26.6452	0.277014	60.3086	FALSE		23.7	430	4.8	1.152	43		9700.21
[8371]	Arabian Peninsula-east African	QUATERNARY [8371]	ARABIAN-NUBIAN SHIELD - CENOZOIC/QUATERNARY / YEMEN / SANA^A REGION	44.21	15.35	BASALT [8371]	s_JB244 [8371]	48	2.1	16.8			11.6	11.6	0.21	6.1	8.51	3.91	0.745	0.57	-0.11	98.435	98.545	48.7087	2.13101	17.048	11.7713	0.213101	6.19007	8.63565	3.96773	0.756	0.578416	100	4.72373	9.79167	55.6872	19.9655	0.190537	32.9593	FALSE		12.2	304	2.4	0.422	23.5		6181.91
[8371]	Arabian Peninsula-east African	QUATERNARY [8371]	ARABIAN-NUBIAN SHIELD - CENOZOIC/QUATERNARY / YEMEN / SANA^A REGION	44.21	15.35	BASALT [8371]	s_JB249 [8371]	46.2	2.61	17.1			11.07	11.07	0.194	7.33	9.44	3.11	0.779	0.46	-0.06	98.233	98.293	47.0023	2.65533	17.397	11.2622	0.197369	7.4573	9.60394	3.16401	0.792528	0.467989	100	3.95654	11.0303	64.8841	38	0.250482	51.0519	FALSE		15.6	264	3.3	0.561	36.4		6464.04
[8371]	Arabian Peninsula-east African	QUATERNARY [8371]	ARABIAN-NUBIAN SHIELD - CENOZOIC/QUATERNARY / YEMEN / SANA^A REGION	44.21	15.35	BASALT [8371]	s_JB42 [8371]	48.2	1.99	16.2			9.52	9.52	0.185	7.66	9.29	3.85	0.921	0.54	-0.02	98.336	98.356	49.0057	2.02326	16.4708	9.67912	0.188092	7.78804	9.44528	3.91435	0.936394	0.549026	100	4.85075	9.33333	47.4576	28.16	0.239221	54.979	FALSE		19.5	310	4.2	0.826	39.2		7642.34
[8371]	Arabian Peninsula-east African	QUATERNARY [8371]	ARABIAN-NUBIAN SHIELD - CENOZOIC/QUATERNARY / YEMEN / SANA^A REGION	44.21	15.35	BASALT [8371]	s_JB209 [8371]	48.4	2.2	16.7			10.21	10.21	0.194	6.4	9.22	3.57	1.067	0.54	0.35	98.851	98.501	49.1366	2.23348	16.9541	10.3654	0.196952	6.4974	9.36031	3.62433	1.08324	0.548218	100	4.70757	10.1143	49.3724	23.8929	0.29888	49.6494	FALSE		21	382	3.5	0.717	35.4		8853.83
[17156]	Arabian Peninsula-east African	CENOZOIC [17156]	DARFUR DOME VOLCANIC PROVINCE SUDAN / JEBEL KUSSA	25.35	13.63	PICRITE [17156]	s_DF_5A [17156]	43.17	4	14.7			13.24	13.24	0.1265	7.55	12.04	2.16	0.61	0.199	0.39	98.1855	97.7955	44.1431	4.09017	15.0314	13.5385	0.129352	7.72019	12.3114	2.20869	0.623751	0.203486	100	2.83244	16.1765	59.4595	15.0943	0.282407	30.8555	FALSE		11.5	186	1.36	0.37	22		5061.7
[12676]	Arabian Peninsula-east African	CENOZOIC [12676]	DARFUR DOME VOLCANIC PROVINCE SUDAN / JEBEL MARRA	24.33	12.83	BASALT, OLIVINE [12676]	s_DF-1B [12676]	46.3	2.8	12			10.53	10.53	0.13	10.4	11.9	2.6	0.8	0.49	0.9	98.85	97.95	47.269	2.8586	12.2511	10.7504	0.132721	10.6177	12.1491	2.65442	0.816743	0.500255	100	3.47116	14.0909	51.0989	19.697	0.307692	65.2174	FALSE	0.31	29	281	3.3	0.91	46.5	4.3	6638.3
[12676]	Arabian Peninsula-east African	CENOZOIC [12676]	DARFUR DOME VOLCANIC PROVINCE SUDAN / JEBEL MARRA	24.33	12.83	BASALT, OLIVINE [12676]	s_GK-2A [12676]	42.3	3.3	12.8			11.25	11.25	0.13	11.9	10.9	2.6	1.8	0.48	1	98.46	97.46	43.4024	3.386	13.1336	11.5432	0.133388	12.2101	11.1841	2.66776	1.84691	0.49251	100	4.51467	14.4412	52.234	19.7576	0.692308	68.864	FALSE	0.27	38	427	3.4	0.94	49.1	4.7	14936.2
[12676]	Arabian Peninsula-east African	CENOZOIC [12676]	DARFUR DOME VOLCANIC PROVINCE SUDAN / JEBEL MARRA	24.33	12.83	BASALT, OLIVINE [12676]	s_DM-10 [12676]	43.9	2.8	14.7			10.62	10.62	0.14	8.7	11.6	3.2	1.3	0.61	1	98.57	97.57	44.9933	2.86973	15.0661	10.8845	0.143487	8.91668	11.8889	3.2797	1.33238	0.625192	100	4.61207	12.6111	52.1839	10.7069	0.40625	63.6746	FALSE	0.52	26	457	3.6	0.87	45.4	3.7	10787.2
[12676]	Arabian Peninsula-east African	CENOZOIC [12676]	DARFUR DOME VOLCANIC PROVINCE SUDAN / JEBEL MARRA	24.33	12.83	BASALT, OLIVINE [12676]	s_D-2 [12676]	42.3	3.9	13.6			12.06	12.06	0.14	9	11.2	3	1.2	0.54	1.6	98.54	96.94	43.6352	4.02311	14.0293	12.4407	0.144419	9.28409	11.5535	3.0947	1.23788	0.557046	100	4.33258	15.2857	53.9496	17.3043	0.4	90.0421	FALSE	0.33	36	476	4.2	1.19	64.2	6.6	9957.45
[12676]	Arabian Peninsula-east African	CENOZOIC [12676]	DARFUR DOME VOLCANIC PROVINCE SUDAN / MEIDOB HILLS	26.5	15.3	BASALT, OLIVINE [12676]	s_ME-5 [12676]	45.6	3.1	14.6			11.43	11.43	0.14	7.3	10.9	3.3	2.1	0.81	0.1	99.38	99.28	45.9307	3.12248	14.7059	11.5129	0.141015	7.35294	10.979	3.32393	2.11523	0.815874	100	5.43916	12	45.0732	24.8	0.636364	129.593	FALSE	0.48	51	593	7.7	2.05	92.4	8	17425.5
[12676]	Arabian Peninsula-east African	CENOZOIC [12676]	DARFUR DOME VOLCANIC PROVINCE SUDAN / MEIDOB HILLS	26.5	15.3	BASALT, OLIVINE [12676]	s_ME-3 G [12676]	47.9	2.6	16.3			10.8	10.8	0.15	6.3	8.9	4.2	2.2	0.71	0.2	100.26	100.06	47.8713	2.59844	16.2902	10.7935	0.14991	6.29622	8.89466	4.19748	2.19868	0.709574	100	6.39616	12.8286	49.8889	30.9143	0.52381	125.947	FALSE	0.4	45	582	7	1.8	89.8	6.8	18255.3
[12676]	Arabian Peninsula-east African	CENOZOIC [12676]	DARFUR DOME VOLCANIC PROVINCE SUDAN / MEIDOB HILLS	26.5	15.3	BASALT, OLIVINE [12676]	s_GU-3 [12676]	46.6	2.4	13.5			10.71	10.71	0.13	9.1	8.9	2.8	1.7	0.56	1	97.4	96.4	48.3402	2.48963	14.0041	11.11	0.134855	9.43983	9.23237	2.90456	1.76349	0.580913	100	4.66805	12.4	46.5896	29	0.607143	113.043	FALSE	0.4	42	429	6.5	1.73	80.6	6.1	14106.4
[17156]	Arabian Peninsula-east African	CENOZOIC [17156]	DARFUR DOME VOLCANIC PROVINCE SUDAN / TAGABO HILLS	25.83	14.67	BASANITE [17156]	s_DT_40A [17156]	43.17	2.77	12.31			12.04	12.04	0.12	10.82	12.46	2.35	1.23	0.525	0.82	98.615	97.795	44.1434	2.83246	12.5876	12.3115	0.122706	11.064	12.7409	2.40299	1.25773	0.536837	100	3.66072	10.7527	41.6667	23.3819	0.523404	70.1262	FALSE		31.5	397	4.65	1.2	50		10206.4
[12676]	Arabian Peninsula-east African	CENOZOIC [12676]	DARFUR DOME VOLCANIC PROVINCE SUDAN / TAGABO HILLS	25.83	14.5	BASALT, OLIVINE [12676]	s_DT 5 [12676]	41.3	4.4	13.4			14.4	14.4	0.19	6.7	9.2	3.3	2.4	1.37	1.3	97.96	96.66	42.7271	4.55204	13.863	14.8976	0.196565	6.93151	9.5179	3.41403	2.48293	1.41734	100	5.89696	16.5897	49.9614	35.4783	0.727273	181.487	FALSE	0.49	55	613	7.8	2.59	129.4	11	19914.9
[12676]	Arabian Peninsula-east African	CENOZOIC [12676]	DARFUR DOME VOLCANIC PROVINCE SUDAN / TAGABO HILLS	25.83	14.5	BASALT, OLIVINE [12676]	s_GM-29G [12676]	41.6	4.3	14.4			13.5	13.5	0.16	7.3	8.7	3.5	2.3	0.75	1.8	98.31	96.51	43.1043	4.4555	14.9207	13.9882	0.165786	7.56398	9.01461	3.62657	2.38317	0.777122	100	6.00974	15.4355	60.5696	26.95	0.657143	134.222	FALSE	0.36	45	562	6.2	1.58	95.7	7.9	19085.1
[12676]	Arabian Peninsula-east African	CENOZOIC [12676]	DARFUR DOME VOLCANIC PROVINCE SUDAN / TAGABO HILLS	25.83	14.5	BASALT, OLIVINE [12676]	s_DT 26B [12676]	43	2.7	13.6			11.07	11.07	0.15	9	11.7	3.2	1.7	0.64	1.8	98.56	96.76	44.4399	2.79041	14.0554	11.4407	0.155023	9.30136	12.0918	3.30715	1.75692	0.66143	100	5.06408	14.5584	63.3333	28.0714	0.53125	157.223	FALSE	0.4	44	589	7.7	1.77	112.1	9.5	14106.4
[20336]	Arabian Peninsula-east African		EAST AFRICAN RIFT / ETHIOPIAN RIFT / AFAR DEPRESSION / AYELU	40.7	10	BASALT [20336]	s_61110F [20336]	46.3	3.3	14.8			14.04	14.04	0.22	6.3	10.4	2.7	0.39	0.47	0.01	98.93	98.92	46.8055	3.33603	14.9616	14.1933	0.222402	6.36878	10.5135	2.72948	0.394258	0.475131	100	3.12374	26.25	110.526	26.6667	0.144444	29.453	FALSE	0.05	4	189	0.8	0.19	21	1.3	3236.17
[10544]	Arabian Peninsula-east African	QUATERNARY [10544]	EAST AFRICAN RIFT / ETHIOPIAN RIFT / AFAR DEPRESSION / DOFAN	40.2	9.48	BASALT [10544]	s_1027 [10544]	46.78	2.25	15.73			11.49	11.49	0.19	7.35	11	2.68	0.58	0.42		98.47	98.47	47.5069	2.28496	15.9744	11.6685	0.192952	7.4642	11.1709	2.72164	0.589012	0.426526	100	3.31065	17.2327	68.5	26.4118	0.216418	38.4292	FALSE	0.05	10.6	235	1.59	0.4	27.4	1.7	4812.77
[10544]	Arabian Peninsula-east African	QUATERNARY [10544]	EAST AFRICAN RIFT / ETHIOPIAN RIFT / AFAR DEPRESSION / DOFAN	39.95	9.14	BASALT [10544]	s_1023 [10544]	46.15	2.2	15.75			11.2	11.2	0.18	8.08	11.6	2.41	0.77	0.4		98.74	98.74	46.7389	2.22807	15.951	11.3429	0.182297	8.18311	11.748	2.44075	0.779826	0.405104	100	3.22058	15.0785	72	25.8125	0.319502	40.3927	FALSE	0.09	16.4	308	1.91	0.4	28.8	1.7	6389.36
[20336]	Arabian Peninsula-east African		EAST AFRICAN RIFT / ETHIOPIAN RIFT / AFAR DEPRESSION / HERTALI	40.3	9.65	BASALT [20336]	s_61110D [20336]	47.2	2.5	15.3			12.78	12.78	0.21	6.4	10.8	3	0.57	0.37	0.01	99.14	99.13	47.6142	2.52194	15.4343	12.8922	0.211843	6.45617	10.8948	3.02633	0.575003	0.373247	100	3.60133	14.375	57.5	27.6923	0.19	32.2581	FALSE	0.08	11	192	1.6	0.4	23	1.4	4729.79
[22192]	Arabian Peninsula-east African	MIOCENE [22192]	EAST AFRICAN RIFT / ETHIOPIAN RIFT / MAIN ETHIOPIAN RIFT	39.0667	8.9167	BASALT [22192]	s_CD6 [22192]	47.3	2.03	16.4			10.8	10.8	0.19	7.53	10.67	2.87	1	0.44	0	99.23	99.23	47.667	2.04575	16.5273	10.8838	0.191474	7.58843	10.7528	2.89227	1.00776	0.443414	100	3.90003	14.3541	57.1429	17.2355	0.348432	42.0757	FALSE	0.152	20.1	383	2.09	0.525	30	1.72	8297.87
[22192]	Arabian Peninsula-east African	MIOCENE [22192]	EAST AFRICAN RIFT / ETHIOPIAN RIFT / MAIN ETHIOPIAN RIFT	39.0333	8.8833	BASALT [22192]	s_CD8 [22192]	47.8	1.85	15.8			10.98	10.98	0.17	7.01	10.25	2.8	0.62	0.31	0.44	98.03	97.59	48.9804	1.89569	16.1902	11.2512	0.174198	7.18311	10.5031	2.86915	0.635311	0.317655	100	3.50446	13.7748	46.6368	15.3556	0.221429	29.1725	FALSE	0.06	9.44	257	1.51	0.446	20.8	1.22	5144.68
[22192]	Arabian Peninsula-east African	MIOCENE [22192]	EAST AFRICAN RIFT / ETHIOPIAN RIFT / MAIN ETHIOPIAN RIFT	39.2167	9.0667	BASALT [22192]	s_CD1 [22192]	47.8	1.88	15.9			10.71	10.71	0.18	6.91	10.1	2.86	0.61	0.34	0.59	97.88	97.29	49.1315	1.93237	16.3429	11.0083	0.185014	7.10248	10.3813	2.93966	0.626991	0.349471	100	3.56666	13.5329	54.5894	20.9836	0.213287	31.6971	FALSE	0.084	8.54	1494	1.67	0.414	22.6	1.17	5061.7
[22192]	Arabian Peninsula-east African	MIOCENE [22192]	EAST AFRICAN RIFT / ETHIOPIAN RIFT / MAIN ETHIOPIAN RIFT	39.0667	9.1167	BASALT [22192]	s_CD2 [22192]	47.9	2.08	16.6			10.8	10.8	0.17	6.37	9.79	3.04	0.76	0.42	0.66	98.59	97.93	48.9125	2.12397	16.9509	11.0283	0.173593	6.50465	9.99694	3.10426	0.776065	0.428878	100	3.88032	14.0206	58.7473	21.5385	0.25	38.1487	FALSE	0.103	13.6	418	1.94	0.463	27.2	1.38	6306.38
[22192]	Arabian Peninsula-east African	MIOCENE [22192]	EAST AFRICAN RIFT / ETHIOPIAN RIFT / MAIN ETHIOPIAN RIFT	39.7167	8.2833	BASALT [22192]	s_S8 [22192]	47.7	1.6	15.6			10.53	10.53	0.19	7.96	9.2	3.19	0.95	0.4	0.86	98.18	97.32	49.0136	1.64406	16.0296	10.82	0.195232	8.1792	9.45335	3.27785	0.976161	0.411015	100	4.25401	12.9814	54.8556	10.9669	0.297806	29.3128	FALSE	0.317	15.7	403	1.61	0.381	20.9	1.05	7882.98
[22192]	Arabian Peninsula-east African	MIOCENE [22192]	EAST AFRICAN RIFT / ETHIOPIAN RIFT / MAIN ETHIOPIAN RIFT	39.6167	8.3333	BASALT [22192]	s_S3 [22192]	46.7	1.66	16.8			11.07	11.07	0.18	6.72	9.09	3.22	0.65	0.23	0.96	97.28	96.32	48.4842	1.72342	17.4419	11.4929	0.186877	6.97674	9.43729	3.34302	0.674834	0.238787	100	4.01786	12.8926	55.7143	13.0049	0.201863	21.8794	FALSE	0.062	12.3	197	1.21	0.28	15.6	0.805	5393.62
[22192]	Arabian Peninsula-east African	MIOCENE [22192]	EAST AFRICAN RIFT / ETHIOPIAN RIFT / MAIN ETHIOPIAN RIFT	39.6667	8.35	BASALT [22192]	s_S4 [22192]	47	1.53	15.2			10.35	10.35	0.18	8.2	9.32	3.08	0.97	0.4	1.14	97.37	96.23	48.8413	1.58994	15.7955	10.7555	0.187052	8.52125	9.68513	3.20067	1.008	0.415671	100	4.20867	12.9697	53.5	10.927	0.314935	30.014	FALSE	0.24	18.9	373	1.65	0.4	21.4	1.06	8048.94
[22192]	Arabian Peninsula-east African	MIOCENE [22192]	EAST AFRICAN RIFT / ETHIOPIAN RIFT / MAIN ETHIOPIAN RIFT	39.65	8.3667	BASALT [22192]	s_S10 [22192]	46.8	1.75	16.8			10.89	10.89	0.19	6.37	8.14	3.42	0.95	0.42	1.56	97.29	95.73	48.8875	1.82806	17.5494	11.3757	0.198475	6.65413	8.50308	3.57255	0.992374	0.438734	100	4.56492	15.3125	61.6352	10.7143	0.277778	27.4895	FALSE	0.12	14.7	408	1.28	0.318	19.6	0.973	7882.98
[20947]	Arabian Peninsula-east African	CENOZOIC [20947]	EAST AFRICAN RIFT / ETHIOPIAN RIFT / MAIN ETHIOPIAN RIFT	40.3922	9.0408	BASALT, TRANSITIONAL [20947]	s_TG-51 [20947]	45.5	3.22	14.7			14.04	14.04	0.2	7.36	9.49	2.79	0.54	0.5		98.34	98.34	46.268	3.27435	14.9481	14.277	0.203376	7.48424	9.65019	2.8371	0.549115	0.50844	100	3.38621	22.0896	92.5	20.8046	0.193548	20.7574	FALSE	0.03	6.12	317	0.67	0.16	14.8	1.02	4480.85
[20947]	Arabian Peninsula-east African	CENOZOIC [20947]	EAST AFRICAN RIFT / ETHIOPIAN RIFT / MAIN ETHIOPIAN RIFT	39.9372	9.1394	BASALT, TRANSITIONAL [20947]	s_DBAG-115 [20947]	48	2.43	15.2			11.34	11.34	0.19	6.53	10.8	2.94	0.64	0.29		98.36	98.36	48.8003	2.47052	15.4534	11.5291	0.193168	6.63888	10.9801	2.98902	0.650671	0.294835	100	3.63969	14.5833	61.25	18.6432	0.217687	34.3619	FALSE	0.14	12	233	1.68	0.4	24.5	1.63	5310.64
[20947]	Arabian Peninsula-east African	CENOZOIC [20947]	EAST AFRICAN RIFT / ETHIOPIAN RIFT / MAIN ETHIOPIAN RIFT	39.5536	9.0239	BASALT, ALKALINE [20947]	s_MM-559B [20947]	47.1	2.95	15.2			12.69	12.69	0.2	6.06	9.87	3.27	0.77	0.43		98.54	98.54	47.7978	2.99371	15.4252	12.878	0.202963	6.14979	10.0162	3.31845	0.781409	0.436371	100	4.09986	17.7372	71.4706	20.4405	0.235474	34.0813	FALSE	0.06	10.4	393	1.37	0.34	24.3	1.62	6389.36
[20947]	Arabian Peninsula-east African	CENOZOIC [20947]	EAST AFRICAN RIFT / ETHIOPIAN RIFT / MAIN ETHIOPIAN RIFT	39.9383	9.135	BASALT, TRANSITIONAL [20947]	s_TG-31 [20947]	47	2.3	15.4			11.25	11.25	0.18	7.97	11	2.61	0.69	0.36		98.76	98.76	47.5901	2.32888	15.5934	11.3913	0.18226	8.07007	11.1381	2.64277	0.698663	0.36452	100	3.34143	20.2362	128.5	25.931	0.264368	36.0449	FALSE	0.04	10	323	1.27	0.2	25.7	1.35	5725.53
[20947]	Arabian Peninsula-east African	CENOZOIC [20947]	EAST AFRICAN RIFT / ETHIOPIAN RIFT / MAIN ETHIOPIAN RIFT	40.0808	9.5517	BASALT, TRANSITIONAL [20947]	s_DBD-4 [20947]	47.2	2.22	15.8			10.71	10.71	0.17	7.55	11.4	2.65	0.73	0.36		98.79	98.79	47.7781	2.24719	15.9935	10.8412	0.172082	7.64247	11.5396	2.68246	0.738941	0.364409	100	3.4214	13.9773	106.957	24.0476	0.275472	34.5021	FALSE	0.05	11.9	293	1.76	0.23	24.6	1.68	6057.45
[20947]	Arabian Peninsula-east African	CENOZOIC [20947]	EAST AFRICAN RIFT / ETHIOPIAN RIFT / MAIN ETHIOPIAN RIFT	40.4572	9.1219	BASALT, TRANSITIONAL [20947]	s_TG-54 [20947]	47.5	2.56	15.4			11.34	11.34	0.17	7.21	10.4	3.14	0.77	0.37		98.86	98.86	48.0477	2.58952	15.5776	11.4708	0.17196	7.29314	10.5199	3.17621	0.778879	0.374267	100	3.95509	19.1667	86.25	13.4272	0.245223	19.3548	FALSE	0.08	9.95	529	0.72	0.16	13.8	0.95	6389.36
[10544]	Arabian Peninsula-east African	QUATERNARY [10544]	EAST AFRICAN RIFT / ETHIOPIAN RIFT / MAIN ETHIOPIAN RIFT	40.1	8.88	BASALT [10544]	s_E01-32 [10544]	47.09	2.22	16.2			11.75	11.75	0.23	6.49	11.09	2.95	0.56	0.37		98.95	98.95	47.5897	2.24356	16.3719	11.8747	0.232441	6.55887	11.2077	2.9813	0.565942	0.373926	100	3.54725	15.7018	59.6667	19.6111	0.189831	25.1052	FALSE	0.07	7.7	364	1.14	0.3	17.9	1.1	4646.81
[10544]	Arabian Peninsula-east African	QUATERNARY [10544]	EAST AFRICAN RIFT / ETHIOPIAN RIFT / MAIN ETHIOPIAN RIFT	39.73	9.13	BASALT [10544]	s_E-43 [10544]	47.74	3.09	15.37			11.74	11.74	0.18	7.2	9.25	3.19	1.21	0.51		99.48	99.48	47.9895	3.10615	15.4503	11.8014	0.180941	7.23764	9.29835	3.20667	1.21632	0.512666	100	4.423	13.1563	49.5556	14.0588	0.37931	62.5526	FALSE	0.43	26.8	405	3.39	0.9	44.6	2.8	10040.4
[21997]	Arabian Peninsula-east African	QUATERNARY [21997]	EAST AFRICAN RIFT / ETHIOPIAN RIFT / MAIN ETHIOPIAN RIFT / BADI	40.58	12.41	BASALT [21997]	s_SA02 [21997]	47.24	2.2	14.75			12.37	12.37	0.206	9.42	10.09	2.41	0.328	0.3	-0.77	98.544	99.314	47.5663	2.2152	14.8519	12.4554	0.207423	9.48507	10.1597	2.42665	0.330266	0.302072	100	2.75691	20.2973	68.2727	28.1792	0.1361	21.0659	FALSE	0.04	5	123	0.74	0.22	15.02	1.03	2721.7
[21997]	Arabian Peninsula-east African	QUATERNARY [21997]	EAST AFRICAN RIFT / ETHIOPIAN RIFT / MAIN ETHIOPIAN RIFT / BADI	40.6	12.41	BASALT [21997]	s_SA01 [21997]	47.18	2.2	14.81			12.34	12.34	0.204	9.12	10	2.48	0.38	0.332	-0.59	98.456	99.046	47.6344	2.22119	14.9526	12.4589	0.205965	9.20784	10.0963	2.50389	0.38366	0.335198	100	2.88755	18.3913	65.0769	26.0775	0.153226	23.7307	FALSE	0.06	6.2	136	0.92	0.26	16.92	1.15	3153.19
[21997]	Arabian Peninsula-east African	QUATERNARY [21997]	EAST AFRICAN RIFT / ETHIOPIAN RIFT / MAIN ETHIOPIAN RIFT / BADI	40.59	12.4	BASALT [21997]	s_2802 [21997]	47.2216	2.25311	14.6956			12.46	12.46	0.209478	8.95617	10.0601	2.46938	0.382031	0.345517	-0.551239	98.5018	99.053	47.673	2.27465	14.8361	12.5791	0.211481	9.0418	10.1563	2.49299	0.385683	0.34882	100	2.87867	19.8409	72.75	24.8686	0.154707	24.4881	FALSE	0.06	6.4	138	0.88	0.24	17.46	1.16	3170.04
[21997][21950]	Arabian Peninsula-east African	QUATERNARY [21997]	EAST AFRICAN RIFT / ETHIOPIAN RIFT / MAIN ETHIOPIAN RIFT / BADI	40.31	12.41	BASALT [21997]	s_3016 [21997]	49.14	2.59	14.8			11.02	11.02	0.201	6.53	8.64	3.15	1.027	0.413	0.05	97.561	97.511	50.3943	2.65611	15.1778	11.3013	0.206131	6.69668	8.86054	3.2304	1.05321	0.423542	100	4.28362	12.8701	44.1757	23.2377	0.326032	45.8485	FALSE	0.18	20.6	338	2.54	0.74	32.69	2.2	8521.91
[21997]	Arabian Peninsula-east African	QUATERNARY [21997]	EAST AFRICAN RIFT / ETHIOPIAN RIFT / MAIN ETHIOPIAN RIFT / BADI	40.59	12.39	BASALT [21997]	s_2805 [21997]	46.64	2.4	14.37			12.49	12.49	0.209	8.26	10.35	2.46	0.403	0.366	0.24	98.188	97.948	47.6171	2.45028	14.671	12.7517	0.213379	8.43305	10.5668	2.51154	0.411443	0.373668	100	2.92298	20.4045	72.64	27.3516	0.163821	25.4698	FALSE	0.05	6.1	145	0.89	0.25	18.16	1.19	3344.04
[21997][21950]	Arabian Peninsula-east African	QUATERNARY [21997]	EAST AFRICAN RIFT / ETHIOPIAN RIFT / MAIN ETHIOPIAN RIFT / BADI	40.29	12.38	BASALT [21997]	s_2609 [21997] / s_26 09 [21950]	47.98	2.71	14.9			11.87	11.87	0.207	6.59	8.89	3.39	0.939	0.432	0.5	98.408	97.908	49.0052	2.7679	15.2184	12.1236	0.211423	6.73081	9.07995	3.46243	0.959064	0.441231	100	4.4215	14.0115	50.0959	30.8053	0.276991	51.2903	FALSE	0.19	19.8	325	2.61	0.73	36.57	2.46	7791.7
[2823]	Arabian Peninsula-east African	PLEISTOCENE [2823]	EAST AFRICAN RIFT / ETHIOPIAN RIFT / MAIN ETHIOPIAN RIFT / BOBEM BASALTS	38	6	BASALT [2823]	s_E10J [2823]	46.3	1.99	14.79			9.37	9.37	0.16	10.28	10.33	2.67	1.46	0.5	0.94	98.79	97.85	47.3173	2.03373	15.115	9.57588	0.163516	10.5059	10.557	2.72867	1.49208	0.510986	100	4.22075	9.58678	48.3333	11.7333	0.546816	81.3464	FALSE		41	541	6.05	1.2	58	3.4	12114.9
[20336]	Arabian Peninsula-east African		EAST AFRICAN RIFT / ETHIOPIAN RIFT / MAIN ETHIOPIAN RIFT / BOSETI VOLCANIC COMPLEX	40	8.7	BASALT [20336]	s_ETH-8 [20336]	46.5	2.2	14.6			11.25	11.25	0.19	9.2	10.7	2.7	0.65	0.34	1.01	99.34	98.33	47.2897	2.23736	14.848	11.4411	0.193227	9.35625	10.8817	2.74586	0.661039	0.345774	100	3.4069	14	65.625	20.5882	0.240741	29.453	FALSE	0.03	10	211	1.5	0.32	21	1.3	5393.62
[10544]	Arabian Peninsula-east African	QUATERNARY [10544]	EAST AFRICAN RIFT / ETHIOPIAN RIFT / MAIN ETHIOPIAN RIFT / BOSETI VOLCANIC COMPLEX	39.33	8.39	BASALT [10544]	s_N-01 [10544]	46.78	2.15	14.65			10.76	10.76	0.18	8.46	11.1	2.75	0.9	0.5		98.23	98.23	47.6229	2.18874	14.914	10.9539	0.183243	8.61244	11.3	2.79955	0.916217	0.509009	100	3.71577	16.0714	54	18.88	0.327273	37.8682	FALSE	0.1	14	373	1.68	0.5	27	1.6	7468.09
[10544]	Arabian Peninsula-east African	QUATERNARY [10544]	EAST AFRICAN RIFT / ETHIOPIAN RIFT / MAIN ETHIOPIAN RIFT / BOSETI VOLCANIC COMPLEX	39.33	8.39	BASALT [10544]	s_E99-20 [10544]	46.87	2.2	15.09			10.94	10.94	0.18	9.13	11.25	2.65	0.66	0.39		99.36	99.36	47.1719	2.21417	15.1872	11.0105	0.181159	9.18881	11.3225	2.66707	0.664251	0.392512	100	3.33132	10.6316	67.3333	18.9545	0.249057	28.331	FALSE	0.06	10.9	291	1.9	0.3	20.2	1.5	5476.6
[10544]	Arabian Peninsula-east African	QUATERNARY [10544]	EAST AFRICAN RIFT / ETHIOPIAN RIFT / MAIN ETHIOPIAN RIFT / FANTALE	39.83	8.91	BASALT [10544]	s_N-18 [10544]	46.26	2.24	15.63			10.85	10.85	0.19	7.35	10.78	3.2	1.12	0.5		98.12	98.12	47.1464	2.28292	15.9295	11.0579	0.19364	7.49083	10.9865	3.26131	1.14146	0.50958	100	4.40277	16.0199	64.4	23.8636	0.35	45.1613	FALSE	0.11	17	414	2.01	0.5	32.2	1.9	9293.62
[10544]	Arabian Peninsula-east African	QUATERNARY [10544]	EAST AFRICAN RIFT / ETHIOPIAN RIFT / MAIN ETHIOPIAN RIFT / FANTALE	39.84	8.92	BASALT [10544]	s_E99-2 [10544]	46.52	2.46	16.72			11.82	11.82	0.2	6.35	9.48	3.36	1.12	0.52		98.55	98.55	47.2045	2.49619	16.966	11.9939	0.202943	6.44343	9.61948	3.40944	1.13648	0.527651	100	4.54592	14.2584	59.6	24.75	0.333333	41.7952	FALSE	0.34	18.2	456	2.09	0.5	29.8	2	9293.62
[10544]	Arabian Peninsula-east African	QUATERNARY [10544]	EAST AFRICAN RIFT / ETHIOPIAN RIFT / MAIN ETHIOPIAN RIFT / FANTALE	39.68	8.8	BASALT [10544]	s_1035 [10544]	47.28	2.31	15.48			11.27	11.27	0.19	7.68	11.14	2.85	0.71	0.44		99.35	99.35	47.5893	2.32511	15.5813	11.3437	0.191243	7.73025	11.2129	2.86865	0.714645	0.442879	100	3.58329	17.5969	56.75	17.9	0.249123	31.8373	FALSE	0.08	12.3	288	1.29	0.4	22.7	1.4	5891.49
[7625]	Arabian Peninsula-east African		EAST AFRICAN RIFT / ETHIOPIAN RIFT / MAIN ETHIOPIAN RIFT / GALO SALEN UNIT	38.55	7.54	BASALT, TRANSITIONAL [7625]	s_LA49 [7625]	47.38	1.96	16.29	6.56	4.86		10.7627	0.17	9.05	9.32	2.63	0.72	0.31	0.74	99.3327	98.5927	48.0563	1.98798	16.5225	10.9163	0.172427	9.17918	9.45303	2.66754	0.730277	0.314425	100	3.39782	8.18182	30.5085	20.4348	0.273764	25.2454	FALSE	0.2	15	280	2.2	0.59	18	1.54	5974.47
[18206]	Arabian Peninsula-east African	QUATERNARY [18206]	EAST AFRICAN RIFT / ETHIOPIAN RIFT / MAIN ETHIOPIAN RIFT / GEDEMSA	39.18	8.35	BASALT [18206]	s_GDM 102C [18206]	46.92	2.21	16.42			10.93	10.93	0.17	7.05	12.06	2.64	0.61	0.26	-0.61	98.66	99.27	47.265	2.22625	16.5407	11.0104	0.17125	7.10184	12.1487	2.65941	0.614486	0.261912	100	3.2739	11.5934	65.2733	22.4945	0.231061	28.4712	FALSE	0	7.382	218.6	1.751	0.311	20.3	1.581	5061.7
[18206]	Arabian Peninsula-east African	QUATERNARY [18206]	EAST AFRICAN RIFT / ETHIOPIAN RIFT / MAIN ETHIOPIAN RIFT / GEDEMSA	39.18	8.35	BASALT [18206]	s_GDM 121 [18206]	46.18	2.21	17.39			10.77	10.77	0.17	6.61	12.54	2.46	0.49	0.22	-0.44	98.6	99.04	46.6276	2.23142	17.5586	10.8744	0.171648	6.67407	12.6616	2.48384	0.49475	0.222132	100	2.97859	11.8237	57.9402	19.6015	0.199187	24.46	FALSE	0	7.323	169.3	1.475	0.301	17.44	1.385	4065.96
[18206]	Arabian Peninsula-east African	QUATERNARY [18206]	EAST AFRICAN RIFT / ETHIOPIAN RIFT / MAIN ETHIOPIAN RIFT / GEDEMSA	39.18	8.35	BASALT [18206]	s_GDM 141 [18206]	46.11	2.2	17.21			10.9	10.9	0.16	6.74	12.47	2.53	0.49	0.21	-0.36	98.66	99.02	46.5664	2.22177	17.3803	11.0079	0.161584	6.80671	12.5934	2.55504	0.49485	0.212078	100	3.04989	11.74	48.3008	17.1374	0.193676	24.3198	FALSE	0.238	8.417	162.1	1.477	0.359	17.34	1.351	4065.96
[18206]	Arabian Peninsula-east African	QUATERNARY [18206]	EAST AFRICAN RIFT / ETHIOPIAN RIFT / MAIN ETHIOPIAN RIFT / GEDEMSA	39.18	8.35	BASALT [18206]	s_GDM 139 [18206]	47.53	2.03	16.06			10.61	10.61	0.17	8.67	10.63	2.36	0.59	0.41	-0.33	98.73	99.06	47.981	2.04926	16.2124	10.7107	0.171613	8.75227	10.7309	2.38239	0.595599	0.413891	100	2.97799	10.7851	45.8901	18.4035	0.25	29.2847	FALSE	0.257	12.36	262.8	1.936	0.455	20.88	1.584	4895.74
[18206]	Arabian Peninsula-east African	QUATERNARY [18206]	EAST AFRICAN RIFT / ETHIOPIAN RIFT / MAIN ETHIOPIAN RIFT / GEDEMSA	39.18	8.35	BASALT [18206]	s_GDM 125 [18206]	48.92	1.91	15.31			9.97	9.97	0.15	8.22	9.85	3.09	1.17	0.37	-0.17	98.79	98.96	49.4341	1.93007	15.4709	10.0748	0.151576	8.30639	9.95352	3.12247	1.1823	0.373888	100	4.30477	7.74736	36.5888	12.7756	0.378641	32.9453	FALSE	0.262	24.18	294.4	3.032	0.642	23.49	1.796	9708.51
[20336]	Arabian Peninsula-east African		EAST AFRICAN RIFT / ETHIOPIAN RIFT / MAIN ETHIOPIAN RIFT / GEDEMSA	39	8.25	BASALT [20336]	s_M?燤 2.3 [20336]	45.7	2.4	15.3			11.79	11.79	0.24	7.5	11.5	3	0.96	0.51	0.01	98.91	98.9	46.2083	2.42669	15.4702	11.9211	0.242669	7.58342	11.6279	3.03337	0.970677	0.515672	100	4.00404	12.8	37.6471	18.6667	0.32	44.8808	FALSE	0.2	22	360	2.5	0.85	32	2.4	7965.96
[2823]	Arabian Peninsula-east African	MIOCENE [2823]	EAST AFRICAN RIFT / ETHIOPIAN RIFT / MAIN ETHIOPIAN RIFT / GETRA-KELE BASALTS	38	6	BASALT [2823]	s_E13F [2823]	48.39	1.75	15.6			10.16	10.16	0.2	7.07	8.97	3.71	1.49	0.39	0.87	98.6	97.73	49.514	1.79065	15.9623	10.396	0.204645	7.23422	9.17835	3.79617	1.52461	0.399059	100	5.32078	9.49264	38.6667	10.1875	0.401617	81.3464	FALSE		46	609	6.11	1.5	58	3.69	12363.8
[2823]	Arabian Peninsula-east African	MIOCENE [2823]	EAST AFRICAN RIFT / ETHIOPIAN RIFT / MAIN ETHIOPIAN RIFT / GETRA-KELE BASALTS	38	6	BASALT [2823]	s_321Y2 [2823]	43.65	1.85	15.8			10.86	10.86	0.21	7.22	10.98	3.39	1.36	0.4	2.62	98.34	95.72	45.6018	1.93272	16.5065	11.3456	0.21939	7.54283	11.471	3.54158	1.42081	0.417885	100	4.96239	10.5521	61.4286	20.8	0.40118	120.617	FALSE		44	637	8.15	1.4	86	5.02	11285.1
[20336]	Arabian Peninsula-east African		EAST AFRICAN RIFT / ETHIOPIAN RIFT / MAIN ETHIOPIAN RIFT / KONE	40	8.85	BASALT [20336]	s_ETH-23 [20336]	46.8	2.5	15.5			11.61	11.61	0.19	6.6	10.7	3	0.74	0.44	0.97	99.05	98.08	47.7162	2.54894	15.8034	11.8373	0.193719	6.7292	10.9095	3.05873	0.754486	0.448613	100	3.81321	14.1176	61.5385	18.75	0.246667	33.6606	FALSE	0.13	12	308	1.7	0.39	24	1.6	6140.43
[10544]	Arabian Peninsula-east African	QUATERNARY [10544]	EAST AFRICAN RIFT / ETHIOPIAN RIFT / MAIN ETHIOPIAN RIFT / KONE	39.75	8.86	BASALT [10544]	s_1037 [10544]	47.14	1.95	15.06			10.73	10.73	0.19	8.35	10.17	2.87	0.88	0.46		97.8	97.8	48.2004	1.99387	15.3988	10.9714	0.194274	8.53783	10.3988	2.93456	0.899796	0.470348	100	3.83436	18.1595	74	25.85	0.30662	41.5147	FALSE	0.09	12.7	401	1.63	0.4	29.6	1.8	7302.13
[10544]	Arabian Peninsula-east African	QUATERNARY [10544]	EAST AFRICAN RIFT / ETHIOPIAN RIFT / MAIN ETHIOPIAN RIFT / KONE	39.69	8.83	BASALT [10544]	s_N-20 [10544]	45.86	2.21	14.86			11.21	11.21	0.19	8.33	10.58	3.25	1.12	0.54		98.15	98.15	46.7244	2.25166	15.1401	11.4213	0.193581	8.48701	10.7794	3.31126	1.14111	0.550178	100	4.45237	15.1673	51	22.2692	0.344615	57.223	FALSE	0.26	23.6	391	2.69	0.8	40.8	2.3	9293.62
[10544]	Arabian Peninsula-east African	QUATERNARY [10544]	EAST AFRICAN RIFT / ETHIOPIAN RIFT / MAIN ETHIOPIAN RIFT / KONE	39.68	8.72	BASALT [10544]	s_N-22 [10544]	45.42	2.31	15.29			11.18	11.18	0.19	7.97	11.19	3.12	1.13	0.55		98.35	98.35	46.182	2.34875	15.5465	11.3676	0.193188	8.10371	11.3777	3.17234	1.14896	0.559227	100	4.3213	14.5538	52.5556	28	0.362179	66.3394	FALSE	0.34	28.2	405	3.25	0.9	47.3	2.7	9376.6
[10544]	Arabian Peninsula-east African	QUATERNARY [10544]	EAST AFRICAN RIFT / ETHIOPIAN RIFT / MAIN ETHIOPIAN RIFT / KONE	39.63	8.78	BASALT [10544]	s_N-15 [10544]	46.35	2.22	14.89			10.96	10.96	0.19	8.64	10.91	2.73	1.06	0.45		98.4	98.4	47.1037	2.2561	15.1321	11.1382	0.193089	8.78049	11.0874	2.77439	1.07724	0.457317	100	3.85163	14.8039	60.4	21.4	0.388278	42.3562	FALSE	0.15	18.4	324	2.04	0.5	30.2	1.7	8795.74
[10544]	Arabian Peninsula-east African	QUATERNARY [10544]	EAST AFRICAN RIFT / ETHIOPIAN RIFT / MAIN ETHIOPIAN RIFT / KONE	39.68	8.78	BASALT [10544]	s_N-21 [10544]	46.86	1.9	14.1			10.55	10.55	0.18	10.44	11.02	2.82	0.67	0.37		98.91	98.91	47.3764	1.92094	14.2554	10.6663	0.181984	10.5551	11.1414	2.85108	0.677383	0.374077	100	3.52846	16.2411	57.25	11.5938	0.237589	32.1178	FALSE	0.13	12.7	246	1.41	0.4	22.9	1.3	5559.57
[10544]	Arabian Peninsula-east African	QUATERNARY [10544]	EAST AFRICAN RIFT / ETHIOPIAN RIFT / MAIN ETHIOPIAN RIFT / KONE	39.68	8.72	BASALT [10544]	s_KO-12 [10544]	46.53	2.27	15.58			11.38	11.38	0.18	8.14	10.78	2.89	0.64	0.6		98.99	98.99	47.0047	2.29316	15.739	11.4961	0.181837	8.22305	10.89	2.91949	0.64653	0.606122	100	3.56602	11.9108	62.3333	13.4	0.221453	26.2272	FALSE	0.15	12.2	272	1.57	0.3	18.7	1.5	5310.64
[10544]	Arabian Peninsula-east African	QUATERNARY [10544]	EAST AFRICAN RIFT / ETHIOPIAN RIFT / MAIN ETHIOPIAN RIFT / KONE	39.71	8.84	BASALT [10544]	s_1036 [10544]	46.5	2.2	14.78			11.3	11.3	0.2	8.51	10.69	3.21	1.07	0.55		99.01	99.01	46.965	2.222	14.9278	11.413	0.202	8.59509	10.7969	3.2421	1.0807	0.555499	100	4.3228	17.9565	51.625	19.9615	0.333333	57.9243	FALSE	0.19	22.2	411	2.3	0.8	41.3	2.4	8878.72
[10544]	Arabian Peninsula-east African	QUATERNARY [10544]	EAST AFRICAN RIFT / ETHIOPIAN RIFT / MAIN ETHIOPIAN RIFT / KONE	39.71	8.84	BASALT [10544]	s_KO-4B [10544]	46.43	2.17	14.75			11.29	11.29	0.19	8.85	10.74	3.22	1	0.6		99.24	99.24	46.7856	2.18662	14.863	11.3765	0.191455	8.91778	10.8222	3.24466	1.00766	0.604595	100	4.25232	11.1111	47.1429	19.1	0.310559	46.2833	FALSE	0.33	26.7	357	2.97	0.7	33	2.5	8297.87
[8433]	Arabian Peninsula-east African	NEOGENE [8433]	EAST AFRICAN RIFT / ETHIOPIAN RIFT / MAIN ETHIOPIAN RIFT / TOSA SUCHA CONES	37.8	5.95	BASALT, OLIVINE [8433]	s_RG93-42A [8433]	46.91	2.292	15.31			9.62	9.62	0.152	9.06	9.93	3.64	1.4	0.565	0.56	99.439	98.879	47.4418	2.31798	15.4836	9.72906	0.153723	9.16271	10.0426	3.68127	1.41587	0.571405	100	5.09714	9	34.3125	17.05	0.384615	76.9986	FALSE	0.42	41.3	721	6.1	1.6	54.9	3.41	11617
[8433]	Arabian Peninsula-east African	NEOGENE [8433]	EAST AFRICAN RIFT / ETHIOPIAN RIFT / MAIN ETHIOPIAN RIFT / TOSA SUCHA CONES	37.8	5.95	BASALT, OLIVINE [8433]	s_RG93-42B [8433]	45.39	1.857	15.25			9.47	9.47	0.162	9.94	11.39	3.39	1.25	0.496	0.59	99.185	98.595	46.0368	1.88346	15.4673	9.60495	0.164309	10.0816	11.5523	3.43831	1.26781	0.503068	100	4.70612	10	42.2308	18.875	0.368732	76.9986	FALSE	0.43	38.5	614	5.49	1.3	54.9	3.51	10372.3
[8433]	Arabian Peninsula-east African	NEOGENE [8433]	EAST AFRICAN RIFT / ETHIOPIAN RIFT / MAIN ETHIOPIAN RIFT / TOSA SUCHA CONES	37.5	6	BASALT, OLIVINE [8433]	s_RG93-48 [8433]	45.92	1.894	14.95			9.9	9.9	0.169	9.52	10.95	2.8	1.3	0.511	0.71	98.624	97.914	46.8983	1.93435	15.2685	10.1109	0.1726	9.72282	11.1833	2.85965	1.3277	0.521887	100	4.18735	11.5296	54.8182	36.5	0.464286	84.5722	FALSE	0.36	37.6	544	5.23	1.1	60.3	3.57	10787.2
[15505]	Arabian Peninsula-east African	QUATERNARY [15505]	EAST AFRICAN RIFT / ETHIOPIAN RIFT / TURKANA DEPRESSION	38.3	5	BASANITE [15505]	s_TH-998 [15505]	43.8	2.52	13.97			10.73	10.73	0.22	8.95	11.1	3.96	1.41	0.73		97.39	97.39	44.9738	2.58753	14.3444	11.0176	0.225896	9.18986	11.3975	4.06613	1.44779	0.749564	100	5.51391	12.0372	53.251	30.6167	0.356061	181.487	FALSE	0.663	49.3	848	10.75	2.43	129.4	7.29	11700
[15505]	Arabian Peninsula-east African	QUATERNARY [15505]	EAST AFRICAN RIFT / ETHIOPIAN RIFT / TURKANA DEPRESSION	38.3	5	BASANITE [15505]	s_TD-669 [15505]	43.38	2.26	11.6			11.13	11.13	0.2	13.56	10.17	3.14	1.43	0.61		97.48	97.48	44.5014	2.31842	11.8999	11.4177	0.20517	13.9105	10.4329	3.22117	1.46697	0.625769	100	4.68814	12.6654	55.3719	31.0623	0.455414	93.9691	FALSE	0.454	37.1	634	5.29	1.21	67	3.99	11866
[15505]	Arabian Peninsula-east African	MIOCENE [15505]	EAST AFRICAN RIFT / ETHIOPIAN RIFT / TURKANA DEPRESSION	37.85	4.9667	BASALT, ALKALINE [15505]	s_TH-916 [15505]	45.59	3.49	15.28			13.96	13.96	0.21	6.04	8.49	3.12	1.15	0.41		97.74	97.74	46.6442	3.5707	15.6333	14.2828	0.214856	6.17966	8.68631	3.19214	1.17659	0.41948	100	4.36873	13.4915	54.5205	23.9574	0.36859	55.8205	FALSE	0.157	19.9	342	2.95	0.73	39.8	2.36	9542.55
[15505]	Arabian Peninsula-east African	QUATERNARY [15505]	EAST AFRICAN RIFT / ETHIOPIAN RIFT / TURKANA DEPRESSION	38.3	5	BASANITE [15505]	s_TD-563 [15505]	43.78	2.7	12.09			13.16	13.16	0.2	11.54	9.3	3.31	1.57	0.58		98.23	98.23	44.5689	2.74865	12.3078	13.3971	0.203604	11.7479	9.46758	3.36964	1.59829	0.590451	100	4.96793	15.2632	65.3153	30.2049	0.47432	101.683	FALSE	0.432	48.3	583	4.75	1.11	72.5	4.3	13027.7
[15505]	Arabian Peninsula-east African	QUATERNARY [15505]	EAST AFRICAN RIFT / ETHIOPIAN RIFT / TURKANA DEPRESSION	38.3	5	BASANITE [15505]	s_TD-579 [15505]	45.91	1.95	13.64			11.16	11.16	0.19	10.82	9.89	3.25	1.35	0.38		98.54	98.54	46.5902	1.97889	13.8421	11.3254	0.192815	10.9803	10.0365	3.29815	1.37	0.38563	100	4.66816	12.3298	50.6452	14.8731	0.415385	66.0589	FALSE	0.355	34.2	427	3.82	0.93	47.1	2.77	11202.1
[2823]	Arabian Peninsula-east African	PLIOCENE [2823]	EAST AFRICAN RIFT / ETHIOPIAN RIFT / TURKANA DEPRESSION / OMO GROUP - MURSI BASALTS	38	5	BASALT [2823]	s_313B [2823]	44.09	2.27	15.66			9.45	9.45	0.18	9.52	11.01	3.85	1.88	0.64	0.32	98.87	98.55	44.7387	2.3034	15.8904	9.58904	0.182648	9.66007	11.172	3.90665	1.90766	0.649417	100	5.81431	10.082	51.25	43.3333	0.488312	172.511	FALSE		77	886	12.2	2.4	123	7.31	15600
[7729][9672]	Arabian Peninsula-east African	RECENT [9672]	EAST AFRICAN RIFT / KENYA RIFT (EASTERN EAST AFRICAN RIFT) / NORTHERN KENYA RIFT / BUKAVU-BUGARAMA VOLANIC FIELD	36.12	0.77	BASALT [7729]	s_KB45 [7729]	47.26	2.702	15.65			12.3	12.3	0.209	6.29	9.9	3.13	0.898	0.432		98.771	98.771	47.8481	2.73562	15.8447	12.453	0.211601	6.36827	10.0232	3.16895	0.909174	0.437375	100	4.07812	16.5994	91.8994	29.6175	0.286901	46.1431	FALSE	0.1	16.6	457	1.982	0.358	32.9	2.027	7451.49
[7729][9672]	Arabian Peninsula-east African	RECENT [9672]	EAST AFRICAN RIFT / KENYA RIFT (EASTERN EAST AFRICAN RIFT) / NORTHERN KENYA RIFT / KOROSI	36.12	0.77	BASALT, ALKALINE, OLIVINE [7729] / BASALT [9672]	s_KB8 [7729]	47.84	1.902	16.75			10.14	10.14	0.183	6.98	11.02	3.07	0.695	0.306		98.886	98.886	48.3789	1.92343	16.9387	10.2542	0.185062	7.05863	11.1441	3.10459	0.70283	0.309447	100	3.80741	12.5988	50.5952	25.1199	0.226384	35.7644	FALSE	0.142	15.6	270	2.024	0.504	25.5	1.515	5767.02
[7729][9672]	Arabian Peninsula-east African	RECENT [9672]	EAST AFRICAN RIFT / KENYA RIFT (EASTERN EAST AFRICAN RIFT) / NORTHERN KENYA RIFT / NAMARUNU	36.27	1.9	BASALT, ALKALINE, OLIVINE [7729]	s_KB203 [7729]	47.66	1.452	19.27			7.92	7.92	0.142	6.23	12.88	2.76	0.434	0.232		98.98	98.98	48.1511	1.46696	19.4686	8.00162	0.143463	6.2942	13.0127	2.78844	0.438472	0.234391	100	3.22691	15.2388	44.6502	29.0966	0.157246	30.4348	FALSE	0.094	9.7	152	1.424	0.486	21.7	1.309	3601.28
[7783]	Arabian Peninsula-east African		EAST AFRICAN RIFT / KENYA RIFT (EASTERN EAST AFRICAN RIFT) / SOUTHERN KENYA RIFT	37	-5	BASANITE [7783]	s_RW93-1 [7783]	44.95	3.35	13.87			13	13	0.23	6.07	10.06	4	1.74	0.61	0.56	98.44	97.88	45.9236	3.42256	14.1704	13.2816	0.234982	6.20147	10.2779	4.08664	1.77769	0.623212	100	5.86432	7.54545	51.875	17.2059	0.435	116.41	FALSE		43	539	11	1.6	83		14438.3
[7783]	Arabian Peninsula-east African		EAST AFRICAN RIFT / KENYA RIFT (EASTERN EAST AFRICAN RIFT) / SOUTHERN KENYA RIFT	37	-5	BASALT, PICRITIC [7783]	s_RW93-6 [7783]	44.35	2.99	11.12			12.88	12.88	0.18	10.07	12.33	2.52	0.97	0.5	0.64	98.55	97.91	45.2967	3.05382	11.3574	13.1549	0.183842	10.285	12.5932	2.57379	0.990706	0.510673	100	3.5645	6.5	47.2727	23.4286	0.384921	72.9313	FALSE		25	322	8	1.1	52		8048.94
[7783]	Arabian Peninsula-east African		EAST AFRICAN RIFT / KENYA RIFT (EASTERN EAST AFRICAN RIFT) / SOUTHERN KENYA RIFT / ESSIMINGOR	36.1	-3.5	BASANITE [7783]	s_BD214 [7783]	45.75	3.29	11.88			11.36	11.36	0.18	6.57	10.37	4.34	2.48	0.62	0.99	97.83	96.84	47.2429	3.39736	12.2677	11.7307	0.185874	6.78439	10.7084	4.48162	2.56093	0.640231	100	7.04254	9.33333	46.6667	19.7727	0.571429	117.812	FALSE		64	900	9	1.8	84		20578.7
[9672]	Arabian Peninsula-east African	RECENT [9672]	EAST AFRICAN RIFT / KENYA RIFT (EASTERN EAST AFRICAN RIFT) / SOUTHERN KENYA RIFT / GREATER OLKARIA(NAIVASHA)	36.43	-0.72	BASALT [9672]	s_ND124B [9672]	48.8	2.059	15.38	12.38			11.1395	0.197	6.22	9.86	3.35	1.148	0.559	-0.5	98.2125	98.7125	49.4365	2.08585	15.5806	11.2848	0.199569	6.30113	9.9886	3.39369	1.16297	0.566291	100	4.55667	13.3511	90.9091	25	0.342687	42.0757	FALSE	0.054	16.3	978	2.247	0.33	30	1.717	9525.96
[9672]	Arabian Peninsula-east African	RECENT [9672]	EAST AFRICAN RIFT / KENYA RIFT (EASTERN EAST AFRICAN RIFT) / SOUTHERN KENYA RIFT / GREATER OLKARIA(NAIVASHA)	36.43	-0.72	BASALT [9672]	s_ND226A [9672]	48.98	2.001	15.57	12.12			10.9056	0.196	6.06	9.99	3.38	1.119	0.558	-0.31	98.4496	98.7596	49.5952	2.02613	15.7656	11.0426	0.198462	6.13611	10.1155	3.42245	1.13305	0.565009	100	4.55551	14.2113	115.385	22.2731	0.331065	42.0757	FALSE	0.064	14.8	970	2.111	0.26	30	1.7	9285.32
[9672]	Arabian Peninsula-east African	RECENT [9672]	EAST AFRICAN RIFT / KENYA RIFT (EASTERN EAST AFRICAN RIFT) / SOUTHERN KENYA RIFT / GREATER OLKARIA(NAIVASHA)	36.43	-0.72	BASALT [9672]	s_ND218 [9672]	48.2	1.957	15.56	12.2			10.9776	0.188	6.53	10.99	3.08	0.804	0.418	-0.14	98.5646	98.7046	48.8326	1.98268	15.7642	11.1216	0.190467	6.6157	11.1342	3.12042	0.814552	0.423486	100	3.93498	12.8392	56.3055	19.2504	0.261039	44.46	FALSE	0.141	16.8	393	2.469	0.563	31.7	1.818	6671.49
[9672]	Arabian Peninsula-east African	RECENT [9672]	EAST AFRICAN RIFT / KENYA RIFT (EASTERN EAST AFRICAN RIFT) / SOUTHERN KENYA RIFT / GREATER OLKARIA(NAIVASHA)	36.43	-0.72	BASALT [9672]	s_ND64 [9672]	46.66	1.822	15.63	12.31			11.0765	0.195	7.23	12.03	2.63	0.49	0.27	0.82	98.8535	98.0335	47.596	1.85855	15.9435	11.2987	0.198912	7.37503	12.2713	2.68276	0.499829	0.275416	100	3.18258	13.1565	57.5406	29.2091	0.186312	34.7826	FALSE	0.147	13.5	278	1.885	0.431	24.8	1.452	4065.96
[7751]	Arabian Peninsula-east African		EAST AFRICAN RIFT / KENYA RIFT (EASTERN EAST AFRICAN RIFT) / SOUTHERN KENYA RIFT / KIRIKITI BASALTS	36.0438	-1.8215	BASALT, ALKALINE [7751]	s_KR028 [7751]	46.16	1.7	14.62			10.62	10.62	0.18	7.96	12.29	2.4	0.5	0.25	1.18	97.86	96.68	47.7451	1.75838	15.1221	10.9847	0.186181	8.23335	12.712	2.48242	0.51717	0.258585	100	2.99959	58.427	241.86	19.6237	0.208333	145.863	FALSE		23	10.9	1.78	0.43	104	1.12	4148.94
[7783]	Arabian Peninsula-east African		EAST AFRICAN RIFT / KENYA RIFT (EASTERN EAST AFRICAN RIFT) / SOUTHERN KENYA RIFT / LOOLMALASIN	35.83	-3	BASALT [7783]	s_BD177 [7783]	44.21	3.29	11.66			13.9	13.9	0.22	6.73	11.57	2.31	1.61	0.5	1.55	97.55	96	46.0521	3.42708	12.1458	14.4792	0.229167	7.01042	12.0521	2.40625	1.67708	0.520833	100	4.08333	15.5	62	24	0.69697	86.9565	FALSE		39	588	4	1	62		13359.6
[12168]	Arabian Peninsula-east African	PLIOCENE [12168]	EAST AFRICAN RIFT / KENYA RIFT (EASTERN EAST AFRICAN RIFT) / SOUTHERN KENYA RIFT / NGORONGORO CALDERA	39.3	-3.15	BASALT [12168]	s_NG8 [12168]	45.51	2.96	9.49			14.56	14.56	0.19	11.01	11.26	2.56	0.95	0.42	0	98.91	98.91	46.0115	2.99262	9.59458	14.7205	0.192094	11.1313	11.3841	2.58821	0.960469	0.424628	100	3.54868	11.3735	43.907	23.5509	0.371094	52.9593	FALSE		12.1	267.2	3.32	0.86	37.76	2.34	7882.98
[12386]	Arabian Peninsula-east African	PLIOCENE [12386]	EAST AFRICAN RIFT / KENYA RIFT (EASTERN EAST AFRICAN RIFT) / SOUTHERN KENYA RIFT / NGORONGORO CALDERA	39.3	-3.15	BASALT [12386]	s_NG-08 [12386]	45.51	2.96	9.49			13.1	13.1	0.19	11.01	11.26	2.56	0.95	0.42		97.45	97.45	46.7009	3.03746	9.73833	13.4428	0.194972	11.2981	11.5546	2.62699	0.974859	0.43099	100	3.60185	11.3735	43.907	23.5509	0.371094	52.9593	FALSE		3.5	267.2	3.32	0.86	37.76	2.34	7882.98
[12386]	Arabian Peninsula-east African	PLIOCENE [12386]	EAST AFRICAN RIFT / KENYA RIFT (EASTERN EAST AFRICAN RIFT) / SOUTHERN KENYA RIFT / OGOL	35.1691	-3.2307	BASALT [12386]	s_04-OG-1 [12386]	43.8	3.1	7.4			14.8	14.8	0.2	11.2	14.2	1.6	0.9	0.5		97.7	97.7	44.8311	3.17298	7.57421	15.1484	0.204708	11.4637	14.5343	1.63767	0.921187	0.511771	100	2.55885	10.0638	67.5714	24.5333	0.5625	66.3394	FALSE		23	593.1	4.7	0.7	47.3	2.9	7468.09
[12386]	Arabian Peninsula-east African	PLIOCENE [12386]	EAST AFRICAN RIFT / KENYA RIFT (EASTERN EAST AFRICAN RIFT) / SOUTHERN KENYA RIFT / OGOL	35.1564	-3.2103	BASALT [12386]	s_04-OG-4 [12386]	46.2	3.2	10.8			14.4	14.4	0.2	7.8	11.1	2.8	1.3	0.5		98.3	98.3	46.999	3.25534	10.9868	14.649	0.203459	7.93489	11.292	2.84842	1.32248	0.508647	100	4.17091	9.54412	59	58.1765	0.464286	91.0238	FALSE		30	567.3	6.8	1.1	64.9	3.6	10787.2
[12386]	Arabian Peninsula-east African	PLIOCENE [12386]	EAST AFRICAN RIFT / KENYA RIFT (EASTERN EAST AFRICAN RIFT) / SOUTHERN KENYA RIFT / OGOL	35.2319	-3.2121	BASALT [12386]	s_04-OG-2 [12386]	45.5	3	9.4			14.5	14.5	0.2	11.4	10.8	2.7	1.1	0.4		99	99	45.9596	3.0303	9.49495	14.6465	0.20202	11.5152	10.9091	2.72727	1.11111	0.40404	100	3.83838	9.44444	54.0909	23.05	0.407407	83.4502	FALSE		24	475.8	6.3	1.1	59.5	3.5	9127.66
[12386]	Arabian Peninsula-east African	PLIOCENE [12386]	EAST AFRICAN RIFT / KENYA RIFT (EASTERN EAST AFRICAN RIFT) / SOUTHERN KENYA RIFT / OGOL	35.2262	-3.2073	BASALT [12386]	s_04-OG-3 [12386]	45.6	3	9.2			14.4	14.4	0.2	11.7	11.3	2.2	1.1	0.4		99.1	99.1	46.0141	3.02725	9.28355	14.5308	0.201816	11.8063	11.4026	2.21998	1.10999	0.403633	100	3.32997	9.76667	65.1111	23.1351	0.5	82.1879	FALSE		24	468.5	6	0.9	58.6	3.2	9127.66
[7751]	Arabian Peninsula-east African		EAST AFRICAN RIFT / KENYA RIFT (EASTERN EAST AFRICAN RIFT) / SOUTHERN KENYA RIFT / OL ESAYETI	36.6162	-1.5168	BASANITE [7751]	s_KR001 [7751]	44.26	3.62	10.02			11.8	11.8	0.2	9.24	13.1	3.59	1.14	0.54	1.13	98.64	97.51	45.3902	3.71244	10.2759	12.1013	0.205107	9.47595	13.4345	3.68167	1.16911	0.553789	100	4.85078	11.1675	70.9677	21.3415	0.317549	92.5666	FALSE		30	724	5.91	0.93	66	3.47	9459.57
[7751]	Arabian Peninsula-east African		EAST AFRICAN RIFT / KENYA RIFT (EASTERN EAST AFRICAN RIFT) / SOUTHERN KENYA RIFT / OL ESAYETI	36.596	-1.5343	BASANITE [7751]	s_KR002 [7751]	44.17	2.15	8.9			11.18	11.18	0.18	10.71	13.93	4.18	0.82	0.34	1.89	98.45	96.56	45.7436	2.22659	9.21707	11.5783	0.186413	11.0915	14.4263	4.32891	0.849213	0.352113	100	5.17813	10.989	54.0541	10.6228	0.196172	56.101	FALSE		20.3	369	3.64	0.74	40	2.1	6804.26
[7751]	Arabian Peninsula-east African		EAST AFRICAN RIFT / KENYA RIFT (EASTERN EAST AFRICAN RIFT) / SOUTHERN KENYA RIFT / OL TEPESI VOLCANICS	36.5578	-1.5413	BASALT, ALKALINE [7751]	s_KR003 [7751]	46.86	1.75	15.04			10.88	10.88	0.18	6.42	12.64	3.12	0.61	0.28	0.68	98.46	97.78	47.9239	1.78973	15.3815	11.127	0.184087	6.56576	12.927	3.19084	0.623849	0.286357	100	3.81469	10.4072	31.9444	19.9034	0.195513	32.2581	FALSE		13.4	375	2.21	0.72	23	1.28	5061.7
[9727][11318][18179]	Arabian Peninsula-east African		EAST AFRICAN RIFT / KENYA RIFT (EASTERN EAST AFRICAN RIFT) / SOUTHERN KENYA RIFT / OLDOINYO LENGAI	35.93	-2.75	MELILITITE, OLIVINE [9727]	s_OL 198 [9727]	36.48	4.25	7.52	5.69	7.78		12.8999	0.22	13.78	14.28	4.2	2.53	1.01		97.1699	97.1699	37.5425	4.37378	7.73903	13.2756	0.226408	14.1814	14.6959	4.32233	2.60369	1.03942	100	6.92602	161.821	518.768	36.8436	0.602381	172.511	FALSE	0.7	59.6	63.8	0.7601	0.2371	123	7.66	20993.6
[9727][11318]	Arabian Peninsula-east African		EAST AFRICAN RIFT / KENYA RIFT (EASTERN EAST AFRICAN RIFT) / SOUTHERN KENYA RIFT / OLDOINYO LENGAI	35.911	-2.6	MELILITITE, OLIVINE [9727]	s_OL 12/2K [9727]	34.07	5.83	6.92	5.74	8.8		13.9649	0.22	9.8	16.47	5.3	3.08	1.56		97.2149	97.2149	35.0461	5.99703	7.11825	14.3649	0.226303	10.0808	16.9419	5.45184	3.16824	1.60469	100	8.62008	12.3704	46.0055	28.3599	0.581132	234.222	FALSE	0.71	61.2	908	13.5	3.63	167	11.9	25557.4
[7751]	Arabian Peninsula-east African		EAST AFRICAN RIFT / KENYA RIFT (EASTERN EAST AFRICAN RIFT) / SOUTHERN KENYA RIFT / SINGARAINI BASALTS	36.5632	-1.87	BASALT, ALKALINE [7751]	s_KR020 [7751]	47.38	1.86	15.86			10.63	10.63	0.18	6.4	12.71	2.97	0.52	0.34	0.17	99.02	98.85	47.9312	1.88164	16.0445	10.7537	0.182094	6.47446	12.8579	3.00455	0.52605	0.343955	100	3.5306	60.2484	262.162	21.9444	0.175084	136.045	FALSE		24	10.6	1.61	0.37	97	0.99	4314.89
[7751]	Arabian Peninsula-east African		EAST AFRICAN RIFT / KENYA RIFT (EASTERN EAST AFRICAN RIFT) / SOUTHERN KENYA RIFT / SINGARAINI BASALTS	36.5338	-1.88	BASALT, ALKALINE [7751]	s_KR022 [7751]	46.36	1.78	15.38			10.31	10.31	0.18	6.8	13.81	2.89	0.5	0.33	0.71	99.05	98.34	47.1426	1.81005	15.6396	10.484	0.183038	6.91479	14.0431	2.93878	0.50844	0.33557	100	3.44722	57.4074	221.429	23.7662	0.17301	130.435	FALSE		22	8.8	1.62	0.42	93	1.01	4148.94
[9198]	Arabian Peninsula-east African	PLIOCENE [9198]	EAST AFRICAN RIFT / KENYA RIFT (EASTERN EAST AFRICAN RIFT) / TURKANA DEPRESSION	36.75	2.62	BASALT [9198]	s_LGP 207 [9198]	43.38	2.91	13.59			11.79	11.79	0.2	12	10.44	3.22	1.92	0.56	-0.1	99.91	100.01	43.3757	2.90971	13.5886	11.7888	0.19998	11.9988	10.439	3.21968	1.91981	0.559944	100	5.13949	13	52	23.9091	0.596273	87.5175	FALSE	0.3	35.4	547	4.8	1.2	62.4	3.7	15931.9
[9198]	Arabian Peninsula-east African	PLIOCENE [9198]	EAST AFRICAN RIFT / KENYA RIFT (EASTERN EAST AFRICAN RIFT) / TURKANA DEPRESSION	36.75	2.62	BASALT [9198]	s_LGP 39 [9198]	45.79	2.33	14.38			10.76	10.76	0.2	10.17	10.34	3.48	1.78	0.56	0.1	99.89	99.79	45.8864	2.3349	14.4103	10.7826	0.200421	10.1914	10.3618	3.48732	1.78375	0.561178	100	5.27107	12.26	51.0833	28.6552	0.511494	85.9748	FALSE	0.37	32.3	579	5	1.2	61.3	3.6	14770.2
[9198][16332]	Arabian Peninsula-east African	MIOCENE [9198]	EAST AFRICAN RIFT / KENYA RIFT (EASTERN EAST AFRICAN RIFT) / TURKANA DEPRESSION	36.25	3.6	PICRITE [9198]	s_JRG 12 [9198]	42.49	1.13	5.44			13.14	13.14	0.23	28.65	6.1	1.33	0.44	0.17	0.9	100.02	99.12	42.8672	1.14003	5.4883	13.2567	0.232042	28.9044	6.15416	1.34181	0.443906	0.171509	100	1.78571	11.3077	49	24.9	0.330827	20.6171	FALSE	0.2	7	179	1.3	0.3	14.7	0.9	3651.06
[9198]	Arabian Peninsula-east African	PLIOCENE [9198]	EAST AFRICAN RIFT / KENYA RIFT (EASTERN EAST AFRICAN RIFT) / TURKANA DEPRESSION	36.75	2.62	BASALT [9198]	s_LGP 36 [9198]	42.86	2.67	13.28			11.41	11.41	0.21	11.48	11.37	3.01	1.92	0.63	1	99.84	98.84	43.363	2.70134	13.4359	11.5439	0.212465	11.6147	11.5034	3.04533	1.94253	0.637394	100	4.98786	12.7667	63.8333	28.0625	0.637874	107.433	FALSE	0.39	38.8	690	6	1.2	76.6	4.6	15931.9
[9198][16332]	Arabian Peninsula-east African	MIOCENE [9198]	EAST AFRICAN RIFT / KENYA RIFT (EASTERN EAST AFRICAN RIFT) / TURKANA DEPRESSION	36.25	3.6	BASALT [9198] / PICRITE [16332]	s_JRG 07 [9198] / s_JRG 7 [16332]	45.51	2.11	11			12.49	12.49	0.2	14.34	10.85	2.1	0.86	0.32	1.2	100.98	99.78	45.6103	2.11465	11.0243	12.5175	0.200441	14.3716	10.8739	2.10463	0.861896	0.320706	100	2.96653	11.08	46.1667	18.5	0.409524	38.8499	FALSE	0.2	13.7	318	2.5	0.6	27.7	1.7	7136.17
[9198][16332]	Arabian Peninsula-east African	MIOCENE [9198]	EAST AFRICAN RIFT / KENYA RIFT (EASTERN EAST AFRICAN RIFT) / TURKANA DEPRESSION	36.25	3.6	BASALT [9198] / PICRITE [16332]	s_JRG 07 [9198] / s_JRG 7 [16332]	45.51	2.11	11			12.49	12.49	0.2	14.34	10.85	2.1	0.86	0.32	1.2	100.98	99.78	45.6103	2.11465	11.0243	12.5175	0.200441	14.3716	10.8739	2.10463	0.861896	0.320706	100	2.96653	11.08	46.1667	18.5	0.409524	38.8499	FALSE	0.2	13.7	318	2.5	0.6	27.7	1.7	7136.17
[9198][16332]	Arabian Peninsula-east African	MIOCENE [9198]	EAST AFRICAN RIFT / KENYA RIFT (EASTERN EAST AFRICAN RIFT) / TURKANA DEPRESSION	36.25	3.6	PICRITE [9198]	s_JRG 10 [9198]	43.9	1.47	7.84			12.4	12.4	0.21	22.37	9.13	1.39	0.59	0.22	1.5	101.02	99.52	44.1117	1.47709	7.87781	12.4598	0.211013	22.4779	9.17404	1.3967	0.592846	0.221061	100	1.98955	10.875	43.5	26.1667	0.42446	24.4039	FALSE	0.18	7.2	198	1.6	0.4	17.4	1.1	4895.74
[9672]	Arabian Peninsula-east African	RECENT [9672]	EAST AFRICAN RIFT / KENYA RIFT (EASTERN EAST AFRICAN RIFT) / TURKANA DEPRESSION / BARRIER ISLAND/LAKE TURKANA	36.6	2.63	BASALT [9672]	s_KB240 [9672]	45.82	2.539	15.24	12.35			11.1125	0.189	7.43	11.62	3.26	1.078	0.7	-0.38	98.6085	98.9885	46.2882	2.56494	15.3957	11.2261	0.190931	7.50592	11.7387	3.29331	1.08902	0.707153	100	4.38233	15.0566	61.8594	33.895	0.330675	72.791	FALSE	0.318	27.3	674	3.447	0.839	51.9	3.12	8945.11
[7729][9672]	Arabian Peninsula-east African	RECENT [9672]	EAST AFRICAN RIFT / KENYA RIFT (EASTERN EAST AFRICAN RIFT) / TURKANA DEPRESSION / BARRIER ISLAND/LAKE TURKANA	36.6	2.63	BASANITE [7729] / BASALT [9672]	s_KB197 [7729]	45.61	2.821	14.96			11.2	11.2	0.2	6.87	10.48	3.58	1.432	0.875		98.028	98.028	46.5275	2.87775	15.2609	11.4253	0.204023	7.0082	10.6908	3.65202	1.46081	0.892602	100	5.11282	14.7108	62.1074	33.6013	0.4	85.9748	FALSE	0.368	30.8	793	4.167	0.987	61.3	3.64	11882.6
[7729][9672]	Arabian Peninsula-east African	RECENT [9672]	EAST AFRICAN RIFT / KENYA RIFT (EASTERN EAST AFRICAN RIFT) / TURKANA DEPRESSION / BARRIER ISLAND/LAKE TURKANA	36.6	2.63	BASANITE [7729] / BASALT [9672]	s_KB197 [7729]	45.61	2.821	14.96			11.2	11.2	0.2	6.87	10.48	3.58	1.432	0.875		98.028	98.028	46.5275	2.87775	15.2609	11.4253	0.204023	7.0082	10.6908	3.65202	1.46081	0.892602	100	5.11282	14.7108	62.1074	33.6013	0.4	85.9748	FALSE	0.368	30.8	793	4.167	0.987	61.3	3.64	11882.6
[7729][9672]	Arabian Peninsula-east African	RECENT [9672]	EAST AFRICAN RIFT / KENYA RIFT (EASTERN EAST AFRICAN RIFT) / TURKANA DEPRESSION / BARRIER ISLAND/LAKE TURKANA	36.6	2.63	BASANITE [7729] / BASALT [9672]	s_KB162 [7729]	45.5	1.962	13.55			10.09	10.09	0.169	10.78	12.48	2.7	1.038	0.419		98.688	98.688	46.1049	1.98808	13.7301	10.2241	0.171247	10.9233	12.6459	2.73589	1.0518	0.42457	100	3.78769	14.5262	59.5908	28.1295	0.384444	65.3576	FALSE	0.304	26.5	343	3.208	0.782	46.6	2.763	8613.19
[7729][9672]	Arabian Peninsula-east African	RECENT [9672]	EAST AFRICAN RIFT / KENYA RIFT (EASTERN EAST AFRICAN RIFT) / TURKANA DEPRESSION / BARRIER ISLAND/LAKE TURKANA	36.6	2.63	BASANITE [7729] / BASALT [9672]	s_KB162 [7729]	45.5	1.962	13.55			10.09	10.09	0.169	10.78	12.48	2.7	1.038	0.419		98.688	98.688	46.1049	1.98808	13.7301	10.2241	0.171247	10.9233	12.6459	2.73589	1.0518	0.42457	100	3.78769	14.5262	59.5908	28.1295	0.384444	65.3576	FALSE	0.304	26.5	343	3.208	0.782	46.6	2.763	8613.19
[9033][8104]	Arabian Peninsula-east African	QUATERNARY [9033] / NEOGENE [8104]	EAST AFRICAN RIFT / KENYA RIFT (EASTERN EAST AFRICAN RIFT) / TURKANA DEPRESSION / CENTRAL ISLAND/LAKE TURKANA	36.05	3.5	NOT GIVEN [9033] / BASALT [8104]	s_CI-32 [9033] / s_CI32 [8104]	43.7	1.47	16.19	5.98	2.96	8.39	8.39	0.147	9.63	15.69	2	0.39	0.71		98.317	98.317	44.4481	1.49516	16.4671	8.53362	0.149516	9.79485	15.9586	2.03424	0.396676	0.722154	100	2.43091	13.494	84	32.6667	0.195	47.1248	FALSE	0.08	4.8	420	2.49	0.4	33.6	3.6	3236.17
[9033][8104]	Arabian Peninsula-east African	QUATERNARY [9033] / NEOGENE [8104]	EAST AFRICAN RIFT / KENYA RIFT (EASTERN EAST AFRICAN RIFT) / TURKANA DEPRESSION / CENTRAL ISLAND/LAKE TURKANA	36.05	3.5	NOT GIVEN [9033] / BASALT [8104]	s_CI-32 [9033] / s_CI32 [8104]	43.7	1.47	16.19	5.98	2.96	8.39	8.39	0.147	9.63	15.69	2	0.39	0.71		98.317	98.317	44.4481	1.49516	16.4671	8.53362	0.149516	9.79485	15.9586	2.03424	0.396676	0.722154	100	2.43091	13.494	84	32.6667	0.195	47.1248	FALSE	0.08	4.8	420	2.49	0.4	33.6	3.6	3236.17
[9033][8104]	Arabian Peninsula-east African	QUATERNARY [9033] / NEOGENE [8104]	EAST AFRICAN RIFT / KENYA RIFT (EASTERN EAST AFRICAN RIFT) / TURKANA DEPRESSION / CENTRAL ISLAND/LAKE TURKANA	36.05	3.5	NOT GIVEN [9033] / BASALT [8104]	s_CI-31 [9033] / s_CI31 [8104]	46.26	1.48	16.54	3.26	5.72	8.67	8.67	0.15	10.1	13.34	2.51	0.72	0.37		100.14	100.14	46.1953	1.47793	16.5169	8.65788	0.14979	10.0859	13.3214	2.50649	0.718993	0.369483	100	3.22548	14.32	49.0411	28.8462	0.286853	50.2104	FALSE	0.16	16.2	290	2.5	0.73	35.8	7	5974.47
[9033][8104]	Arabian Peninsula-east African	QUATERNARY [9033] / NEOGENE [8104]	EAST AFRICAN RIFT / KENYA RIFT (EASTERN EAST AFRICAN RIFT) / TURKANA DEPRESSION / CENTRAL ISLAND/LAKE TURKANA	36.05	3.5	NOT GIVEN [9033] / BASALT [8104]	s_CI-31 [9033] / s_CI31 [8104]	46.26	1.48	16.54	3.26	5.72	8.67	8.67	0.15	10.1	13.34	2.51	0.72	0.37		100.14	100.14	46.1953	1.47793	16.5169	8.65788	0.14979	10.0859	13.3214	2.50649	0.718993	0.369483	100	3.22548	14.32	49.0411	28.8462	0.286853	50.2104	FALSE	0.16	16.2	290	2.5	0.73	35.8	7	5974.47
[9198]	Arabian Peninsula-east African	NEOGENE [9198]	EAST AFRICAN RIFT / KENYA RIFT (EASTERN EAST AFRICAN RIFT) / TURKANA DEPRESSION / MOUNT KULAL	36.93	2.72	BASALT [9198]	s_KL 18 [9198]	46.37	2.07	15.27			11.53	11.53	0.2	7.31	11.54	2.92	1.33	0.43	1.8	100.77	98.97	46.8526	2.09154	15.4289	11.65	0.202081	7.38608	11.6601	2.95039	1.34384	0.434475	100	4.29423	11.8421	56.25	31.625	0.455479	31.5568	FALSE	0.06	11.2	560	1.9	0.4	22.5	1.3	11036.2
[9198]	Arabian Peninsula-east African	EOCENE [9198]	EAST AFRICAN RIFT / KENYA RIFT (EASTERN EAST AFRICAN RIFT) / TURKANA DEPRESSION / MOUNT PORR / BALSEA KORMOTO BASALT	36.55	2.9	BASALT [9198]	s_PORR 606 [9198]	43.62	3.11	13.3			12.54	12.54	0.23	8.59	12.67	3.51	1.11	0.72	1.1	100.5	99.4	43.8833	3.12877	13.3803	12.6157	0.231388	8.64185	12.7465	3.53119	1.1167	0.724346	100	4.64789	11.6092	43.913	33.7381	0.316239	141.655	FALSE	0.3	32	667	8.7	2.3	101	6.2	9210.64
[7729][9672]	Arabian Peninsula-east African	RECENT [9672]	EAST AFRICAN RIFT / KENYA RIFT (EASTERN EAST AFRICAN RIFT) / TURKANA DEPRESSION / PAKA / LATARR BASALT	36.18	0.92	BASALT, ALKALINE, OLIVINE [7729] / BASALT [9672]	s_KB42 [7729]	47.26	1.93	15.74			10.27	10.27	0.17	7.64	11.58	3.17	0.5	0.23		98.49	98.49	47.9846	1.95959	15.9813	10.4275	0.172606	7.75713	11.7575	3.2186	0.507666	0.233526	100	3.72627	15.1422	76.6537	21.6714	0.157729	27.6297	FALSE	0.053	9.5	233	1.301	0.257	19.7	1.25	4148.94
[7671]	Arabian Peninsula-east African	NEOGENE [7671]	EAST AFRICAN RIFT / WESTERN EAST AFRICAN RIFT (TANGANYIKA RIFT) / SOUTH KIVU LAKE PROVINCE / BUKAVU-BUGARAMA VOLANIC FIELD	29.9	-2.4	THOLEIITE [7671]	s_R4Q [7671]	45.27	2.26	12.95			10.64	10.64	0.2	11.94	11.52	2.74	0.52	0.55		98.59	98.59	45.9174	2.29232	13.1352	10.7922	0.20286	12.1108	11.6848	2.77919	0.527437	0.557866	100	3.30662	10.6029	36.05	31.8667	0.189781	101.122	FALSE	0.47	28	536	6.8	2	72.1	3.3	4314.89
[7671]	Arabian Peninsula-east African	NEOGENE [7671]	EAST AFRICAN RIFT / WESTERN EAST AFRICAN RIFT (TANGANYIKA RIFT) / SOUTH KIVU LAKE PROVINCE / BUKAVU-BUGARAMA VOLANIC FIELD	28.83	-2.23	THOLEIITE [7671]	s_Z4H1 [7671]	49.35	1.43	16.05			9.83	9.83	0.16	7.19	10.02	3.29	0.83	0.49		98.64	98.64	50.0304	1.44972	16.2713	9.96553	0.162206	7.28913	10.1582	3.33536	0.841444	0.496756	100	4.1768	6.2451	21.2333	17	0.25228	89.3408	FALSE	0	16	783	10.2	3	63.7	2.5	6887.23
[7671]	Arabian Peninsula-east African	NEOGENE [7671]	EAST AFRICAN RIFT / WESTERN EAST AFRICAN RIFT (TANGANYIKA RIFT) / SOUTH KIVU LAKE PROVINCE / BUKAVU-BUGARAMA VOLANIC FIELD	28.86	-2.51	THOLEIITE [7671]	s_Z6A [7671]	46.56	1.99	14.63			9.7	9.7	0.2	8.27	11.2	3.77	1.42	0.9		98.64	98.64	47.2019	2.01744	14.8317	9.83374	0.202758	8.38402	11.3544	3.82198	1.43958	0.912409	100	5.26156	10.9735	20.6667	35.8	0.376658	173.913	FALSE	0.3	36	1014	11.3	6	124	5.5	11783
[7671][16332]	Arabian Peninsula-east African	RECENT [7671] / MIOCENE [16332]	EAST AFRICAN RIFT / WESTERN EAST AFRICAN RIFT (TANGANYIKA RIFT) / SOUTH KIVU LAKE PROVINCE / BUKAVU-BUGARAMA VOLANIC FIELD	29.9	-2.42	THOLEIITE [7671] / BASALT [16332]	s_R5N [7671]	45.85	2.54	14.58			10.87	10.87	0.25	9.09	10.21	3.43	1.23	0.62		98.67	98.67	46.468	2.57424	14.7765	11.0165	0.25337	9.21253	10.3476	3.47623	1.24658	0.628357	100	4.72281	10.0429	23.4333	18.74	0.358601	98.5975	FALSE		34	654	7	3	70.3		10206.4
[7671][16332]	Arabian Peninsula-east African	RECENT [7671] / MIOCENE [16332]	EAST AFRICAN RIFT / WESTERN EAST AFRICAN RIFT (TANGANYIKA RIFT) / SOUTH KIVU LAKE PROVINCE / BUKAVU-BUGARAMA VOLANIC FIELD	29.9	-2.42	THOLEIITE [7671] / BASALT [16332]	s_R5N [7671]	45.85	2.54	14.58			10.87	10.87	0.25	9.09	10.21	3.43	1.23	0.62		98.67	98.67	46.468	2.57424	14.7765	11.0165	0.25337	9.21253	10.3476	3.47623	1.24658	0.628357	100	4.72281	10.0429	23.4333	18.74	0.358601	98.5975	FALSE		34	654	7	3	70.3		10206.4
[7671][16332]	Arabian Peninsula-east African	RECENT [7671] / MIOCENE [16332]	EAST AFRICAN RIFT / WESTERN EAST AFRICAN RIFT (TANGANYIKA RIFT) / SOUTH KIVU LAKE PROVINCE / BUKAVU-BUGARAMA VOLANIC FIELD	29.9	-2.42	THOLEIITE [7671] / BASALT [16332]	s_R5N [7671]	45.85	2.54	14.58			10.87	10.87	0.25	9.09	10.21	3.43	1.23	0.62		98.67	98.67	46.468	2.57424	14.7765	11.0165	0.25337	9.21253	10.3476	3.47623	1.24658	0.628357	100	4.72281	10.0429	23.4333	18.74	0.358601	98.5975	FALSE		34	654	7	3	70.3		10206.4
[7671][16332]	Arabian Peninsula-east African	RECENT [7671] / MIOCENE [16332]	EAST AFRICAN RIFT / WESTERN EAST AFRICAN RIFT (TANGANYIKA RIFT) / SOUTH KIVU LAKE PROVINCE / BUKAVU-BUGARAMA VOLANIC FIELD	29.9	-2.42	THOLEIITE [7671] / BASALT [16332]	s_R5N [7671]	45.85	2.54	14.58			10.87	10.87	0.25	9.09	10.21	3.43	1.23	0.62		98.67	98.67	46.468	2.57424	14.7765	11.0165	0.25337	9.21253	10.3476	3.47623	1.24658	0.628357	100	4.72281	10.0429	23.4333	18.74	0.358601	98.5975	FALSE		34	654	7	3	70.3		10206.4
[7671][16332]	Arabian Peninsula-east African	NEOGENE [7671] / MIOCENE [16332]	EAST AFRICAN RIFT / WESTERN EAST AFRICAN RIFT (TANGANYIKA RIFT) / SOUTH KIVU LAKE PROVINCE / BUKAVU-BUGARAMA VOLANIC FIELD	29.09	-2.65	THOLEIITE [7671] / BASALT [16332]	s_R3L [7671]	44.89	2.91	14.26			11.59	11.59	0.21	8.93	10.17	3.44	1.35	0.94		98.69	98.69	45.4859	2.94863	14.4493	11.7438	0.212788	9.04854	10.305	3.48566	1.36792	0.952477	100	4.85358	15.5714	32.7	23.25	0.392442	91.7251	FALSE	0.38	36	577	4.2	2	65.4	3.2	11202.1
[7671][16332]	Arabian Peninsula-east African	NEOGENE [7671] / MIOCENE [16332]	EAST AFRICAN RIFT / WESTERN EAST AFRICAN RIFT (TANGANYIKA RIFT) / SOUTH KIVU LAKE PROVINCE / BUKAVU-BUGARAMA VOLANIC FIELD	29.09	-2.65	THOLEIITE [7671] / BASALT [16332]	s_R3L [7671]	44.89	2.91	14.26			11.59	11.59	0.21	8.93	10.17	3.44	1.35	0.94		98.69	98.69	45.4859	2.94863	14.4493	11.7438	0.212788	9.04854	10.305	3.48566	1.36792	0.952477	100	4.85358	15.5714	32.7	23.25	0.392442	91.7251	FALSE	0.38	36	577	4.2	2	65.4	3.2	11202.1
[7671]	Arabian Peninsula-east African	NEOGENE [7671]	EAST AFRICAN RIFT / WESTERN EAST AFRICAN RIFT (TANGANYIKA RIFT) / SOUTH KIVU LAKE PROVINCE / BUKAVU-BUGARAMA VOLANIC FIELD	28.7	-2.25	THOLEIITE [7671]	s_Z6G [7671]	46.99	1.54	14.96			11.34	11.34	0.2	9.28	10.76	2.48	0.8	0.37		98.72	98.72	47.5993	1.55997	15.154	11.487	0.202593	9.40032	10.8995	2.51216	0.810373	0.374797	100	3.32253	9.33333	56	13.76	0.322581	78.5414	FALSE		23	536	6	1	56		6638.3
[7671]	Arabian Peninsula-east African	NEOGENE [7671]	EAST AFRICAN RIFT / WESTERN EAST AFRICAN RIFT (TANGANYIKA RIFT) / SOUTH KIVU LAKE PROVINCE / BUKAVU-BUGARAMA VOLANIC FIELD	28.7	-2.7	TRACHYBASALT [7671]	s_R2J [7671]	48.24	2.33	15.51			9.28	9.28	0.17	8.07	9.36	3.25	1.89	0.63		98.73	98.73	48.8605	2.35997	15.7095	9.39937	0.172187	8.17381	9.4804	3.29181	1.91431	0.638104	100	5.20612	14.4364	39.7	22.925	0.581538	111.36	FALSE	0.39	46	701	5.5	2	79.4	3.8	15683
[7671]	Arabian Peninsula-east African	NEOGENE [7671]	EAST AFRICAN RIFT / WESTERN EAST AFRICAN RIFT (TANGANYIKA RIFT) / SOUTH KIVU LAKE PROVINCE / BUKAVU-BUGARAMA VOLANIC FIELD	28.86	-2.51	THOLEIITE [7671]	s_Z6B [7671]	46.74	1.99	14.61			9.76	9.76	0.2	8.72	10.92	3.52	1.39	0.9		98.75	98.75	47.3316	2.01519	14.7949	9.88354	0.202532	8.83038	11.0582	3.56456	1.40759	0.911392	100	4.97215	11.7308	20.3333	28.8333	0.394886	171.108	FALSE	0.35	35	977	10.4	6	122	5	11534
[7671]	Arabian Peninsula-east African	NEOGENE [7671]	EAST AFRICAN RIFT / WESTERN EAST AFRICAN RIFT (TANGANYIKA RIFT) / SOUTH KIVU LAKE PROVINCE / BUKAVU-BUGARAMA VOLANIC FIELD	29.9	-2.4	THOLEIITE [7671]	s_R5A3 [7671]	45.35	2.24	13.33			10.57	10.57	0.2	11.24	11.32	2.96	1.11	0.54		98.86	98.86	45.873	2.26583	13.4837	10.6919	0.202306	11.3696	11.4505	2.99413	1.1228	0.546227	100	4.11693	10.0143	23.3667	19.6	0.375	98.317	FALSE	0.2	31	611	7	3	70.1	3.3	9210.64
[7671]	Arabian Peninsula-east African	RECENT [7671]	EAST AFRICAN RIFT / WESTERN EAST AFRICAN RIFT (TANGANYIKA RIFT) / SOUTH KIVU LAKE PROVINCE / BUKAVU-BUGARAMA VOLANIC FIELD	28.7	-2.1	THOLEIITE [7671]	s_Z7Z [7671]	46.6	1.93	15.55			10.66	10.66	0.23	8.69	10.55	3.17	1.03	0.65		99.06	99.06	47.0422	1.94831	15.6976	10.7612	0.232183	8.77246	10.6501	3.20008	1.03977	0.656168	100	4.23985	12.3636	47.6	28.5	0.324921	133.52	FALSE	0.14	31	718	7.7	2	95.2	4.3	8546.81
[7671]	Arabian Peninsula-east African	RECENT [7671]	EAST AFRICAN RIFT / WESTERN EAST AFRICAN RIFT (TANGANYIKA RIFT) / SOUTH KIVU LAKE PROVINCE / TSHIBINDA	28.75	-2.32	THOLEIITE [7671]	s_Z3C2 [7671]	46.21	1.49	14.05			10.19	10.19	0.2	8.83	12.15	2.99	1.57	0.79		98.47	98.47	46.928	1.51315	14.2683	10.3483	0.203108	8.9672	12.3388	3.03646	1.59439	0.802275	100	4.63085	7.21739	24.9	22.1667	0.525084	139.691	FALSE	0.66	47	1175	13.8	4	99.6	4.3	13027.7
[7671][16332]	Arabian Peninsula-east African	RECENT [7671] / PLEISTOCENE [16332]	EAST AFRICAN RIFT / WESTERN EAST AFRICAN RIFT (TANGANYIKA RIFT) / SOUTH KIVU LAKE PROVINCE / TSHIBINDA	28.75	-2.32	THOLEIITE [7671] / BASALT [16332]	s_Z3D [7671]	46.1	1.5	14.02			9.94	9.94	0.19	8.74	12.11	3.61	1.55	0.78		98.54	98.54	46.783	1.52222	14.2277	10.0873	0.192815	8.86949	12.2894	3.66349	1.57297	0.791557	100	5.23645	7.70312	24.65	18.8571	0.429363	138.289	FALSE	0.51	52	1310	12.8	4	98.6	4.2	12861.7
[7671][16332]	Arabian Peninsula-east African	RECENT [7671] / PLEISTOCENE [16332]	EAST AFRICAN RIFT / WESTERN EAST AFRICAN RIFT (TANGANYIKA RIFT) / SOUTH KIVU LAKE PROVINCE / TSHIBINDA	28.75	-2.32	THOLEIITE [7671] / BASALT [16332]	s_Z3D [7671]	46.1	1.5	14.02			9.94	9.94	0.19	8.74	12.11	3.61	1.55	0.78		98.54	98.54	46.783	1.52222	14.2277	10.0873	0.192815	8.86949	12.2894	3.66349	1.57297	0.791557	100	5.23645	7.70312	24.65	18.8571	0.429363	138.289	FALSE	0.51	52	1310	12.8	4	98.6	4.2	12861.7
[7671][16332]	Arabian Peninsula-east African	RECENT [7671] / PLEISTOCENE [16332]	EAST AFRICAN RIFT / WESTERN EAST AFRICAN RIFT (TANGANYIKA RIFT) / SOUTH KIVU LAKE PROVINCE / TSHIBINDA	28.75	-2.32	THOLEIITE [7671] / BASALT [16332]	s_Z3D [7671]	46.1	1.5	14.02			9.94	9.94	0.19	8.74	12.11	3.61	1.55	0.78		98.54	98.54	46.783	1.52222	14.2277	10.0873	0.192815	8.86949	12.2894	3.66349	1.57297	0.791557	100	5.23645	7.70312	24.65	18.8571	0.429363	138.289	FALSE	0.51	52	1310	12.8	4	98.6	4.2	12861.7
[7671][16332]	Arabian Peninsula-east African	RECENT [7671] / PLEISTOCENE [16332]	EAST AFRICAN RIFT / WESTERN EAST AFRICAN RIFT (TANGANYIKA RIFT) / SOUTH KIVU LAKE PROVINCE / TSHIBINDA	28.75	-2.32	THOLEIITE [7671] / BASALT [16332]	s_Z3D [7671]	46.1	1.5	14.02			9.94	9.94	0.19	8.74	12.11	3.61	1.55	0.78		98.54	98.54	46.783	1.52222	14.2277	10.0873	0.192815	8.86949	12.2894	3.66349	1.57297	0.791557	100	5.23645	7.70312	24.65	18.8571	0.429363	138.289	FALSE	0.51	52	1310	12.8	4	98.6	4.2	12861.7
[7671][16332]	Arabian Peninsula-east African	RECENT [7671] / PLEISTOCENE [16332]	EAST AFRICAN RIFT / WESTERN EAST AFRICAN RIFT (TANGANYIKA RIFT) / SOUTH KIVU LAKE PROVINCE / TSHIBINDA	28.75	-2.32	THOLEIITE [7671] / BASALT [16332]	s_Z3C1 [7671]	46.63	1.49	14.18			10.27	10.27	0.19	9.1	11.92	3.21	1.03	0.66		98.68	98.68	47.2537	1.50993	14.3697	10.4074	0.192542	9.22173	12.0794	3.25294	1.04378	0.668829	100	4.29672	7.275	29.1	23.4	0.320872	122.44	FALSE		55	768	12	3	87.3		8546.81
[7671][16332]	Arabian Peninsula-east African	RECENT [7671] / PLEISTOCENE [16332]	EAST AFRICAN RIFT / WESTERN EAST AFRICAN RIFT (TANGANYIKA RIFT) / SOUTH KIVU LAKE PROVINCE / TSHIBINDA	28.75	-2.32	THOLEIITE [7671] / BASALT [16332]	s_Z3C1 [7671]	46.63	1.49	14.18			10.27	10.27	0.19	9.1	11.92	3.21	1.03	0.66		98.68	98.68	47.2537	1.50993	14.3697	10.4074	0.192542	9.22173	12.0794	3.25294	1.04378	0.668829	100	4.29672	7.275	29.1	23.4	0.320872	122.44	FALSE		55	768	12	3	87.3		8546.81
[7671][16332]	Arabian Peninsula-east African	RECENT [7671] / PLEISTOCENE [16332]	EAST AFRICAN RIFT / WESTERN EAST AFRICAN RIFT (TANGANYIKA RIFT) / SOUTH KIVU LAKE PROVINCE / TSHIBINDA	28.75	-2.32	THOLEIITE [7671] / BASALT [16332]	s_Z3C1 [7671]	46.63	1.49	14.18			10.27	10.27	0.19	9.1	11.92	3.21	1.03	0.66		98.68	98.68	47.2537	1.50993	14.3697	10.4074	0.192542	9.22173	12.0794	3.25294	1.04378	0.668829	100	4.29672	7.275	29.1	23.4	0.320872	122.44	FALSE		55	768	12	3	87.3		8546.81
[7671][16332]	Arabian Peninsula-east African	RECENT [7671] / PLEISTOCENE [16332]	EAST AFRICAN RIFT / WESTERN EAST AFRICAN RIFT (TANGANYIKA RIFT) / SOUTH KIVU LAKE PROVINCE / TSHIBINDA	28.75	-2.32	THOLEIITE [7671] / BASALT [16332]	s_Z3C1 [7671]	46.63	1.49	14.18			10.27	10.27	0.19	9.1	11.92	3.21	1.03	0.66		98.68	98.68	47.2537	1.50993	14.3697	10.4074	0.192542	9.22173	12.0794	3.25294	1.04378	0.668829	100	4.29672	7.275	29.1	23.4	0.320872	122.44	FALSE		55	768	12	3	87.3		8546.81
[7671]	Arabian Peninsula-east African	RECENT [7671]	EAST AFRICAN RIFT / WESTERN EAST AFRICAN RIFT (TANGANYIKA RIFT) / SOUTH KIVU LAKE PROVINCE / TSHIBINDA	28.75	-2.32	THOLEIITE [7671]	s_Z5G [7671]	46.49	1.53	14.35			10.14	10.14	0.2	8.76	12.47	2.99	0.94	0.82		98.69	98.69	47.1071	1.55031	14.5405	10.2746	0.202655	8.87628	12.6355	3.02969	0.952477	0.830885	100	3.98217	7.35714	34.3333	27.6	0.314381	144.46	FALSE		66	1235	14	3	103		7800
[8063][8089]	Arabian Peninsula-east African	NEOGENE [8089]	EAST AFRICAN RIFT / WESTERN EAST AFRICAN RIFT (TANGANYIKA RIFT) / VIRUNGA PROVINCE / KARISIMBI	29.43	-1.52	BASANITE [8063]	s_A189 [8063]	46.02	2.22	12.69	3.1	7.61	10.08	10.08	0.17	12.81	10.85	1.99	1.96	0.37		99.16	99.16	46.4098	2.23881	12.7975	10.1654	0.17144	12.9185	10.9419	2.00686	1.9766	0.373134	100	3.98346	5.18868	36.6667	21.4	0.984925	77.1388	FALSE		55	757	10.6	1.5	55	3.78	16263.8
[23136]	Arabian Peninsula-east African	OLIGOCENE-MIOCENE [23136]	ETHIOPIAN PLATEAU / NORTHERN ETHIOPIAN PLATEAU	40.458	8.845	BASALT [23136]	s_CH-09 [23136]	46.35	1.91	14.09			11	11	0.15	10.38	12.04	1.98	0.59	0.18	-0.09	98.58	98.67	46.9748	1.93575	14.2799	11.1483	0.152022	10.5199	12.2023	2.00669	0.597953	0.182426	100	2.60464	11.9608	40.6667	20.0813	0.29798	17.1108	FALSE	0.03	7	115	1.02	0.3	12.2		4895.74
[14146]	Arabian Peninsula-east African	QUATERNARY [14146]	ETHIOPIAN PLATEAU / NORTHERN ETHIOPIAN PLATEAU	37.07	10.7	BASALT, ALKALINE [14146]	s_TD-1003 [14146]	46.56	1.743	14.91			9.82	9.82	0.17	10.05	10.27	3.01	1.17	0.293	0.14	98.136	97.996	47.5121	1.77864	15.2149	10.0208	0.173476	10.2555	10.48	3.07155	1.19393	0.298992	100	4.26548	13.0837	57.1154	19.7413	0.388704	41.655	FALSE	0.25	20.9	341	2.27	0.52	29.7	1.66	9708.51
[14146]	Arabian Peninsula-east African	CENOZOIC [14146]	ETHIOPIAN PLATEAU / NORTHERN ETHIOPIAN PLATEAU	37.07	10.7	THOLEIITE, TRANSITIONAL [14146]	s_TD-1239 [14146]	46.93	1.26	14.29			10.46	10.46	0.18	11.14	9.64	2.89	0.64	0.197	0.35	97.977	97.627	48.0707	1.29063	14.6373	10.7142	0.184375	11.4108	9.87432	2.96025	0.655556	0.201788	100	3.6158	13.9437	53.5135	23.2642	0.221453	27.77	FALSE	0.1	13.7	242	1.42	0.37	19.8	1.12	5310.64
[14146]	Arabian Peninsula-east African	CENOZOIC [14146]	ETHIOPIAN PLATEAU / NORTHERN ETHIOPIAN PLATEAU	37.07	10.7	BASALT, ALKALINE [14146]	s_SOG-3043 [14146]	45.72	1.931	14.72			9.9	9.9	0.18	9.63	10.14	3.97	1.47	0.495	0.36	98.516	98.156	46.5789	1.96728	14.9965	10.086	0.183382	9.81091	10.3305	4.04458	1.49762	0.504299	100	5.5422	13.3389	58.3212	25.4922	0.370277	112.062	FALSE	0.53	49.9	643	5.99	1.37	79.9	4.28	12197.9
[14146]	Arabian Peninsula-east African	QUATERNARY [14146]	ETHIOPIAN PLATEAU / NORTHERN ETHIOPIAN PLATEAU	37.07	10.7	BASALT, ALKALINE [14146]	s_SOG-3157 [14146]	48.54	1.755	16.77			10.55	10.55	0.16	6.14	10.42	3.28	1	0.279	0.67	99.564	98.894	49.0829	1.77463	16.9576	10.668	0.161789	6.20867	10.5365	3.31668	1.01118	0.28212	100	4.32787	16.2963	64.1667	17.4104	0.304878	43.1978	FALSE	0.21	17.9	322	1.89	0.48	30.8	1.68	8297.87
[14146]	Arabian Peninsula-east African	CENOZOIC [14146]	ETHIOPIAN PLATEAU / NORTHERN ETHIOPIAN PLATEAU	37.07	10.7	BASALT, ALKALINE [14146]	s_SOG-3005 [14146]	44.37	2.43	12.52			10.35	10.35	0.17	12.01	11.53	2.05	0.82	0.379	2.6	99.229	96.629	45.9179	2.51477	12.9568	10.7111	0.175931	12.429	11.9322	2.12152	0.848607	0.392222	100	2.97012	14.6875	54.8333	18.8449	0.4	46.1431	FALSE	0.38	21.8	361	2.24	0.6	32.9	1.94	6804.26
[1693][8069]	Arabian Peninsula-east African	OLIGOCENE [1693]	ETHIOPIAN PLATEAU / NORTHERN ETHIOPIAN PLATEAU	39.0583	12.0292	BASALT [1693]	s_E35 [1693]	46.92	4.62	11.49			12.66	12.66	0.19	7.05	10.35	2.46	0.77	0.51		97.02	97.02	48.3612	4.7619	11.8429	13.0489	0.195836	7.26654	10.6679	2.53556	0.793651	0.525665	100	3.32921	11.4428	40	28.0645	0.313008	64.5161	FALSE	0.12	12	254	4.02	1.15	46	2.9	6389.36
[1693][8069]	Arabian Peninsula-east African	OLIGOCENE [1693]	ETHIOPIAN PLATEAU / NORTHERN ETHIOPIAN PLATEAU	39.3417	14.2542	BASALT [1693]	s_E216 [1693]	46.06	2.05	14.44			12.05	12.05	0.18	9.78	8.53	3.39	0.43	0.3		97.21	97.21	47.382	2.10884	14.8544	12.3958	0.185166	10.0607	8.77482	3.4873	0.442341	0.30861	100	3.92964	20.9677	54.1667	13.3571	0.126844	9.11641	FALSE	1.03	8.4	88	0.31	0.12	6.5	0.7	3568.09
[1693][8069]	Arabian Peninsula-east African	OLIGOCENE [1693]	ETHIOPIAN PLATEAU / NORTHERN ETHIOPIAN PLATEAU	39.425	11.9917	BASALT [1693]	s_E33 [1693]	46.8	4.28	9.95			13.2	13.2	0.2	10.6	9.81	2.2	0.72	0.43		98.19	98.19	47.6627	4.3589	10.1334	13.4433	0.203687	10.7954	9.99083	2.24055	0.733272	0.437926	100	2.97383	11.0429	41.3793	25	0.327273	50.4909	FALSE	0.26	19	253	3.26	0.87	36	2.2	5974.47
[23136]	Arabian Peninsula-east African	MIOCENE [23136]	ETHIOPIAN PLATEAU / NORTHERN ETHIOPIAN PLATEAU / ASHANGI FORMATION	40.293	6.882	BASALT [23136]	s_BM-12 [23136]	41.95	2.91	13.58			14.35	14.35	0.28	6.14	11.55	5.61	2.02	0.82	-0.11	99.1	99.21	42.284	2.93317	13.6881	14.4643	0.28223	6.18889	11.642	5.65467	2.03609	0.82653	100	7.69076	9.18892	45.3171	25.6926	0.360071	130.295	FALSE	0.64	26.95	875	10.11	2.05	92.9		16761.7
[23136]	Arabian Peninsula-east African	PLIOCENE [23136]	ETHIOPIAN PLATEAU / NORTHERN ETHIOPIAN PLATEAU / ASHANGI FORMATION	39.822	7.282	BASALT [23136]	s_BM-04 [23136]	44.62	2.92	15.04			13.14	13.14	0.19	7.2	9.16	3.75	1.72	0.77	0	98.51	98.51	45.2949	2.96417	15.2675	13.3387	0.192874	7.3089	9.29855	3.80672	1.74602	0.781647	100	5.55274	15.2896	64.918	20.6105	0.458667	55.54	FALSE	0.2	21.94	619	2.59	0.61	39.6		14272.3
[23136]	Arabian Peninsula-east African	PLIOCENE [23136]	ETHIOPIAN PLATEAU / NORTHERN ETHIOPIAN PLATEAU / ASHANGI FORMATION	39.968	7.007	BASALT [23136]	s_BM-06 [23136]	43.58	2.97	14.86			12.98	12.98	0.2	7.33	9.87	4.13	1.7	1.11	0	98.73	98.73	44.1406	3.0082	15.0511	13.147	0.202573	7.42429	9.99696	4.18313	1.72187	1.12428	100	5.90499	20.4878	91.875	27.0732	0.411622	82.4684	FALSE	0.25	22.46	815	2.87	0.64	58.8		14106.4
[23136]	Arabian Peninsula-east African	QUATERNARY [23136]	ETHIOPIAN PLATEAU / NORTHERN ETHIOPIAN PLATEAU / ASHANGI FORMATION	40.303	7.038	BASALT [23136]	s_BM-21 [23136]	45.62	1.75	14.57			11.08	11.08	0.18	9.43	11.85	3.09	1.08	0.33	0	98.98	98.98	46.0901	1.76803	14.7201	11.1942	0.181855	9.52718	11.9721	3.12184	1.09113	0.333401	100	4.21297	21.4136	107.632	22.2826	0.349515	57.3633	FALSE	0.11	14.97	311	1.91	0.38	40.9		8961.7
[23136]	Arabian Peninsula-east African	QUATERNARY [23136]	ETHIOPIAN PLATEAU / NORTHERN ETHIOPIAN PLATEAU / ASHANGI FORMATION	40.322	7.026	BASALT [23136]	s_BM-20 [23136]	45.61	1.76	14.61			11.07	11.07	0.17	9.91	11.85	3.14	1.02	0.33	0	99.47	99.47	45.853	1.76938	14.6878	11.129	0.170906	9.9628	11.9131	3.15673	1.02543	0.331758	100	4.18217	20.2105	101.053	21.5707	0.324841	53.8569	FALSE	0.12	16.53	309	1.9	0.38	38.4		8463.83
[23136]	Arabian Peninsula-east African	OLIGOCENE [23136]	ETHIOPIAN PLATEAU / NORTHERN ETHIOPIAN PLATEAU / ASHANGI FORMATION	39.876	8.352	BASALT [23136]	s_DS-05 [23136]	43.89	2.77	12.78			11.83	11.83	0.2	7.97	12.01	4.32	1.64	0.71	0.01	98.13	98.12	44.7309	2.82307	13.0249	12.0567	0.203832	8.12271	12.2401	4.40277	1.67142	0.723604	100	6.07419	11.5413	46.5926	17.9423	0.37963	88.2188	FALSE	0.41	39.62	614	5.45	1.35	62.9		13608.5
[23136]	Arabian Peninsula-east African	PLIOCENE [23136]	ETHIOPIAN PLATEAU / NORTHERN ETHIOPIAN PLATEAU / ASHANGI FORMATION	39.822	7.282	BASALT [23136]	s_BM-03 [23136]	45.33	3.05	15.22			13.33	13.33	0.2	7.09	9.51	3.64	1.6	0.74	0.01	99.72	99.71	45.4618	3.05887	15.2643	13.3688	0.200582	7.11062	9.53766	3.65059	1.60465	0.742152	100	5.25524	15.6067	71.7308	22.1173	0.43956	52.3142	FALSE	0.12	21.22	624	2.39	0.52	37.3		13276.6
[23136]	Arabian Peninsula-east African	MIOCENE [23136]	ETHIOPIAN PLATEAU / NORTHERN ETHIOPIAN PLATEAU / ASHANGI FORMATION	40.299	6.885	BASALT [23136]	s_BM-15 [23136]	44.02	2.57	12.36			12.76	12.76	0.22	9.32	13.73	3.45	0.74	0.55	0.01	99.73	99.72	44.1436	2.57722	12.3947	12.7958	0.220618	9.34617	13.7686	3.45969	0.742078	0.551544	100	4.20176	10.6967	51.1765	13.7647	0.214493	73.2118	FALSE	0.54	12.88	664	4.88	1.02	52.2	3.25	6140.43
[23136]	Arabian Peninsula-east African	MIOCENE [23136]	ETHIOPIAN PLATEAU / NORTHERN ETHIOPIAN PLATEAU / ASHANGI FORMATION	40.298	6.891	BASALT [23136]	s_BM-19 [23136]	47.26	2.25	13.49			11.91	11.91	0.16	9.26	9.22	2.81	1.03	0.34	0.02	97.75	97.73	48.3577	2.30226	13.8033	12.1866	0.163716	9.47508	9.43416	2.87527	1.05392	0.347897	100	3.92919	10.7326	40.137	22.9386	0.366548	41.094	FALSE	0.33	17.5	210	2.73	0.73	29.3	1.92	8546.81
[23136]	Arabian Peninsula-east African	MIOCENE [23136]	ETHIOPIAN PLATEAU / NORTHERN ETHIOPIAN PLATEAU / ASHANGI FORMATION	40.297	6.89	BASALT [23136]	s_BM-17 [23136]	47.3	2.46	13.14			12.39	12.39	0.16	9.88	8.88	2.82	1.36	0.4	0.03	98.82	98.79	47.8793	2.49013	13.3009	12.5418	0.16196	10.001	8.98876	2.85454	1.37666	0.404899	100	4.2312	11.129	41.0714	24.7581	0.48227	48.3871	FALSE	0.3	19.62	238	3.1	0.84	34.5	2.24	11285.1
[23136]	Arabian Peninsula-east African	OLIGOCENE [23136]	ETHIOPIAN PLATEAU / NORTHERN ETHIOPIAN PLATEAU / ASHANGI FORMATION	39.874	8.363	BASALT [23136]	s_DS-04 [23136]	44.42	2.06	9.84			12.43	12.43	0.21	14.33	11.26	2.67	1.18	0.53	0.03	98.96	98.93	44.9004	2.08228	9.94643	12.5644	0.212271	14.485	11.3818	2.69888	1.19276	0.535732	100	3.89164	12.0495	55	13.15	0.441948	47.8261	FALSE	0.65	9.08	469	2.83	0.62	34.1		9791.49
[7735]	Arabian Peninsula-east African		ETHIOPIAN PLATEAU / NORTHERN ETHIOPIAN PLATEAU / CHOKE SHIELD VOLCANO	37.7517	10.5372	BASALT [7735]	s_251 [7735]	45.1	1.45	17.7			10.26	10.26	0.17	7.25	12.2	2.02	0.58	0.26	1.8	98.79	96.99	46.4996	1.495	18.2493	10.5784	0.175276	7.475	12.5786	2.08269	0.598	0.268069	100	2.68069	11.7544	51.5385	21.2838	0.287129	28.1907	FALSE	0.09	15.4	182	1.71	0.39	20.1	1.21	4812.77
[7735][16332]	Arabian Peninsula-east African	MIOCENE [16332]	ETHIOPIAN PLATEAU / NORTHERN ETHIOPIAN PLATEAU / GUGUFTU SHIELD VOLCANO	39.5358	10.9414	BASALT [7735]	s_267 [7735] / s_ETH 267 [16332]	44	2.74	15			12.06	12.06	0.2	7.74	11.41	2.27	1.22	0.49	1.01	98.14	97.13	45.3001	2.82096	15.4432	12.4163	0.20591	7.9687	11.7471	2.33707	1.25605	0.504479	100	3.59312	13.1596	56.1111	23.3456	0.537445	56.662	FALSE	0.18	26.4	305	3.07	0.72	40.4	2.38	10123.4
[7735][16332]	Arabian Peninsula-east African	MIOCENE [16332]	ETHIOPIAN PLATEAU / NORTHERN ETHIOPIAN PLATEAU / SIMIEN SHIELD VOLCANO - AMAN-AMBA SECTION	37.9886	13.2194	BASALT, ALKALINE [7735] / BASALT [16332]	s_232 [7735] / s_ETH 232 [16332]	44.5	1.79	14.8			10.62	10.62	0.19	10.9	10.5	2.44	1.23	0.39	1.86	99.22	97.36	45.7067	1.83854	15.2013	10.908	0.195152	11.1956	10.7847	2.50616	1.26335	0.400575	100	3.76952	13.4625	57.3196	22.0155	0.504098	77.9804	FALSE	0.41	32.8	450	4.13	0.97	55.6		10206.4
[8441]	Arabian Peninsula-east African		ETHIOPIAN PLATEAU / SOUTHERN ETHIOPIAN PLATEAU	38	10	BASALT [8441]	s_E145 [8441]	46.6	1.3	14.4			10.53	10.53	0.2	11.6	10.3	2.7	0.7	0.3		98.63	98.63	47.2473	1.31806	14.6	10.6763	0.202778	11.7611	10.4431	2.7375	0.709723	0.304167	100	3.44723	10	50	18	0.259259	28.0505	FALSE		9	255	2	0.4	20	1.3	5808.51
[8441]	Arabian Peninsula-east African		ETHIOPIAN PLATEAU / SOUTHERN ETHIOPIAN PLATEAU	38	10	BASALT [8441]	s_E116 [8441]	47	2.3	15.4			10.8	10.8	0.2	7.4	11.4	2.9	1.1	0.7		99.2	99.2	47.379	2.31855	15.5242	10.8871	0.201613	7.45968	11.4919	2.92339	1.10887	0.705645	100	4.03226	10.5	42	24.3243	0.37931	88.359	FALSE		31	390	6	1.5	63	4	9127.66
[7779]	Arabian Peninsula-east African	CENOZOIC [7779]	ETHIOPIAN PLATEAU / SOUTHERN ETHIOPIAN PLATEAU / GAMO BASALTS	37.3	5.91	BASALT [7779]	s_RG-93-72 [7779]	46.68	3.18	15.44			13.23	13.23	0.16	6.05	7.75	3.15	1.13	0.53	1.86	99.16	97.3	47.9753	3.26824	15.8684	13.5971	0.16444	6.21788	7.96506	3.23741	1.16136	0.544707	100	4.39877	9.50877	39.8529	17.15	0.35873	38.0084	FALSE			452	2.85	0.68	27.1	1.87	9376.6
[7779]	Arabian Peninsula-east African	CENOZOIC [7779]	ETHIOPIAN PLATEAU / SOUTHERN ETHIOPIAN PLATEAU / GETRA-KELE BASALTS	37.3	5.91	BASALT, ALKALINE [7779]	s_RG-93-05 [7779]	45.92	1.98	14.46			10.86	10.86	0.21	9.34	9.94	3.48	1.5	0.51	0.66	98.86	98.2	46.7617	2.01629	14.7251	11.0591	0.213849	9.5112	10.1222	3.54379	1.52749	0.519348	100	5.07128	118.143	484.071	11.4928	0.431034	767.181	FALSE			575	4.63	1.13	547	3.6	12446.8
[7779]	Arabian Peninsula-east African	CENOZOIC [7779]	ETHIOPIAN PLATEAU / SOUTHERN ETHIOPIAN PLATEAU / GETRA-KELE BASALTS	37.3	5.91	BASALT, ALKALINE [7779]	s_RG-93-02 [7779]	45.01	2.29	15.7			11.75	11.75	0.23	7.11	9.6	4.25	1.65	0.59	0.75	98.93	98.18	45.8444	2.33245	15.991	11.9678	0.234264	7.2418	9.77796	4.32878	1.68059	0.600937	100	6.00937	11.4366	48.0473	15.6486	0.388235	113.885	FALSE			631	7.1	1.69	81.2	5.46	13691.5
[7779]	Arabian Peninsula-east African	CENOZOIC [7779]	ETHIOPIAN PLATEAU / SOUTHERN ETHIOPIAN PLATEAU / GETRA-KELE BASALTS	37.3	5.91	BASALT, ALKALINE [7779]	s_RG-93-04B [7779]	47.12	1.83	15.9			10.07	10.07	0.19	7.4	9.76	3.71	1.54	0.43	0.95	98.9	97.95	48.1062	1.8683	16.2328	10.2808	0.193977	7.55487	9.96427	3.78765	1.57223	0.438999	100	5.35988	12.5479	46.7347	11.2727	0.415094	64.2356	FALSE			557	3.65	0.98	45.8	3.05	12778.7
[7779]	Arabian Peninsula-east African	CENOZOIC [7779]	ETHIOPIAN PLATEAU / SOUTHERN ETHIOPIAN PLATEAU / GETRA-KELE BASALTS	37.3	5.91	BASALT, ALKALINE [7779]	s_RG-93-03 [7779]	45.25	2.04	15.42			11.1	11.1	0.21	7.47	9.64	4.28	1.57	0.56	1.05	98.59	97.54	46.3912	2.09145	15.8089	11.3799	0.215296	7.6584	9.88312	4.38794	1.6096	0.574123	100	5.99754	11.9643	46.2069	15.0405	0.366822	112.763	FALSE			620	6.72	1.74	80.4	5.21	13027.7
[7779]	Arabian Peninsula-east African	CENOZOIC [7779]	ETHIOPIAN PLATEAU / SOUTHERN ETHIOPIAN PLATEAU / GETRA-KELE BASALTS	37.3	5.91	BASALT, ALKALINE [7779]	s_RG-93-60 [7779]	46.17	2.68	15.21			10.26	10.26	0.17	7.86	9.26	3.51	1.9	0.71	1.57	99.3	97.73	47.2424	2.74225	15.5633	10.4983	0.173949	8.04257	9.47508	3.59153	1.94413	0.726491	100	5.53566	13.0072	41.9883	20.58	0.541311	100.701	FALSE			589	5.52	1.71	71.8	4.67	15766
[2278][2277]	Arabian Peninsula-east African	HOLOCENE [2277]	RED SEA RIFT / HANISH-ZUKUR VOLCANIC ISLAND GROUP	42.73	13.72	BASALT, ALKALINE [2278]	s_H18 [2278]	47.83	2.14	15.53	3.22	6.93	9.94	9.94	0.17	9.38	10.14	3.04	0.62	0.31	0.15	99.25	99.1	48.2644	2.15943	15.671	10.0303	0.171544	9.46519	10.2321	3.06761	0.625631	0.312815	100	3.69324	13.4286	48.9583	27.2028	0.203947	32.9593	FALSE	0.02	7.33	163	1.75	0.48	23.5	1.39	5144.68
[2821]	Arabian Peninsula-east African		YEMEN PLATEAU / NORTHERN YEMEN PLATEAU / JABAL HUFASH SECTION	45	17	BASALT [2821]	s_JB5 [2821]	47.58	3.39	13.74	12.67			11.4005	0.169	7.29	11	2.7	0.925	0.418	0.99	99.6025	98.6125	48.2495	3.4377	13.9333	11.5609	0.171378	7.39257	11.1548	2.73799	0.938015	0.423881	100	3.67601	10.5172	52.4957	21.3793	0.342593	42.777	FALSE		14.7	270	2.9	0.581	30.5		7675.53
[2821]	Arabian Peninsula-east African		YEMEN PLATEAU / NORTHERN YEMEN PLATEAU / JABAL HUFASH SECTION	45	17	BASALT [2821]	s_JB62 [2821]	46.78	3.54	15.2	14.01			12.6062	0.257	6.18	9.49	3.11	0.747	0.485	1.37	99.7652	98.3952	47.543	3.59774	15.4479	12.8118	0.261192	6.28079	9.64478	3.16072	0.759183	0.49291	100	3.91991	15.3438	114.186	23.1579	0.240193	68.864	FALSE		17.3	356	3.2	0.43	49.1		6198.51
[2821]	Arabian Peninsula-east African		YEMEN PLATEAU / NORTHERN YEMEN PLATEAU / JABAL HUFASH SECTION	45	17	BASALT [2821]	s_JB14 [2821]	48.62	3	13.05	12.9			11.6074	0.192	7.63	10.23	2.81	1.241	0.385	1.47	100.235	98.7654	49.2278	3.0375	13.2131	11.7525	0.1944	7.72538	10.3579	2.84513	1.25651	0.389813	100	4.10164	15.4706	55.2521	40.7692	0.441637	36.8864	FALSE		58.6	595	1.7	0.476	26.3		10297.7
[2821]	Arabian Peninsula-east African		YEMEN PLATEAU / NORTHERN YEMEN PLATEAU / JABAL HUFASH SECTION	45	17	BASALT [2821]	s_JB59 [2821]	46.87	2.95	12.36	12.98			11.6794	0.169	10.53	9.91	2.81	0.558	0.326	1.87	100.032	98.1624	47.7474	3.00522	12.5914	11.898	0.172164	10.7271	10.0955	2.8626	0.568446	0.332103	100	3.43105	8.62963	85.9779	14.9687	0.198577	32.6788	FALSE		8.3	222	2.7	0.271	23.3		4630.21
[2821][3450]	Arabian Peninsula-east African		YEMEN PLATEAU / NORTHERN YEMEN PLATEAU / JIHANA (SOUTH SANA^A) SECTION	45	17	BASALT [2821] / BASANITE [3450]	s_JB141 [2821]	43.5	4.13	14.78	14.58			13.1191	0.249	6.24	10.23	3.49	1.538	0.904	-0.36	97.8201	98.1801	44.3063	4.20656	15.054	13.3623	0.253616	6.35567	10.4196	3.55469	1.56651	0.920757	100	5.1212	12.5217	49.3573	41.5769	0.440688	80.7854	FALSE		33.9	467	4.6	1.167	57.6		12762.1
[2821][3450]	Arabian Peninsula-east African		YEMEN PLATEAU / NORTHERN YEMEN PLATEAU / JIHANA (SOUTH SANA^A) SECTION	45	17	BASALT [2821] / BASANITE [3450]	s_JB141 [2821]	43.5	4.13	14.78	14.58			13.1191	0.249	6.24	10.23	3.49	1.538	0.904	-0.36	97.8201	98.1801	44.3063	4.20656	15.054	13.3623	0.253616	6.35567	10.4196	3.55469	1.56651	0.920757	100	5.1212	12.5217	49.3573	41.5769	0.440688	80.7854	FALSE		33.9	467	4.6	1.167	57.6		12762.1
[2821][3450]	Arabian Peninsula-east African		YEMEN PLATEAU / NORTHERN YEMEN PLATEAU / JIHANA (SOUTH SANA^A) SECTION	45	17	BASALT [2821] / BASANITE [3450]	s_JB136 [2821]	43.68	4.04	12.63	14.81			13.326	0.221	8.73	11.32	2.58	0.964	0.706	1.14	99.337	98.197	44.482	4.11418	12.8619	13.5707	0.225058	8.89029	11.5278	2.62737	0.9817	0.718963	100	3.60907	15.4483	49.4481	45.7647	0.373643	62.8331	FALSE		22.3	365	2.9	0.906	44.8		7999.15
[2821][3450]	Arabian Peninsula-east African		YEMEN PLATEAU / NORTHERN YEMEN PLATEAU / JIHANA (SOUTH SANA^A) SECTION	45	17	BASALT [2821] / BASANITE [3450]	s_JB136 [2821]	43.68	4.04	12.63	14.81			13.326	0.221	8.73	11.32	2.58	0.964	0.706	1.14	99.337	98.197	44.482	4.11418	12.8619	13.5707	0.225058	8.89029	11.5278	2.62737	0.9817	0.718963	100	3.60907	15.4483	49.4481	45.7647	0.373643	62.8331	FALSE		22.3	365	2.9	0.906	44.8		7999.15
[2821][3450]	Arabian Peninsula-east African		YEMEN PLATEAU / NORTHERN YEMEN PLATEAU / NORTHEAST SANA^A SECTION	45	17	BASALT [2821] / BASANITE [3450]	s_JB171 [2821]	43.67	3.3	13.15	13.47			12.1203	0.204	10.4	12	1.96	0.965	0.4	1.03	99.1993	98.1693	44.4844	3.36154	13.3952	12.3463	0.207804	10.5939	12.2238	1.99655	0.982996	0.407459	100	2.97955	12.1562	48.0841	34.4	0.492347	54.5582	FALSE		17.9	326	3.2	0.809	38.9		8007.45
[2821][3450]	Arabian Peninsula-east African		YEMEN PLATEAU / NORTHERN YEMEN PLATEAU / NORTHEAST SANA^A SECTION	45	17	BASALT [2821] / BASANITE [3450]	s_JB171 [2821]	43.67	3.3	13.15	13.47			12.1203	0.204	10.4	12	1.96	0.965	0.4	1.03	99.1993	98.1693	44.4844	3.36154	13.3952	12.3463	0.207804	10.5939	12.2238	1.99655	0.982996	0.407459	100	2.97955	12.1562	48.0841	34.4	0.492347	54.5582	FALSE		17.9	326	3.2	0.809	38.9		8007.45
[2821][3450]	Arabian Peninsula-east African		YEMEN PLATEAU / NORTHERN YEMEN PLATEAU / NORTHEAST SANA^A SECTION	45	17	BASALT [2821]	s_JB172 [2821]	46.68	2.82	11.61	13.06			11.7514	0.188	10.95	10.96	2.41	1.012	0.306	1.15	99.8374	98.6874	47.3009	2.85751	11.7644	11.9077	0.190501	11.0956	11.1058	2.44205	1.02546	0.31007	100	3.46752	9.64286	47.2028	18.0938	0.419917	37.8682	FALSE		18.8	374	2.8	0.572	27		8397.45
[2821][3450]	Arabian Peninsula-east African		YEMEN PLATEAU / NORTHERN YEMEN PLATEAU / SANA^A SECTION	45	17	BASALT [2821] / BASALT, PICRITIC [3450]	s_JB335 [2821]	41.1	4.35	12.13	14.92			13.425	0.189	11.87	12.64	1.66	0.255	0.375	0.05	98.044	97.994	41.9413	4.43905	12.3783	13.6998	0.192869	12.113	12.8987	1.69398	0.26022	0.382676	100	1.9542	11.7059	57.8488	74.8	0.153614	27.9102	FALSE		3.3	153	1.7	0.344	19.9		2115.96
[2821][3450]	Arabian Peninsula-east African		YEMEN PLATEAU / NORTHERN YEMEN PLATEAU / SANA^A SECTION	45	17	BASALT [2821]	s_JB282 [2821]	48.87	2.41	15.11	11.93			10.7346	0.176	8.5	9.19	2.97	0.816	0.368	0.32	99.4646	99.1446	49.2916	2.43079	15.2404	10.8272	0.177518	8.57334	9.26929	2.99562	0.82304	0.371175	100	3.81866	11.0526	45.4545	20.9565	0.274747	29.453	FALSE		8	320	1.9	0.462	21		6771.06
[2821]	Arabian Peninsula-east African		YEMEN PLATEAU / NORTHERN YEMEN PLATEAU / SANA^A SECTION	45	17	BASALT [2821]	s_JB231I [2821]	44.37	3.17	11.04	13.61			12.2463	0.213	11.29	12.09	2.76	0.686	0.401	1.33	99.5963	98.2663	45.1528	3.22593	11.2348	12.4623	0.216758	11.4892	12.3033	2.80869	0.698103	0.408075	100	3.5068	10.5682	42.196	31.4	0.248551	65.2174	FALSE		15.7	311	4.4	1.102	46.5		5692.34
[9694]	Circum-Mediterranean	PALEOGENE [9694]	ADRIA DOMAIN / SOUTHERN ALPS / VENETO VOLCANIC PROVINCE / MONTI LESSINI	11.22	45.68	BASANITE [9694]	s_27MB [9694]	42.94	3.01	12.89			12.14	12.14	0.17	11.17	11.54	2.93	0.9	0.66	0.53	98.88	98.35	43.6604	3.0605	13.1063	12.3437	0.172852	11.3574	11.7336	2.97916	0.915099	0.671073	100	3.89426	9.03646	31.8349	22.1534	0.307167	48.6676	FALSE		18	330	3.84	1.09	34.7	2.53	7468.09
[9694]	Circum-Mediterranean	PALEOGENE [9694]	ADRIA DOMAIN / SOUTHERN ALPS / VENETO VOLCANIC PROVINCE / MONTI LESSINI	11.22	45.68	BASANITE [9694]	s_28MB [9694]	41.87	3.06	12.02			12.06	12.06	0.18	13.67	10.33	2.62	1.63	0.87	0.66	98.97	98.31	42.5898	3.1126	12.2266	12.2673	0.183094	13.905	10.5076	2.66504	1.65802	0.884956	100	4.32306	11.5974	39.8496	22.9412	0.622137	74.3338	FALSE		30.7	426	4.57	1.33	53	3.76	13525.5
[9694]	Circum-Mediterranean	PALEOGENE [9694]	ADRIA DOMAIN / SOUTHERN ALPS / VENETO VOLCANIC PROVINCE / MONTI LESSINI	11.22	45.68	BASANITE [9694]	s_6MB [9694]	42.17	2.92	12.8			12.03	12.03	0.19	11.39	10.36	3.11	1.63	0.99	1.04	98.63	97.59	43.2114	2.99211	13.1161	12.3271	0.194692	11.6713	10.6158	3.1868	1.67025	1.01445	100	4.85706	5.47788	22.5912	13.9309	0.524116	86.8163	FALSE		38.1	799	11.3	2.74	61.9	4.25	13525.5
[9694]	Circum-Mediterranean	PALEOGENE [9694]	ADRIA DOMAIN / SOUTHERN ALPS / VENETO VOLCANIC PROVINCE / MONTI LESSINI	11.22	45.68	BASANITE [9694]	s_25MB [9694]	42.15	2.85	12.88			11.96	11.96	0.19	11.05	10.84	3.1	1.59	0.98	1.09	98.68	97.59	43.1909	2.92038	13.1981	12.2554	0.194692	11.3229	11.1077	3.17655	1.62927	1.0042	100	4.80582	5.15254	21.8705	15.6553	0.512903	85.2735	FALSE		37	824	11.8	2.78	60.8	4.05	13193.6
[13556]	Circum-Mediterranean	MIOCENE [13556]	AEGEAN ARC / AEGEAN BACK ARC / KALOGERI	25.05	36.63	HAWAIITE [13556]	s_KA 6 [13556]	46.09	1.77	15			8.61	8.61	0.14	8.76	9.43	3.97	1.64	0.36	1.97	97.74	95.77	48.1257	1.84818	15.6625	8.99029	0.146184	9.14691	9.84651	4.14535	1.71244	0.375901	100	5.85778	12.3077	42.1053	31.8182	0.413098	44.8808	FALSE	0.32	27.3	296	2.6	0.76	32	2.21	13608.5
[10943][13556]	Circum-Mediterranean	PLEISTOCENE [13556]	AEGEAN ARC / CENTRAL AEGEAN VOLCANIC ARC / PSATHOURA	24.18	39.5	BASALT, ALKALINE [10943] / TRACHYBASALT [13556]	s_PSI-1 [10943] / s_PSI 1 [13556]	50.25	1.71	18.86	2.04	5.12		6.95559	0.13	6.6	6.99	4.48	2.64	0.56	0.63	99.8056	99.1756	50.6677	1.72421	19.0168	7.01341	0.131081	6.65486	7.04811	4.51724	2.66195	0.564655	100	7.17919	6.98413	29.932	10.3226	0.589286	61.7111	FALSE	2.03	76.6	636	6.3	1.47	44	2.6	21906.4
[10943][13556]	Circum-Mediterranean	PLEISTOCENE [13556]	AEGEAN ARC / CENTRAL AEGEAN VOLCANIC ARC / PSATHOURA	24.18	39.5	BASALT, ALKALINE [10943] / TRACHYBASALT [13556]	s_PSI-1 [10943] / s_PSI 1 [13556]	50.25	1.71	18.86	2.04	5.12		6.95559	0.13	6.6	6.99	4.48	2.64	0.56	0.63	99.8056	99.1756	50.6677	1.72421	19.0168	7.01341	0.131081	6.65486	7.04811	4.51724	2.66195	0.564655	100	7.17919	6.98413	29.932	10.3226	0.589286	61.7111	FALSE	2.03	76.6	636	6.3	1.47	44	2.6	21906.4
[22152]	Circum-Mediterranean	NEOGENE [22152]	ANATOLIA-IRAN BELT - CENOZOIC/QUATERNARY / TURKEY / CENTRAL ANATOLIAN VOLCANIC BELT	38	39	BASALT [22152]	s_AY-6/B [22152]	48.96	2.08	15.35			10.52	10.52	0.15	7.12	9.13	3.32	1.3	0.34	0.2	98.47	98.27	49.8219	2.11662	15.6202	10.7052	0.152641	7.24534	9.29073	3.37845	1.32289	0.345986	100	4.70133	7.55556	29.1429	25.5294	0.391566	28.6115	FALSE	0.2	17.9	266	2.7	0.7	20.4	1.2	10787.2
[22152]	Circum-Mediterranean	NEOGENE [22152]	ANATOLIA-IRAN BELT - CENOZOIC/QUATERNARY / TURKEY / CENTRAL ANATOLIAN VOLCANIC BELT	38	39	BASALT [22152]	s_AY-19 [22152]	48.49	2.16	14.95			10.21	10.21	0.16	7.72	8.36	3.63	1.68	0.46	0.6	98.42	97.82	49.5706	2.20814	15.2832	10.4375	0.163566	7.89205	8.54631	3.7109	1.71744	0.470251	100	5.42834	7.38462	24	16.0556	0.46281	40.3927	FALSE	1	29.5	329	3.9	1.2	28.8	1.8	13940.4
[22152]	Circum-Mediterranean	NEOGENE [22152]	ANATOLIA-IRAN BELT - CENOZOIC/QUATERNARY / TURKEY / CENTRAL ANATOLIAN VOLCANIC BELT	38	39	BASALT [22152]	s_AY-12 [22152]	47.01	1.81	13.84			10.64	10.64	0.15	8.67	9.97	3.08	0.94	0.34	1.9	98.35	96.45	48.7403	1.87662	14.3494	11.0316	0.155521	8.98911	10.337	3.19336	0.974598	0.352514	100	4.16796	7.07143	49.5	27.7333	0.305195	27.77	FALSE	0.2	9.5	157	2.8	0.4	19.8	1.4	7800
[22877]	Circum-Mediterranean	QUATERNARY [22877]	ANATOLIA-IRAN BELT - CENOZOIC/QUATERNARY / TURKEY / CENTRAL ANATOLIAN VOLCANIC BELT / BITLIS MASSIF	44	38	BASANITE [22877]	s_CMB-1 [22877]	41.31	2.08	12.91			12.33	12.33	0.19	9.66	10.66	5.25	1.61	1.74	0.3	98.04	97.74	42.2652	2.12809	13.2085	12.6151	0.194393	9.88336	10.9065	5.37139	1.64723	1.78023	100	7.01862	10.988	48	46.1795	0.306667	127.91	FALSE	0.5	20.8	675	8.3	1.9	91.2	3.6	13359.6
[22877]	Circum-Mediterranean	QUATERNARY [22877]	ANATOLIA-IRAN BELT - CENOZOIC/QUATERNARY / TURKEY / CENTRAL ANATOLIAN VOLCANIC BELT / BITLIS MASSIF	44	38	BASANITE [22877]	s_CMB-8 [22877]	40.94	2.29	13.05			12.62	12.62	0.19	9.03	10.09	5.46	1.96	1.84	0.5	97.97	97.47	42.0027	2.34944	13.3887	12.9476	0.194932	9.26439	10.3519	5.60172	2.01088	1.88776	100	7.6126	11.6071	46.4286	54.5	0.358974	136.746	FALSE	0.6	22.2	683	8.4	2.1	97.5	3.9	16263.8
[22877]	Circum-Mediterranean	QUATERNARY [22877]	ANATOLIA-IRAN BELT - CENOZOIC/QUATERNARY / TURKEY / CENTRAL ANATOLIAN VOLCANIC BELT / BITLIS MASSIF	44	38	BASANITE [22877]	s_CAB-6 [22877]	41.28	2.39	13.31			12.78	12.78	0.18	8.54	10.02	5.1	1.99	1.56	0.8	97.95	97.15	42.491	2.46011	13.7005	13.1549	0.18528	8.79053	10.3139	5.24961	2.04838	1.60576	100	7.29799	13.697	50.2222	30.1698	0.390196	126.788	FALSE	0.5	23.6	643	6.6	1.8	90.4	3.8	16512.8
[22877]	Circum-Mediterranean	QUATERNARY [22877]	ANATOLIA-IRAN BELT - CENOZOIC/QUATERNARY / TURKEY / CENTRAL ANATOLIAN VOLCANIC BELT / BITLIS MASSIF	44	38	BASANITE [22877]	s_CAB-1 [22877]	41.04	2.3	12.99			12.68	12.68	0.19	9.01	10.16	5.51	1.35	1.83	0.9	97.96	97.06	42.2831	2.36967	13.3835	13.0641	0.195755	9.28292	10.4678	5.6769	1.39089	1.88543	100	7.06779	12.4512	53.7368	81.5417	0.245009	143.198	FALSE	0.7	17.6	696	8.2	1.9	102.1	3.9	11202.1
[22877]	Circum-Mediterranean	QUATERNARY [22877]	ANATOLIA-IRAN BELT - CENOZOIC/QUATERNARY / TURKEY / CENTRAL ANATOLIAN VOLCANIC BELT / BITLIS MASSIF	44	38	BASANITE [22877]	s_CAB-9 [22877]	40.91	2.18	13.04			12.38	12.38	0.19	9.17	10.62	5.13	1.71	1.82	0.9	98.05	97.15	42.1101	2.24395	13.4225	12.7432	0.195574	9.43901	10.9315	5.28049	1.76016	1.87339	100	7.04066	11.3415	46.5	67.8889	0.333333	130.435	FALSE	0.7	22	679	8.2	2	93	3.6	14189.4
[22877]	Circum-Mediterranean	QUATERNARY [22877]	ANATOLIA-IRAN BELT - CENOZOIC/QUATERNARY / TURKEY / CENTRAL ANATOLIAN VOLCANIC BELT / BITLIS MASSIF	44	38	BASANITE [22877]	s_CHB-1 [22877]	40.19	2.11	13.07			12.26	12.26	0.19	8.44	11.61	5.03	1.22	1.73	2.2	98.05	95.85	41.9301	2.20136	13.6359	12.7908	0.198226	8.80543	12.1127	5.24778	1.27282	1.8049	100	6.52061	11.7108	48.6	53	0.242545	136.325	FALSE	0.5	16.6	720	8.3	2	97.2	3.9	10123.4
[7662][8000]	Circum-Mediterranean	MIOCENE [7662]	ANATOLIA-IRAN BELT - CENOZOIC/QUATERNARY / TURKEY / CENTRAL ANATOLIAN VOLCANIC BELT / GALATEAN VOLCANIC MASSIF	32.6	40.5	BASALT, ALKALINE [7662]	s_G躒486 [7662]	47.44	1.66	16.87			7.95	7.95	0.17	6.64	9.27	4.01	2.43	0.54	1.94	98.92	96.98	48.9173	1.71169	17.3953	8.19757	0.175294	6.84677	9.55867	4.13487	2.50567	0.556816	100	6.64054	5.22222	23.5	24.55	0.605985	65.9187	FALSE		42	515	9	2	47		20163.8
[22255]	Circum-Mediterranean	QUATERNARY [22255]	ANATOLIA-IRAN BELT - CENOZOIC/QUATERNARY / TURKEY / EASTERN ANATOLIAN VOLCANIC BELT	36	37	BASANITE [22255]	s_DH-6 [22255]	43.49	2.74	15			11.51	11.51	0.18	9.34	9.7	4.07	1.86	0.89	-0.4	98.38	98.78	44.0271	2.77384	15.1853	11.6522	0.182223	9.45536	9.8198	4.12027	1.88297	0.900992	100	6.00324	15.3889	50.3636	61.5714	0.457002	77.6999	FALSE	0.1	18.9	340	3.6	1.1	55.4	3.3	15434
[22255]	Circum-Mediterranean	QUATERNARY [22255]	ANATOLIA-IRAN BELT - CENOZOIC/QUATERNARY / TURKEY / EASTERN ANATOLIAN VOLCANIC BELT	36	37	BASALT, ALKALINE [22255]	s_DH-3 [22255]	47.49	1.91	15.12			11.6	11.6	0.17	8.33	9.69	3.1	0.84	0.36	-0.2	98.41	98.61	48.1594	1.93692	15.3331	11.7635	0.172396	8.44742	9.82659	3.1437	0.851841	0.365075	100	3.99554	7.52381	31.6	24.1333	0.270968	22.1599	FALSE		6.9	152	2.1	0.5	15.8	0.7	6970.21
[22255]	Circum-Mediterranean	QUATERNARY [22255]	ANATOLIA-IRAN BELT - CENOZOIC/QUATERNARY / TURKEY / EASTERN ANATOLIAN VOLCANIC BELT	36	37	BASANITE [22255]	s_DH-32 [22255]	43.8	2.83	15.58			11.41	11.41	0.16	9.07	9.12	3.64	1.33	0.92	0.1	97.96	97.86	44.7578	2.89189	15.9207	11.6595	0.163499	9.26834	9.31944	3.7196	1.35908	0.940119	100	5.07868	16.3548	50.7	75	0.365385	71.108	FALSE	0.1	14	321	3.1	1	50.7	2.6	11036.2
[22255]	Circum-Mediterranean	QUATERNARY [22255]	ANATOLIA-IRAN BELT - CENOZOIC/QUATERNARY / TURKEY / EASTERN ANATOLIAN VOLCANIC BELT	36	37	BASALT, ALKALINE [22255]	s_DH-20 [22255]	47	2.12	15.47			11.28	11.28	0.17	8.46	8.65	3.67	1.06	0.37	0.1	98.35	98.25	47.8372	2.15776	15.7455	11.4809	0.173028	8.61069	8.80407	3.73537	1.07888	0.37659	100	4.81425	8.91304	29.2857	129	0.288828	28.7518	FALSE		8.6	172	2.3	0.7	20.5	1.1	8795.74
[22255]	Circum-Mediterranean	QUATERNARY [22255]	ANATOLIA-IRAN BELT - CENOZOIC/QUATERNARY / TURKEY / EASTERN ANATOLIAN VOLCANIC BELT	36	37	BASALT, ALKALINE [22255]	s_DH-30 [22255]	46.54	2.16	15.61			11.65	11.65	0.17	7.94	9.43	3.19	0.98	0.33	0.3	98.3	98	47.4898	2.20408	15.9286	11.8878	0.173469	8.10204	9.62245	3.2551	1	0.336735	100	4.2551	10.1739	39	48.3333	0.30721	32.8191	FALSE	0.1	9.1	185	2.3	0.6	23.4	1.3	8131.91
[22255]	Circum-Mediterranean	QUATERNARY [22255]	ANATOLIA-IRAN BELT - CENOZOIC/QUATERNARY / TURKEY / EASTERN ANATOLIAN VOLCANIC BELT	36	37	BASALT, ALKALINE [22255]	s_DH-4 [22255]	47.58	1.87	15.1			11.37	11.37	0.16	8.29	8.59	3.77	0.99	0.33	0.3	98.35	98.05	48.5263	1.90719	15.4003	11.5961	0.163182	8.45487	8.76084	3.84498	1.00969	0.336563	100	4.85467	7.9	52.6667	23.6	0.262599	22.1599	FALSE		4.9	205	2	0.3	15.8	0.8	8214.89
[22255]	Circum-Mediterranean	QUATERNARY [22255]	ANATOLIA-IRAN BELT - CENOZOIC/QUATERNARY / TURKEY / EASTERN ANATOLIAN VOLCANIC BELT	36	37	BASALT, ALKALINE [22255]	s_DH-13 [22255]	46.84	2.2	15.55			11.5	11.5	0.17	7.86	9.02	3.28	1.12	0.39	0.4	98.33	97.93	47.8301	2.2465	15.8787	11.7431	0.173593	8.02614	9.21066	3.34933	1.14367	0.398244	100	4.49301	11.1053	52.75	24.6471	0.341463	29.5933	FALSE	0.2	7.7	174	1.9	0.4	21.1	1.1	9293.62
[22255]	Circum-Mediterranean	QUATERNARY [22255]	ANATOLIA-IRAN BELT - CENOZOIC/QUATERNARY / TURKEY / EASTERN ANATOLIAN VOLCANIC BELT	36	37	BASALT, ALKALINE [22255]	s_DH-19 [22255]	47.02	2.21	15.46			11.45	11.45	0.17	7.88	8.62	3.59	1.15	0.4	0.4	98.35	97.95	48.0041	2.25625	15.7836	11.6896	0.173558	8.04492	8.80041	3.66514	1.17407	0.408372	100	4.8392	8.84	55.25	214.5	0.320334	30.9958	FALSE	0.2	8.3	176	2.5	0.4	22.1	1.3	9542.55
[21312]	Circum-Mediterranean	MIOCENE [21312]	ANATOLIA-IRAN BELT - CENOZOIC/QUATERNARY / TURKEY / EASTERN ANATOLIAN VOLCANIC BELT / ELAZIG MAGMATIC COMPLEX	39	39	BASALT [21312]	s_O62 [21312]	47	2.28	16.56			9.17	9.17	0.17	7.19	8.06	4.37	2.64	0.67	0.5	98.61	98.11	47.9054	2.32392	16.879	9.34665	0.173275	7.32851	8.21527	4.45418	2.69086	0.682907	100	7.14504	12.4884	38.3571	105.5	0.604119	75.3156	FALSE	0.3	57	507	4.3	1.4	53.7		21906.4
[21312]	Circum-Mediterranean	MIOCENE [21312]	ANATOLIA-IRAN BELT - CENOZOIC/QUATERNARY / TURKEY / EASTERN ANATOLIAN VOLCANIC BELT / ELAZIG MAGMATIC COMPLEX	39	39	BASALT [21312]	s_O61 [21312]	46.55	2.38	16.89			9.36	9.36	0.17	6.53	8.18	4.22	1.57	0.74	2	98.59	96.59	48.1934	2.46402	17.4863	9.69044	0.176002	6.76053	8.46879	4.36898	1.62543	0.766125	100	5.99441	12.7381	41.1538	33.2105	0.372038	75.0351	FALSE	0.4	31.8	483	4.2	1.3	53.5		13027.7
[21869]	Circum-Mediterranean	CENOZOIC [21869]	ANATOLIA-IRAN BELT - CENOZOIC/QUATERNARY / TURKEY / EASTERN ANATOLIAN VOLCANIC BELT / ELAZIG UNIT	39.3272	38.7372	BASANITE?[21869]	s_CA 136?[21869]	47.7	1.96	16.17			8.28	8.28	0.16	7.62	8.78	4.45	2.65	0.65	1.08	99.5	98.42	48.4658	1.99147	16.4296	8.41292	0.162569	7.74233	8.92095	4.52144	2.69254	0.660435	100	7.21398	11.4754	38.8889	53.2	0.595506	98.1767	FALSE	0.8	83	554	6.1	1.8	70	3.8	21989.4
[10791]	Circum-Mediterranean	CENOZOIC [10791]	ANATOLIA-IRAN BELT - CENOZOIC/QUATERNARY / TURKEY / EASTERN ANATOLIAN VOLCANIC BELT / KARACA(LI)DAG	39.83	37.67	BASALT [10791]	s_1912 [10791]	50.2	2.62	15.1			11.68	11.68	0.16	7.66	8.88	3.28	1	0.26	-0.47	100.37	100.84	49.7818	2.59818	14.9742	11.5827	0.158667	7.59619	8.80603	3.25268	0.99167	0.257834	100	4.24435	11.0577	60.5263	48.68	0.304878	32.2581	FALSE		12	137	2.08	0.38	23	1.26	8297.87
[7929]	Circum-Mediterranean	QUATERNARY [7929]	ANATOLIA-IRAN BELT - CENOZOIC/QUATERNARY / TURKEY / EASTERN ANATOLIAN VOLCANIC BELT / KARACA(LI)DAG	39.2289	37.6539	BASALT [7929]	s_ZV-4 [7929]	45.11	2.65	13.73			13.63	13.63	0.19	8.83	9.48	2.93	0.88	0.4	-0.32	97.51	97.83	46.1106	2.70878	14.0345	13.9323	0.194214	9.02586	9.69028	2.99499	0.89952	0.408873	100	3.89451	11.2486	31.3231	28.7197	0.300341	28.5554	FALSE		9.44	126.45	1.81	0.65	20.36	1.25	7302.13
[7929]	Circum-Mediterranean	QUATERNARY [7929]	ANATOLIA-IRAN BELT - CENOZOIC/QUATERNARY / TURKEY / EASTERN ANATOLIAN VOLCANIC BELT / KARACA(LI)DAG	39.2478	37.6628	BASALT [7929]	s_ZV-1 [7929]	46.8	2.33	14.64			11.74	11.74	0.16	7.31	10.46	2.84	0.85	0.2	0.79	98.12	97.33	48.0838	2.39392	15.0416	12.0621	0.164389	7.51053	10.7469	2.91791	0.873318	0.205486	100	3.79123	9.05263	70.3636	13.7321	0.299296	21.7111	FALSE		12.02	142.92	1.71	0.22	15.48	1.36	7053.19
[10791]	Circum-Mediterranean	CENOZOIC [10791]	ANATOLIA-IRAN BELT - CENOZOIC/QUATERNARY / TURKEY / EASTERN ANATOLIAN VOLCANIC BELT / KARACA(LI)DAG	39.83	37.67	BASALT [10791]	s_1913 [10791]	48.8	2.39	14.4			12.15	12.15	0.16	9.92	8.2	2.52	0.9	0.26	0.8	100.5	99.7	48.9468	2.39719	14.4433	12.1866	0.160481	9.94985	8.22467	2.52758	0.902708	0.260782	100	3.43029	8.07175	54.5455	48.96	0.357143	25.2454	FALSE		15	134	2.23	0.33	18	1.4	7468.09
[7929]	Circum-Mediterranean	QUATERNARY [7929]	ANATOLIA-IRAN BELT - CENOZOIC/QUATERNARY / TURKEY / EASTERN ANATOLIAN VOLCANIC BELT / KARACA(LI)DAG	39.83	37.67	BASALT [7929]	s_D4 [7929]	46.66	2.8	14.06			12.03	12.03	0.17	8.34	9.6	2.74	1.24	0.43	1.33	99.4	98.07	47.5783	2.8551	14.3367	12.2667	0.173346	8.50413	9.78893	2.79392	1.2644	0.438462	100	4.05833	8.32567	25.5647	15.1327	0.452555	30.4769	FALSE		18.12	187.29	2.61	0.85	21.73	1.11	10289.4
[16239]	Circum-Mediterranean	NEOGENE [16239]	ANATOLIA-IRAN BELT - CENOZOIC/QUATERNARY / TURKEY / EASTERN ANATOLIAN VOLCANIC BELT / KARACA(LI)DAG / SIVEREK PLATEAU BASALT	39.5863	37.7183	BASALT [16239]	s_DS-43 [16239]	45.28	2.25	13.4			11.24	11.24	0.15	10.85	9.71	2.66	1.04	0.39	1.6	98.57	96.97	46.6949	2.32031	13.8187	11.5912	0.154687	11.189	10.0134	2.74312	1.0725	0.402186	100	3.81561	10.3	34.3333	24.6316	0.390977	43.338	FALSE	0.2	14.7	209	3	0.9	30.9	1.9	8629.79
[16239]	Circum-Mediterranean	NEOGENE [16239]	ANATOLIA-IRAN BELT - CENOZOIC/QUATERNARY / TURKEY / EASTERN ANATOLIAN VOLCANIC BELT / KARACA(LI)DAG / SIVEREK PLATEAU BASALT	39.4772	37.7818	BASALT [16239]	s_DS-38 [16239]	43.57	1.9	12.55			12.6	12.6	0.14	12.12	9.19	2.73	0.66	0.23	2.6	98.29	95.69	45.5324	1.98558	13.1153	13.1675	0.146306	12.6659	9.60393	2.85296	0.689727	0.240359	100	3.54269	8.41176	35.75	32	0.241758	20.0561	FALSE	0.2	6.4	101	1.7	0.4	14.3	1	5476.6
[23442]	Circum-Mediterranean	CENOZOIC [23442]	ANATOLIA-IRAN BELT - CENOZOIC/QUATERNARY / TURKEY / EASTERN ANATOLIAN VOLCANIC BELT / YOLCATI (BING諰) VOLCANICS	39	39	TRACHYBASALT [23442]	s_B-12 [23442]	48.48	2.33	16.73			10.69	10.69	0.17	6.49	7.93	4.04	1.44	0.46	-0.3	98.46	98.76	49.0887	2.35925	16.9401	10.8242	0.172134	6.57149	8.02957	4.09072	1.45808	0.465776	100	5.54881	9.82609	25.1111	37	0.356436	31.6971	FALSE	0.3	16	176	2.3	0.9	22.6	1.5	11948.9
[23442]	Circum-Mediterranean	CENOZOIC [23442]	ANATOLIA-IRAN BELT - CENOZOIC/QUATERNARY / TURKEY / EASTERN ANATOLIAN VOLCANIC BELT / YOLCATI (BING諰) VOLCANICS	39	39	TRACHYBASALT [23442]	s_B-25 [23442]	49.11	2.27	16.81			10.61	10.61	0.17	6.02	7.33	4.3	1.65	0.5	-0.3	98.47	98.77	49.7216	2.29827	17.0193	10.7421	0.172117	6.09497	7.42128	4.35355	1.67055	0.506227	100	6.0241	10.125	24.3	58.2222	0.383721	34.0813	FALSE	0.4	19.1	238	2.4	1	24.3	1.6	13691.5
[14393]	Circum-Mediterranean	MIOCENE [14393]	ANATOLIA-IRAN BELT - CENOZOIC/QUATERNARY / TURKEY / WESTERN ANATOLIAN VOLCANIC BELT	32.3	39.8	BASALT, ALKALINE [14393]	s_P-15 [14393]	47.14	1.83	17.45			8.81	8.81	0.153	6.94	9.93	4.27	1.49	0.41	1	99.423	98.423	47.8953	1.85932	17.7296	8.95116	0.155451	7.0512	10.0891	4.33842	1.51387	0.416569	100	5.85229	10.0985	32.5397	10.5504	0.348946	28.7518	FALSE		21.3	304.7	2.03	0.63	20.5	1.17	12363.8
[13556]	Circum-Mediterranean	MIOCENE [13556]	ANATOLIA-IRAN BELT - CENOZOIC/QUATERNARY / TURKEY / WESTERN ANATOLIAN VOLCANIC BELT	27	40	BASANITE [13556]	s_IZ 232 [13556]	42.71	3.11	13.06			12.3	12.3	0.2	7.37	10.58	4.53	1.66	1.02	1.22	97.76	96.54	44.2407	3.22146	13.5281	12.7408	0.207168	7.63414	10.9592	4.69236	1.71949	1.05656	100	6.41185	12.6316	40	34.5455	0.366446	134.642	FALSE	0.78	42.3	494	7.6	2.4	96	6.05	13774.5
[8708][19738]	Circum-Mediterranean	MIOCENE [8708]	ANATOLIA-IRAN BELT - CENOZOIC/QUATERNARY / TURKEY / WESTERN ANATOLIAN VOLCANIC BELT	26.83	40.08	BASANITE [8708] / NOT GIVEN [19738]	s_EA531 [8708]	42.66	3.22	13.44			11.87	11.87	0.21	7.17	10.73	4.65	1.58	1.09	1.7	98.32	96.62	44.1523	3.33264	13.9102	12.2852	0.217346	7.42082	11.1054	4.81267	1.63527	1.12813	100	6.44794	12.0956	30.8438	36.5242	0.339785	138.429	FALSE	0.8	42.3	759.5	8.16	3.2	98.7	6.23	13110.6
[14393]	Circum-Mediterranean	MIOCENE [14393]	ANATOLIA-IRAN BELT - CENOZOIC/QUATERNARY / TURKEY / WESTERN ANATOLIAN VOLCANIC BELT	32.3	39.8	BASALT, ALKALINE [14393]	s_P-43 [14393]	46.88	1.68	17.07			8.8	8.8	0.152	6.4	9.07	3.65	1.84	0.6	1.82	97.962	96.142	48.7612	1.74742	17.755	9.15313	0.158099	6.65682	9.43396	3.79647	1.91384	0.624077	100	5.7103	7.67	25.0109	13.402	0.50411	32.2721	FALSE		21.73	460.18	3	0.92	23.01	1.37	15268.1
[18714]	Circum-Mediterranean	MIOCENE [18714]	ANATOLIA-IRAN BELT - CENOZOIC/QUATERNARY / TURKEY / WESTERN ANATOLIAN VOLCANIC BELT	26.63	40.86	BASALT [18714]	s_K-5 [18714]	45.83	2.47	13.12			9.8	9.8	0.16	9.19	9.17	4.08	2	0.63	1.9	98.35	96.45	47.5168	2.56091	13.6029	10.1607	0.165889	9.52825	9.50752	4.23017	2.07361	0.653188	100	6.30378	8.8	28.16	12.5472	0.490196	98.7377	FALSE	1.1	39.7	598	8	2.5	70.4	4.6	16595.7
[8708][19738]	Circum-Mediterranean	MIOCENE [8708]	ANATOLIA-IRAN BELT - CENOZOIC/QUATERNARY / TURKEY / WESTERN ANATOLIAN VOLCANIC BELT	27	41	BASANITE [8708] / NOT GIVEN [19738]	s_EA515 [8708]	43.99	2.6	11.68			9.82	9.82	0.16	13.37	8.89	3.44	2.12	0.76	1.9	98.73	96.83	45.4301	2.68512	12.0624	10.1415	0.165238	13.8077	9.18104	3.55262	2.1894	0.784881	100	5.74202	15.8172	46.0484	24.2091	0.616279	80.0842	FALSE	0.6	19.9	386.6	3.61	1.24	57.1	3.3	17591.5
[18714]	Circum-Mediterranean	MIOCENE [18714]	ANATOLIA-IRAN BELT - CENOZOIC/QUATERNARY / TURKEY / WESTERN ANATOLIAN VOLCANIC BELT	26.63	40.86	BASALT [18714]	s_K-8 [18714]	46.54	2.45	13.15			9.54	9.54	0.16	8.9	9.66	3.13	2.2	0.65	2	98.38	96.38	48.288	2.54202	13.6439	9.89832	0.16601	9.23428	10.0228	3.24756	2.28263	0.674414	100	5.53019	7.91463	21.6333	10.9344	0.702875	91.0238	FALSE	1.5	51.2	652	8.2	3	64.9	3.6	18255.3
[13556]	Circum-Mediterranean	MIOCENE [13556]	ANATOLIA-IRAN BELT - CENOZOIC/QUATERNARY / TURKEY / WESTERN ANATOLIAN VOLCANIC BELT	27	40	BASALT, ALKALINE [13556]	s_IZ 233 [13556]	46.77	2.55	13.06			10.02	10.02	0.14	8.7	9.38	2.92	1.46	0.57	2.03	97.6	95.57	48.938	2.6682	13.6654	10.4845	0.146489	9.10328	9.8148	3.05535	1.52768	0.596421	100	4.58303	12.8205	42.735	22.3077	0.5	70.1262	FALSE	6.19	19	314	3.9	1.17	50	3.12	12114.9
[8708]	Circum-Mediterranean	MIOCENE [8708]	ANATOLIA-IRAN BELT - CENOZOIC/QUATERNARY / TURKEY / WESTERN ANATOLIAN VOLCANIC BELT	26.83	40.08	BASALT, ALKALINE [8708]	s_EA526 [8708]	45.79	2.95	13.11			11.05	11.05	0.18	8.39	9.86	2.83	1.44	0.69	2.2	98.49	96.29	47.5543	3.06366	13.6151	11.4758	0.186935	8.71326	10.2399	2.93904	1.49548	0.716585	100	4.43452	13.2553	47.1667	38.3611	0.508834	79.3829	FALSE	0.3	18.4	311.9	4.27	1.2	56.6	3.54	11948.9
[8708][19738]	Circum-Mediterranean	MIOCENE [8708]	ANATOLIA-IRAN BELT - CENOZOIC/QUATERNARY / TURKEY / WESTERN ANATOLIAN VOLCANIC BELT	26.83	40.08	BASANITE [8708] / NOT GIVEN [19738]	s_EA527 [8708]	44.69	2.97	13.47			10.56	10.56	0.17	9.02	10.06	3.76	1.58	0.8	2.2	99.28	97.08	46.0342	3.05933	13.8752	10.8776	0.175113	9.29131	10.3626	3.87309	1.62752	0.824063	100	5.50062	12.4658	35.3889	71.9364	0.420213	89.3408	FALSE	1.1	13.5	391.3	5.11	1.8	63.7	4.04	13110.6
[18714]	Circum-Mediterranean	MIOCENE [18714]	ANATOLIA-IRAN BELT - CENOZOIC/QUATERNARY / TURKEY / WESTERN ANATOLIAN VOLCANIC BELT	26.63	40.86	BASALT [18714]	s_K-11 [18714]	46	2.51	12.83			9.72	9.72	0.16	9.26	9.29	3.69	1.9	0.62	2.4	98.38	95.98	47.9267	2.61513	13.3674	10.1271	0.166701	9.64784	9.6791	3.84455	1.97958	0.645968	100	5.82413	9.37681	28.1304	12.52	0.514905	90.7433	FALSE	1.2	38.5	575	6.9	2.3	64.7	3.7	15766
[8708][19738]	Circum-Mediterranean	MIOCENE [8708]	ANATOLIA-IRAN BELT - CENOZOIC/QUATERNARY / TURKEY / WESTERN ANATOLIAN VOLCANIC BELT	26.83	40.08	BASALT, ALKALINE [8708] / NOT GIVEN [19738]	s_EA523 [8708]	46.68	2.74	13.46			10.01	10.01	0.15	8.78	9.42	2.91	1.59	0.62	2.4	98.76	96.36	48.4433	2.8435	13.9685	10.3881	0.155666	9.11166	9.77584	3.01993	1.65006	0.643421	100	4.66999	12.7676	40.75	51.1	0.546392	68.5835	FALSE	1.9	21.4	322	3.83	1.2	48.9	3.11	13193.6
[8708]	Circum-Mediterranean	MIOCENE [8708]	ANATOLIA-IRAN BELT - CENOZOIC/QUATERNARY / TURKEY / WESTERN ANATOLIAN VOLCANIC BELT	27	41	BASALT, ALKALINE [8708]	s_EA511 [8708]	47.83	2.7	13.53			9.62	9.62	0.16	7.22	9.3	3.89	1.55	0.58	2.4	98.78	96.38	49.6265	2.80141	14.0382	9.98132	0.16601	7.49118	9.6493	4.03611	1.60822	0.601785	100	5.64432	16.7628	60.1149	126.325	0.398458	73.352	FALSE	0.8	13.3	299.4	3.12	0.87	52.3	2.98	12861.7
[10724][13556]	Circum-Mediterranean	MIOCENE [13556]	ANATOLIA-IRAN BELT - CENOZOIC/QUATERNARY / TURKEY / WESTERN ANATOLIAN VOLCANIC BELT	26.2	39.7	BASALT, ALKALINE [10724]	s_T 76 [10724]	46.38	2.71	12.89	4.86	6.65		11.023	0.19	8.28	10.12	2.86	1.58	0.67	2.41	99.113	96.703	47.9613	2.80239	13.3295	11.3988	0.196478	8.5623	10.465	2.95751	1.63387	0.692843	100	4.59138	13.0612	48.1203	28.8462	0.552448	89.7616	FALSE	0.46	19.4	368	4.9	1.33	64	4.02	13110.6
[8477][19738]	Circum-Mediterranean	MIOCENE [8477]	ANATOLIA-IRAN BELT - CENOZOIC/QUATERNARY / TURKEY / WESTERN ANATOLIAN VOLCANIC BELT / AYVACIK VOLCANICS	26.4047	39.6011	BASANITE [8477] / NOT GIVEN [19738]	s_EA270 [8477]	41.81	3.14	12.76			12.94	12.94	0.22	7.74	11.03	5.33	1.52	1.25	1.27	99.01	97.74	42.7768	3.2126	13.055	13.2392	0.225087	7.91897	11.285	5.45324	1.55515	1.2789	100	7.00839	11.1209	34.7766	11.3563	0.285178	141.935	FALSE	0.8	21.3	682.5	9.1	2.91	101.2	6.68	12612.8
[10701]	Circum-Mediterranean	MIOCENE [10701]	ANATOLIA-IRAN BELT - CENOZOIC/QUATERNARY / TURKEY / WESTERN ANATOLIAN VOLCANIC BELT / BAYRAMIC MAGMATIC COMPLEX	26.9	40.7167	BASALT [10701]	s_TE-41 [10701]	46.39	2.84	12.87			10.99	10.99	0.17	8.47	9.83	3.02	1.57	0.72	1.37	98.24	96.87	47.8889	2.93176	13.2858	11.3451	0.175493	8.74368	10.1476	3.11758	1.62073	0.743264	100	4.73831	13.0901	47.2868	24.6667	0.519868	85.554	FALSE	0.73	19	397	4.66	1.29	61	3.96	13027.7
[10701]	Circum-Mediterranean	MIOCENE [10701]	ANATOLIA-IRAN BELT - CENOZOIC/QUATERNARY / TURKEY / WESTERN ANATOLIAN VOLCANIC BELT / BAYRAMIC MAGMATIC COMPLEX	26.9	40.7167	BASALT [10701]	s_TE-14 [10701]	41.44	3.06	12.6			12.39	12.39	0.22	7.82	10.77	4.71	1.56	1.25	1.44	97.26	95.82	43.2478	3.19349	13.1497	12.9305	0.229597	8.16114	11.2398	4.91547	1.62805	1.30453	100	6.54352	11.9578	38.4906	27.6	0.33121	143.058	FALSE	0.75	31	688	8.53	2.65	102	6.53	12944.7
[10701]	Circum-Mediterranean	MIOCENE [10701]	ANATOLIA-IRAN BELT - CENOZOIC/QUATERNARY / TURKEY / WESTERN ANATOLIAN VOLCANIC BELT / BAYRAMIC MAGMATIC COMPLEX	26.9	40.7167	BASALT [10701]	s_TE-4 [10701]	47.17	2.56	13.19			10.04	10.04	0.15	8.25	9.95	2.98	1.61	0.62	1.89	98.41	96.52	48.8707	2.6523	13.6656	10.402	0.155408	8.54745	10.3087	3.08744	1.66805	0.642354	100	4.75549	12.0513	43.1193	21	0.540268	65.9187	FALSE	3	26	1092	3.9	1.09	47	3.09	13359.6
[10710][19738]	Circum-Mediterranean	QUATERNARY [10710]	ANATOLIA-IRAN BELT - CENOZOIC/QUATERNARY / TURKEY / WESTERN ANATOLIAN VOLCANIC BELT / ELEKCITEPE	28.75	38.75	BASANITE [10710]	s_K-93-50 [10710]	44.94	2.23	16.8			8.85	8.85	0.157	6.05	10.53	4.81	2.34	1.21	0.31	98.227	97.917	45.896	2.27744	17.1574	9.03827	0.16034	6.1787	10.754	4.91232	2.38978	1.23574	100	7.3021	9.85106	44.0952	19.2571	0.486486	129.874	FALSE	0.6	54.2	937.9	9.4	2.1	92.6	5.3	19417
[9022]	Circum-Mediterranean	QUATERNARY [9022]	ANATOLIA-IRAN BELT - CENOZOIC/QUATERNARY / TURKEY / WESTERN ANATOLIAN VOLCANIC BELT / KULA VOLCANIC FIELD	28.7067	38.6256	BASANITE [9022]	s_IZ 98 [9022]	45.06	2.06	16.83	2.66	5.71		8.10347	0.15	6.8	9.4	5.13	3.25	1	0.94	98.7235	97.7835	46.0814	2.1067	17.2115	8.28716	0.1534	6.95414	9.61308	5.24629	3.32367	1.02267	100	8.56996	12.0244	42.8696	23.0612	0.633528	138.289	FALSE	1.3	69	967	8.2	2.3	98.6	5.56	26968.1
[13556]	Circum-Mediterranean	PLEISTOCENE [13556]	ANATOLIA-IRAN BELT - CENOZOIC/QUATERNARY / TURKEY / WESTERN ANATOLIAN VOLCANIC BELT / KULA VOLCANIC FIELD	28.75	38.75	BASANITE [13556]	s_K 136 [13556]	43.9	2.42	15.75	4.99	4.35		8.84	0.15	7.96	10.71	4.14	2.47	1.32	1.76	99.42	97.66	44.9519	2.47798	16.1274	9.05181	0.153594	8.15073	10.9666	4.2392	2.52918	1.35163	100	6.76838	10.3409	41.9355	18.6364	0.596618	127.63	FALSE	1.15	62	924	8.8	2.17	91	5.1	20495.7
[8708][19738][8477]	Circum-Mediterranean	MIOCENE [8708] / CENOZOIC [8477]	ANATOLIA-IRAN BELT - CENOZOIC/QUATERNARY / TURKEY / WESTERN ANATOLIAN VOLCANIC BELT / TASTEPE UNIT	26.3333	39.9333	BASALT, ALKALINE [8708] / NOT GIVEN [19738]	s_EA249 [8708]	49.97	2.58	14.3			9.62	9.62	0.14	6.9	8.74	3.51	1.63	0.49	1.46	99.34	97.88	51.0523	2.63588	14.6097	9.82836	0.143032	7.04945	8.9293	3.58602	1.6653	0.500613	100	5.25133	15.9684	36.7273	21.1133	0.464387	56.662	FALSE	1.7	17.9	245	2.53	1.1	40.4	2.18	13525.5
[8708][19738][8477]	Circum-Mediterranean	MIOCENE [8708] / CENOZOIC [8477]	ANATOLIA-IRAN BELT - CENOZOIC/QUATERNARY / TURKEY / WESTERN ANATOLIAN VOLCANIC BELT / TASTEPE UNIT	26.3333	39.9333	BASALT, ALKALINE [8708] / NOT GIVEN [19738]	s_EA249 [8708]	49.97	2.58	14.3			9.62	9.62	0.14	6.9	8.74	3.51	1.63	0.49	1.46	99.34	97.88	51.0523	2.63588	14.6097	9.82836	0.143032	7.04945	8.9293	3.58602	1.6653	0.500613	100	5.25133	15.9684	36.7273	21.1133	0.464387	56.662	FALSE	1.7	17.9	245	2.53	1.1	40.4	2.18	13525.5
[8708][19738][8477]	Circum-Mediterranean	MIOCENE [8708] / CENOZOIC [8477]	ANATOLIA-IRAN BELT - CENOZOIC/QUATERNARY / TURKEY / WESTERN ANATOLIAN VOLCANIC BELT / TASTEPE UNIT	26.3333	39.9333	BASALT, ALKALINE [8708] / NOT GIVEN [19738]	s_EA249 [8708]	49.97	2.58	14.3			9.62	9.62	0.14	6.9	8.74	3.51	1.63	0.49	1.46	99.34	97.88	51.0523	2.63588	14.6097	9.82836	0.143032	7.04945	8.9293	3.58602	1.6653	0.500613	100	5.25133	15.9684	36.7273	21.1133	0.464387	56.662	FALSE	1.7	17.9	245	2.53	1.1	40.4	2.18	13525.5
[8708][19738][8477]	Circum-Mediterranean	MIOCENE [8708] / CENOZOIC [8477]	ANATOLIA-IRAN BELT - CENOZOIC/QUATERNARY / TURKEY / WESTERN ANATOLIAN VOLCANIC BELT / TASTEPE UNIT	26.3333	39.9333	BASALT, ALKALINE [8708] / NOT GIVEN [19738]	s_EA249 [8708]	49.97	2.58	14.3			9.62	9.62	0.14	6.9	8.74	3.51	1.63	0.49	1.46	99.34	97.88	51.0523	2.63588	14.6097	9.82836	0.143032	7.04945	8.9293	3.58602	1.6653	0.500613	100	5.25133	15.9684	36.7273	21.1133	0.464387	56.662	FALSE	1.7	17.9	245	2.53	1.1	40.4	2.18	13525.5
[7519]	Circum-Mediterranean	NEOGENE [7519]	APENNINIC-MAGHREBIDES CHAIN / MAGHREBIDES / MOROCCO / GOUROUGOU VOLCANIC FIELD	-3.0105	35.2982	BASALT, ALKALINE [7519]	s_GG070699-1C [7519]	46.32	1.97	16.1			9.07909	9.07909	0.16	8.22	11.01	3.23	0.96	0.47		97.5191	97.5191	47.4984	2.02012	16.5096	9.31007	0.16407	8.42912	11.2901	3.31217	0.984423	0.481957	100	4.29659	13.1661	47.5763	29.5821	0.297214	80.5584	FALSE	0.996563	92	813	4.36259	1.20728	57.4381	3.17335	7965.96
[7519]	Circum-Mediterranean	NEOGENE [7519]	APENNINIC-MAGHREBIDES CHAIN / MAGHREBIDES / MOROCCO / GOUROUGOU VOLCANIC FIELD	-2.9507	35.2622	BASALT, ALKALINE [7519]	s_GG290599-5 [7519]	49.12	1.36	17.04			7.06352	7.06352	0.14	8.18	9.35	3.53391	1.4	0.44		97.6274	97.6274	50.3137	1.39305	17.4541	7.23518	0.143402	8.37879	9.57723	3.61979	1.43402	0.450693	100	5.05381	9.46525	35.2774	17.6153	0.396162	74.7679	FALSE	0.306222	27		5.63213	1.51115	53.3095	2.85149	11617
[7519]	Circum-Mediterranean	NEOGENE [7519]	APENNINIC-MAGHREBIDES CHAIN / MAGHREBIDES / MOROCCO / GUILLIZ VOLCANIC FIELD	-3.5267	34.4417	BASALT, ALKALINE [7519]	s_GZ160699-5 [7519]	45.1	2.3	13.16			10.3658	10.3658	0.17	10.86	10.81	3.21	1.4	0.62		97.9958	97.9958	46.0224	2.34704	13.4291	10.5778	0.173477	11.0821	11.0311	3.27565	1.42863	0.63268	100	4.70428	11.2966	44.0389	26.6911	0.436137	96.7742	FALSE	0.696969	39	557	6.10803	1.5668	69	4.01667	11617
[7519]	Circum-Mediterranean	NEOGENE [7519]	APENNINIC-MAGHREBIDES CHAIN / MAGHREBIDES / MOROCCO / GUILLIZ VOLCANIC FIELD	-3.0433	34.607	BASALT, ALKALINE [7519]	s_GZ180699-4 [7519]	47.78	2.23	16.79			9.81694	9.81694	0.17	6.74	9.33	3.88	0.83	0.44		98.0069	98.0069	48.7517	2.27535	17.1314	10.0166	0.173457	6.87706	9.51973	3.9589	0.846879	0.448948	100	4.80578	14.2952	47.3993	25.6629	0.213918	74.3338	FALSE	0.47927	8	413	3.70754	1.11816	53	3.13687	6887.23
[7519]	Circum-Mediterranean	NEOGENE [7519]	APENNINIC-MAGHREBIDES CHAIN / MAGHREBIDES / MOROCCO / GUILLIZ VOLCANIC FIELD	-3.3848	34.6448	BASALT, ALKALINE [7519]	s_GZ150699-1 [7519]	46.83	2.41	17.27			9.74495	9.74495	0.16	6.31	10.26	3	1.66	0.52		98.165	98.165	47.7054	2.45505	17.5928	9.92712	0.162991	6.42796	10.4518	3.05608	1.69103	0.529721	100	4.74711	9.88885	28.6203	19.1978	0.553333	68.7237	FALSE	2.12711	26	652	4.95508	1.71207	49	2.92772	13774.5
[7519]	Circum-Mediterranean	NEOGENE [7519]	APENNINIC-MAGHREBIDES CHAIN / MAGHREBIDES / MOROCCO / GUILLIZ VOLCANIC FIELD	-3.5533	34.6572	HAWAIITE [7519]	s_GZ160699-1 [7519]	48.34	1.98	16.46			8.96212	8.96212	0.15	7.42	8.64	4	1.86	0.45		98.2621	98.2621	49.195	2.01502	16.7511	9.12062	0.152653	7.55123	8.79281	4.07074	1.8929	0.457959	100	5.96364	11.3639	42.9454	20.1314	0.465	75.7363	FALSE	0.925408	56	628	4.75188	1.25741	54	3.10121	15434
[7519]	Circum-Mediterranean	NEOGENE [7519]	APENNINIC-MAGHREBIDES CHAIN / MAGHREBIDES / MOROCCO / GUILLIZ VOLCANIC FIELD	-3.3213	34.4332	BASALT, ALKALINE [7519]	s_GZ170699-4 [7519]	47.47	1.65	16.61			9.48401	9.48401	0.17	8.34	10.58	2.83	0.9	0.32		98.354	98.354	48.2644	1.67761	16.888	9.64273	0.172845	8.47957	10.7571	2.87736	0.915062	0.325355	100	3.79242	12.4055	56.2525	19.9034	0.318021	42.0757	FALSE	0.280424	20	323	2.41829	0.53331	30	1.58944	7468.09
[7519]	Circum-Mediterranean	NEOGENE [7519]	APENNINIC-MAGHREBIDES CHAIN / MAGHREBIDES / MOROCCO / OUJDA VOLCANIC FIELD	-1.9535	34.6737	BASANITE [7519]	s_OD190699-1A [7519]	42.69	3.47	15.71			11.3376	11.3376	0.2	6.02	10.38	3.35	3.06	0.78		96.9976	96.9976	44.0114	3.57741	16.1963	11.6886	0.206191	6.20634	10.7013	3.45369	3.15472	0.804143	100	6.60841	16.6681	49.3804	35.0389	0.913433	187.938	FALSE	1.26793	116	881	8.03931	2.71363	134	9.25713	25391.5
[7519]	Circum-Mediterranean	NEOGENE [7519]	APENNINIC-MAGHREBIDES CHAIN / MAGHREBIDES / MOROCCO / OUJDA VOLCANIC FIELD	-1.9638	34.6475	BASANITE [7519]	s_OD260599-13 [7519]	43.63	3.47	15.96			10.8337	10.8337	0.2	6.11	9.85	3.24	3.23	0.75		97.2737	97.2737	44.8528	3.56725	16.4073	11.1374	0.205605	6.28124	10.1261	3.33081	3.32053	0.77102	100	6.65133	13.7348	44.669	29.8503	0.996914	168.303	FALSE	1.30604	111	1062	8.73691	2.68643	120	8.76924	26802.1
[7519]	Circum-Mediterranean	NEOGENE [7519]	APENNINIC-MAGHREBIDES CHAIN / MAGHREBIDES / MOROCCO / OUJDA VOLCANIC FIELD	-2.1115	34.664	BASANITE [7519]	s_OD300599-4 [7519]	43.39	3.65	15.68			10.8787	10.8787	0.19	6.28	10.58	3.05	2.99	0.68		97.3687	97.3687	44.5626	3.74864	16.1037	11.1727	0.195135	6.44971	10.8659	3.13242	3.0708	0.698376	100	6.20322	15.3767	50.1042	32.6417	0.980328	157.083	FALSE	1.23585	94	943	7.28375	2.23534	112	8.06776	24810.6
[7519]	Circum-Mediterranean	NEOGENE [7519]	APENNINIC-MAGHREBIDES CHAIN / MAGHREBIDES / MOROCCO / OUJDA VOLCANIC FIELD	-2.062	34.5293	BASANITE [7519]	s_OD260599-10 [7519]	43.53	3.17	12.68			9.511	9.511	0.17	9.51	12.13	3.16	2.97	0.68		97.511	97.511	44.6411	3.25092	13.0037	9.75377	0.174339	9.75275	12.4396	3.24066	3.04581	0.697357	100	6.28647	14.7923	48.5502	35.3924	0.939873	164.095	FALSE	0.88203	104	924	7.90952	2.40988	117	8.46034	24644.7
[17326][19002]	Circum-Mediterranean	CENOZOIC [17326] / NEOGENE [19002]	ATLAS MOUNTAINS / ATLAS MOUNTAINS / HIGH ATLAS / JEBEL SAGHRO	-6.22	30.91	NEPHELINITE, OLIVINE [17326]	s_TAF 7 [17326]	37.24	3.48	11.83			11.47	11.47	0.23	10.04	14.51	3.81	2.06	2.05	1.19	97.91	96.72	38.5029	3.59801	12.2312	11.859	0.2378	10.3805	15.0021	3.93921	2.12986	2.11952	100	6.06907	10.9357	49.2105	50.5357	0.540682	262.272	FALSE		48	1274	17.1	3.8	187	10.3	17093.6
[17326][19002]	Circum-Mediterranean	CENOZOIC [17326] / NEOGENE [19002]	ATLAS MOUNTAINS / ATLAS MOUNTAINS / HIGH ATLAS / JEBEL SAGHRO	-6.22	30.91	NEPHELINITE, OLIVINE [17326]	s_TAF 7 [17326]	37.24	3.48	11.83			11.47	11.47	0.23	10.04	14.51	3.81	2.06	2.05	1.19	97.91	96.72	38.5029	3.59801	12.2312	11.859	0.2378	10.3805	15.0021	3.93921	2.12986	2.11952	100	6.06907	10.9357	49.2105	50.5357	0.540682	262.272	FALSE		48	1274	17.1	3.8	187	10.3	17093.6
[17326][19002]	Circum-Mediterranean	CENOZOIC [17326] / NEOGENE [19002]	ATLAS MOUNTAINS / ATLAS MOUNTAINS / HIGH ATLAS / JEBEL SAGHRO	-6.22	30.91	NEPHELINITE, PYROXENE [17326]	s_TAB 3 [17326]	42.75	2.8	13.61			9.57	9.57	0.18	8.4	10.98	4.45	3.15	0.88	1.19	97.96	96.77	44.1769	2.89346	14.0643	9.88943	0.186008	8.68038	11.3465	4.59853	3.25514	0.909373	100	7.85367	10.8029	46.25	27.4074	0.707865	207.574	FALSE		75	1093	13.7	3.2	148	7.2	26138.3
[17326][19002]	Circum-Mediterranean	CENOZOIC [17326] / NEOGENE [19002]	ATLAS MOUNTAINS / ATLAS MOUNTAINS / HIGH ATLAS / JEBEL SAGHRO	-6.22	30.91	NEPHELINITE, PYROXENE [17326]	s_TAB 3 [17326]	42.75	2.8	13.61			9.57	9.57	0.18	8.4	10.98	4.45	3.15	0.88	1.19	97.96	96.77	44.1769	2.89346	14.0643	9.88943	0.186008	8.68038	11.3465	4.59853	3.25514	0.909373	100	7.85367	10.8029	46.25	27.4074	0.707865	207.574	FALSE		75	1093	13.7	3.2	148	7.2	26138.3
[17326][19002]	Circum-Mediterranean	CENOZOIC [17326] / NEOGENE [19002]	ATLAS MOUNTAINS / ATLAS MOUNTAINS / HIGH ATLAS / JEBEL SAGHRO	-6.22	30.91	NEPHELINITE, OLIVINE-MELILITE [17326]	s_TL 6 [17326]	39.02	2.93	10.84			11.11	11.11	0.18	13.18	14.35	2.8	1.31	1.76	1.42	98.9	97.48	40.0287	3.00574	11.1202	11.3972	0.184653	13.5207	14.721	2.87238	1.34387	1.8055	100	4.21625	10.6711	46.7647	44.3137	0.467857	223.001	FALSE		43	1122	14.9	3.4	159	8.6	10870.2
[17326][19002]	Circum-Mediterranean	CENOZOIC [17326] / NEOGENE [19002]	ATLAS MOUNTAINS / ATLAS MOUNTAINS / HIGH ATLAS / JEBEL SAGHRO	-6.22	30.91	NEPHELINITE, OLIVINE-MELILITE [17326]	s_TL 6 [17326]	39.02	2.93	10.84			11.11	11.11	0.18	13.18	14.35	2.8	1.31	1.76	1.42	98.9	97.48	40.0287	3.00574	11.1202	11.3972	0.184653	13.5207	14.721	2.87238	1.34387	1.8055	100	4.21625	10.6711	46.7647	44.3137	0.467857	223.001	FALSE		43	1122	14.9	3.4	159	8.6	10870.2
[17326][19002]	Circum-Mediterranean	CENOZOIC [17326] / NEOGENE [19002]	ATLAS MOUNTAINS / ATLAS MOUNTAINS / HIGH ATLAS / JEBEL SAGHRO	-6.22	30.91	NEPHELINITE, OLIVINE [17326]	s_FN 4 [17326]	39.3	2.76	10.67			10.55	10.55	0.19	13.96	13.32	3.41	1.94	1.16	1.84	99.1	97.26	40.4072	2.83775	10.9706	10.8472	0.195353	14.3533	13.6952	3.50607	1.99465	1.19268	100	5.50072	9.27536	42.6667	38.4091	0.568915	179.523	FALSE		50	1151	13.8	3	128	6.8	16097.9
[17326][19002]	Circum-Mediterranean	CENOZOIC [17326] / NEOGENE [19002]	ATLAS MOUNTAINS / ATLAS MOUNTAINS / HIGH ATLAS / JEBEL SAGHRO	-6.22	30.91	NEPHELINITE, OLIVINE [17326]	s_FN 4 [17326]	39.3	2.76	10.67			10.55	10.55	0.19	13.96	13.32	3.41	1.94	1.16	1.84	99.1	97.26	40.4072	2.83775	10.9706	10.8472	0.195353	14.3533	13.6952	3.50607	1.99465	1.19268	100	5.50072	9.27536	42.6667	38.4091	0.568915	179.523	FALSE		50	1151	13.8	3	128	6.8	16097.9
[17326][19002]	Circum-Mediterranean	CENOZOIC [17326] / NEOGENE [19002]	ATLAS MOUNTAINS / ATLAS MOUNTAINS / HIGH ATLAS / JEBEL SAGHRO	-6.22	30.91	NEPHELINITE, PYROXENE [17326]	s_FS 5 [17326]	39.68	2.76	11.37			10.54	10.54	0.21	10.3	15.37	3.06	1.73	1.64	2.67	99.33	96.66	41.0511	2.85537	11.7629	10.9042	0.217256	10.6559	15.9011	3.16574	1.78978	1.69667	100	4.95551	10.1198	45.6757	32.3944	0.565359	237.027	FALSE		52	1746	16.7	3.7	169	9	14355.3
[17326][19002]	Circum-Mediterranean	CENOZOIC [17326] / NEOGENE [19002]	ATLAS MOUNTAINS / ATLAS MOUNTAINS / HIGH ATLAS / JEBEL SAGHRO	-6.22	30.91	NEPHELINITE, PYROXENE [17326]	s_FS 5 [17326]	39.68	2.76	11.37			10.54	10.54	0.21	10.3	15.37	3.06	1.73	1.64	2.67	99.33	96.66	41.0511	2.85537	11.7629	10.9042	0.217256	10.6559	15.9011	3.16574	1.78978	1.69667	100	4.95551	10.1198	45.6757	32.3944	0.565359	237.027	FALSE		52	1746	16.7	3.7	169	9	14355.3
[17235][18754]	Circum-Mediterranean	NEOGENE [17235] / PLEISTOCENE [18754]	ATLAS MOUNTAINS / ATLAS MOUNTAINS / MIDDLE ATLAS	-5.12	33.18	BASANITE [17235]	s_MA528 [17235]	44.4	2.43	12.9			11.11	11.11	0.18	10.68	10.7	3.12	1.42	0.78		97.72	97.72	45.4359	2.4867	13.201	11.3692	0.1842	10.9292	10.9497	3.1928	1.45313	0.798199	100	4.64593	10.6687	40.3448	29.2299	0.455128	98.4572	FALSE	1.19	36.45	549.68	6.58	1.74	70.2	4.28	11783
[17235][18754]	Circum-Mediterranean	NEOGENE [17235] / PLEISTOCENE [18754]	ATLAS MOUNTAINS / ATLAS MOUNTAINS / MIDDLE ATLAS	-5.23	33.25	NEPHELINITE [17235]	s_MA414 [17235]	40.5	3.29	11.82			12.19	12.19	0.23	10	11.6	5.2	1.78	1.15		97.76	97.76	41.428	3.36538	12.0908	12.4693	0.23527	10.2291	11.8658	5.31915	1.82079	1.17635	100	7.13993	12.4782	43.4091	41.5961	0.342308	200.912	FALSE	1.29	55.87	828.76	11.48	3.3	143.25	9.06	14770.2
[17235][18754]	Circum-Mediterranean	NEOGENE [17235] / MIOCENE [18754]	ATLAS MOUNTAINS / ATLAS MOUNTAINS / MIDDLE ATLAS	-5.25	33.5	NEPHELINITE [17235]	s_MA401 [17235]	40.6	2.98	11.6			12.06	12.06	0.2	12.3	12.5	3.3	1.43	1.12		98.09	98.09	41.3906	3.03803	11.8259	12.2948	0.203894	12.5395	12.7434	3.36426	1.45784	1.14181	100	4.8221	11.1502	39.5094	39.3593	0.433333	146.844	FALSE	1.11	40.09	677.48	9.39	2.65	104.7	6.62	11866
[15071]	Circum-Mediterranean	PLIOCENE [15071]	CARPATHIAN BELT AND PANNONIAN BASIN / EASTERN ALPINE-WESTERN CARPATHIAN-NORTHERN PANNONI / BANAT	21.6888	45.8206	TRACHYBASALT [15071]	s_DV52 [15071]	49.3	2.25	14.6			9.81	9.81	0.15	8.61	8.65	4.03	1.77	0.57	-0.4	99.34	99.74	49.4285	2.25587	14.6381	9.83557	0.150391	8.63244	8.67255	4.04051	1.77461	0.571486	100	5.81512	10.8898	38.0741	18.5759	0.439206	72.0898	FALSE	0.55	36	464	4.72	1.35	51.4	2.85	14687.2
[15071]	Circum-Mediterranean	PLIOCENE [15071]	CARPATHIAN BELT AND PANNONIAN BASIN / EASTERN ALPINE-WESTERN CARPATHIAN-NORTHERN PANNONI / BANAT	21.6888	45.8206	TRACHYBASALT [15071]	s_DV53 [15071]	49.1	2.28	14.7			9.91	9.91	0.15	8.36	8.62	3.9	1.71	0.58	-0.18	99.13	99.31	49.4411	2.29584	14.8021	9.97885	0.151042	8.41808	8.67989	3.9271	1.72188	0.58403	100	5.64898	9.90494	34.7333	18.6351	0.438462	73.0715	FALSE	0.53	35.8	492	5.26	1.5	52.1	3.13	14189.4
[7653][8474]	Circum-Mediterranean	CENOZOIC [8474]	CARPATHIAN BELT AND PANNONIAN BASIN / EASTERN ALPINE-WESTERN CARPATHIAN-NORTHERN PANNONI / BANAT	21.6888	45.8206	BASALT, ALKALINE [7653]	s_LUCARET [7653]	48.33	2.252	14.88			9.57	9.57	0.153	8.02	8.23	4.34	1.992	0.7	0	98.467	98.467	49.0824	2.28706	15.1117	9.71899	0.155382	8.14486	8.35813	4.40757	2.02301	0.710898	100	6.43058	10.4478	87.5	32.7917	0.458986	98.1767	FALSE		50.7	581	6.7	0.8	70	4.8	16529.4
[7653][8474]	Circum-Mediterranean	CENOZOIC [8474]	CARPATHIAN BELT AND PANNONIAN BASIN / EASTERN ALPINE-WESTERN CARPATHIAN-NORTHERN PANNONI / BANAT	21.7099	45.8125	BASALT, ALKALINE [7653]	s_SANOVITA [7653]	48.9	2.186	14.68			9.62	9.62	0.154	8.43	8.52	3.39	1.633	0.598	0.29	98.401	98.111	49.8415	2.22809	14.9626	9.80522	0.156965	8.59231	8.68404	3.45527	1.66444	0.609514	100	5.11971	11.0588	84.1791	32.75	0.481711	79.1024	FALSE		31.2	539	5.1	0.67	56.4	4.06	13550.4
[15071]	Circum-Mediterranean	PLIOCENE [15071]	CARPATHIAN BELT AND PANNONIAN BASIN / EASTERN ALPINE-WESTERN CARPATHIAN-NORTHERN PANNONI / BANAT	21.7099	45.8125	TRACHYBASALT [15071]	s_DV50 [15071]	49.6	2.32	14.9			10.1	10.1	0.16	7.94	8.92	3.57	1.8	0.6	0.33	100.24	99.91	49.6447	2.32209	14.9134	10.1091	0.160144	7.94715	8.92804	3.57322	1.80162	0.60054	100	5.37484	10.0186	48.2143	17.6762	0.504202	75.7363	FALSE	0.47	33.6	514	5.39	1.12	54	3.15	14936.2
[14926]	Circum-Mediterranean	PALEOGENE [14926]	CARPATHIAN BELT AND PANNONIAN BASIN / SOUTHERN PANNONIAN-EASTERN CARPATHIAN (TISZA-DACIA / APUSENI MOUNTAINS	22.529	45.8243	BASANITE [14926]	s_DV11 [14926]	45.14	2.07	15.09			9.38	9.38	0.17	9.91	10.68	4.51	1.6	0.82	1.6	100.97	99.37	45.4262	2.08312	15.1857	9.43947	0.171078	9.97283	10.7477	4.53859	1.61014	0.825199	100	6.14874	12.7508	47.6705	19.558	0.354767	117.672	FALSE	0.8	49.4	891	6.58	1.76	83.9		13276.6
[14926]	Circum-Mediterranean	PALEOGENE [14926]	CARPATHIAN BELT AND PANNONIAN BASIN / SOUTHERN PANNONIAN-EASTERN CARPATHIAN (TISZA-DACIA / APUSENI MOUNTAINS	22.529	45.8243	BASANITE [14926]	s_DV6 [14926]	45.36	2.07	15.39			9.32	9.32	0.17	9.83	10.28	4.29	1.9	0.88	1.6	101.09	99.49	45.5925	2.08061	15.4689	9.36778	0.170871	9.88039	10.3327	4.31199	1.90974	0.884511	100	6.22173	16.3019	69.12	19.9654	0.44289	121.178	FALSE	0.65	53.5	935	5.3	1.25	86.4		15766
[14926]	Circum-Mediterranean	PALEOGENE [14926]	CARPATHIAN BELT AND PANNONIAN BASIN / SOUTHERN PANNONIAN-EASTERN CARPATHIAN (TISZA-DACIA / APUSENI MOUNTAINS	22.7633	45.764	BASANITE [14926]	s_DV29 [14926]	43.85	2.48	14.77			9.87	9.87	0.18	11.05	11.19	4.31	1.33	0.64	1.6	101.27	99.67	43.9952	2.48821	14.8189	9.90268	0.180596	11.0866	11.227	4.32427	1.3344	0.642119	100	5.65867	16.0985	77.9817	19.4872	0.308585	119.215	FALSE	0.77	33.4	910	5.28	1.09	85		11036.2
[14926]	Circum-Mediterranean	PALEOGENE [14926]	CARPATHIAN BELT AND PANNONIAN BASIN / SOUTHERN PANNONIAN-EASTERN CARPATHIAN (TISZA-DACIA / APUSENI MOUNTAINS	22.7633	45.764	BASANITE [14926]	s_DV32 [14926]	43.23	2.38	13.93			9.85	9.85	0.17	13.12	10.64	4.08	0.89	0.62	1.7	100.61	98.91	43.7064	2.40623	14.0835	9.95855	0.171873	13.2646	10.7573	4.12496	0.899808	0.626832	100	5.02477	16.2241	66.8376	22.8112	0.218137	109.677	FALSE	0.73	33.7	885	4.82	1.17	78.2		7385.11
[14926]	Circum-Mediterranean	PALEOGENE [14926]	CARPATHIAN BELT AND PANNONIAN BASIN / SOUTHERN PANNONIAN-EASTERN CARPATHIAN (TISZA-DACIA / APUSENI MOUNTAINS	22.529	45.8243	BASANITE [14926]	s_DV1 [14926]	45.26	2.1	15.19			9.53	9.53	0.17	10.21	10.66	4.07	1.52	0.84	2.1	101.65	99.55	45.4646	2.10949	15.2587	9.57308	0.170768	10.2562	10.7082	4.0884	1.52687	0.843797	100	5.61527	20.9701	73.9474	18.0435	0.373464	118.233	FALSE	0.47	51.6	969	4.02	1.14	84.3		12612.8
[14926]	Circum-Mediterranean	PALEOGENE [14926]	CARPATHIAN BELT AND PANNONIAN BASIN / SOUTHERN PANNONIAN-EASTERN CARPATHIAN (TISZA-DACIA / APUSENI MOUNTAINS	22.6387	45.8799	BASANITE [14926]	s_DV13 [14926]	43.76	2.26	14.94			9.84	9.84	0.18	10.24	11.24	4.29	1.61	0.97	2.2	101.53	99.33	44.0552	2.27524	15.0408	9.90637	0.181214	10.3091	11.3158	4.31894	1.62086	0.976543	100	5.9398	16.0121	65.8385	36.8421	0.375291	148.668	FALSE	0.91	38	1252	6.62	1.61	106		13359.6
[14926]	Circum-Mediterranean	PALEOGENE [14926]	CARPATHIAN BELT AND PANNONIAN BASIN / SOUTHERN PANNONIAN-EASTERN CARPATHIAN (TISZA-DACIA / APUSENI MOUNTAINS	22.6896	45.8354	BASANITE [14926]	s_DV45 [14926]	44.13	2.61	15.16			10.09	10.09	0.17	9.9	10.59	4.35	1.43	0.75	2.5	101.68	99.18	44.4949	2.63158	15.2853	10.1734	0.171406	9.98185	10.6776	4.38596	1.44182	0.756201	100	5.82779	15.1274	62.0915	26.3014	0.328736	133.24	FALSE	0.92	24.3	936	6.28	1.53	95		11866
[23895]	Circum-Mediterranean	QUATERNARY [23895]	CARPATHIAN BELT AND PANNONIAN BASIN / SOUTHERN PANNONIAN-EASTERN CARPATHIAN (TISZA-DACIA / PERSANI MOUNTAINS	25.3581	45.9547	BASALT, ALKALINE [23895]	s_17.P.1 [23895]	46.93	1.78	16.55			9.05199	9.05199	0.168	9.06	9.64	4.01	1.85	0.51	-0.18	99.37	99.55	47.1421	1.78805	16.6248	9.09291	0.168759	9.10096	9.68358	4.02813	1.85836	0.512305	100	5.88649	7.25806	28.125	13.35	0.461347	63.1136	FALSE	1	57	905	6.2	1.6	45	3.2	15351.1
[23895]	Circum-Mediterranean	QUATERNARY [23895]	CARPATHIAN BELT AND PANNONIAN BASIN / SOUTHERN PANNONIAN-EASTERN CARPATHIAN (TISZA-DACIA / PERSANI MOUNTAINS	25.3556	45.9614	BASALT, ALKALINE [23895]	s_17.P.3 [23895]	47.08	1.74	16.4			8.98	8.98	0.174	9.03	9.53	4.07	1.92	0.51	-0.17	99.264	99.434	47.348	1.7499	16.4934	9.03112	0.17499	9.0814	9.58425	4.09317	1.93093	0.512903	100	6.0241	7.10145	27.2222	14.55	0.471744	68.7237	FALSE	1	61	943	6.9	1.8	49	3.5	15931.9
[7653][8474]	Circum-Mediterranean	CENOZOIC [8474]	CARPATHIAN BELT AND PANNONIAN BASIN / SOUTHERN PANNONIAN-EASTERN CARPATHIAN (TISZA-DACIA / PERSANI MOUNTAINS	26	46	BASALT, ALKALINE [7653]	s_BOGATA 1 [7653]	47	1.696	16.19			8.19	8.19	0.16	8.93	9.34	4	1.85	0.51	0	97.866	97.866	48.0249	1.73298	16.543	8.36859	0.163489	9.12472	9.54366	4.08722	1.89034	0.521121	100	5.97756	9.81818	142.105	24.1667	0.4625	75.7363	FALSE		50.7	870	5.5	0.38	54	3.5	15351.1
[7653][10217][8474]	Circum-Mediterranean	NEOGENE [10217] / CENOZOIC [8474]	CARPATHIAN BELT AND PANNONIAN BASIN / SOUTHERN PANNONIAN-EASTERN CARPATHIAN (TISZA-DACIA / PERSANI MOUNTAINS	26	46	BASALT, ALKALINE [7653]	s_BARC [7653]	46.94	1.717	16.2			8.83	8.83	0.166	8.96	9.31	4.11	1.885	0.511	0	98.629	98.629	47.5925	1.74087	16.4252	8.95274	0.168307	9.08455	9.43941	4.16713	1.9112	0.518103	100	6.07833	7.18919	59.1111	23	0.458637	74.6143	FALSE		49.1	874	7.4	0.9	53.2	3.6	15641.5
[7653][10217][8474]	Circum-Mediterranean	NEOGENE [10217] / CENOZOIC [8474]	CARPATHIAN BELT AND PANNONIAN BASIN / SOUTHERN PANNONIAN-EASTERN CARPATHIAN (TISZA-DACIA / PERSANI MOUNTAINS	26	46	BASALT, ALKALINE [7653]	s_BARC [7653]	46.94	1.717	16.2			8.83	8.83	0.166	8.96	9.31	4.11	1.885	0.511	0	98.629	98.629	47.5925	1.74087	16.4252	8.95274	0.168307	9.08455	9.43941	4.16713	1.9112	0.518103	100	6.07833	7.18919	59.1111	23	0.458637	74.6143	FALSE		49.1	874	7.4	0.9	53.2	3.6	15641.5
[7653][8474]	Circum-Mediterranean	CENOZOIC [8474]	CARPATHIAN BELT AND PANNONIAN BASIN / SOUTHERN PANNONIAN-EASTERN CARPATHIAN (TISZA-DACIA / PERSANI MOUNTAINS	26	46	BASALT, ALKALINE [7653]	s_BOGATA 2 [7653]	49.01	1.609	17.21			8.18	8.18	0.158	7.83	8.82	3.54	1.663	0.431	0.38	98.831	98.451	49.7811	1.63432	17.4808	8.3087	0.160486	7.95319	8.95877	3.5957	1.68917	0.437781	100	5.28486	7.58333	70	11.6346	0.469774	51.0519	FALSE		35.8	788	4.8	0.52	36.4	2.58	13799.4
[23895]	Circum-Mediterranean	QUATERNARY [23895]	CARPATHIAN BELT AND PANNONIAN BASIN / SOUTHERN PANNONIAN-EASTERN CARPATHIAN (TISZA-DACIA / PERSANI MOUNTAINS	25.3422	45.9683	BASALT, ALKALINE [23895]	s_17.P.5 [23895]	47.22	1.7	16.33			8.73706	8.73706	0.163	9.02	9.6	3.69	1.71	0.46	0.43	99.0601	98.6301	47.8759	1.72361	16.5568	8.85841	0.165264	9.14529	9.73334	3.74125	1.73375	0.466389	100	5.475	6.92308	30	10.8429	0.463415	63.1136	FALSE	0.9	46	968	6.5	1.5	45	3.2	14189.4
[7091]	Circum-Mediterranean		ETNA/SICILY / AD 2001 FORMATION	15	37.73	BASALT [7091]	s_01-E [7091]	47.53	1.62	16.95			10.35	10.35	0.17	6.07	10.73	3.34	1.86	0.5	-0.29	98.83	99.12	47.952	1.63438	17.1005	10.4419	0.171509	6.12389	10.8253	3.36965	1.87651	0.504439	100	5.24617	6.4457	22.9648	16.9717	0.556886	64.0954	FALSE	0.9	43.9	550	7.09	1.99	45.7	2.52	15434
[7091]	Circum-Mediterranean		ETNA/SICILY / AD 2001 FORMATION	15	37.73	BASALT [7091]	s_01-G [7091]	47.31	1.65	16.65			10.36	10.36	0.17	6.1	11.01	3.33	1.91	0.5	-0.16	98.83	98.99	47.7927	1.66684	16.8199	10.4657	0.171735	6.16224	11.1223	3.36398	1.92949	0.505102	100	5.29346	6.22691	21.8519	17.0492	0.573574	66.1992	FALSE	0.93	47.2	572	7.58	2.16	47.2	2.56	15848.9
[7091]	Circum-Mediterranean		ETNA/SICILY / AD 2002 FORMATION	15	37.73	BASALT [7091]	s_02-F [7091]	47.19	1.64	16.69			10.31	10.31	0.18	6.5	10.63	3.31	1.96	0.51	-0.1	98.82	98.92	47.7052	1.65791	16.8722	10.4226	0.181965	6.57097	10.7461	3.34614	1.9814	0.515568	100	5.32754	5.74409	21.2887	17.6937	0.592145	57.9243	FALSE	0.88	46.1	557	7.19	1.94	41.3	2.35	16263.8
[10318]	Circum-Mediterranean		ETNA/SICILY / ANCIENT ALKALINE ETNA LAVAS	15	37.73	BASALT, ALKALINE [10318]	s_ET-159 [10318]	48.1	1.44	16.73	2.57	6.69		9.00249	0.15	10.66	8.6	3.53	0.65	0.42	0.45	99.7325	99.2825	48.4476	1.45041	16.8509	9.06755	0.151084	10.737	8.66215	3.55551	0.654698	0.423035	100	4.21021	8.60465	27.8195	21.8519	0.184136	51.8934	FALSE	0.21	13	294	4.3	1.33	37	1.86	5393.62
[15194]	Circum-Mediterranean	PLEISTOCENE [15194]	EUROPEAN OROGENIC BELT - CENOZOIC/QUATERNARY / CZECH REPUBLIC / BOHEMIAN MASSIF	18	51.5	BASANITE [15194]	s_128 [15194]	40.1	2.19	12.82			11.72	11.72	0.19	11.69	12.16	4.32	1.35	1.8	0.69	99.03	98.34	40.7769	2.22697	13.0364	11.9178	0.193207	11.8873	12.3653	4.39292	1.37279	1.83038	100	5.76571	10.5617	38.2468	28.9401	0.3125	126.059	FALSE	0.5	34.89	709.09	8.51	2.35	89.88	4.26	11202.1
[15194]	Circum-Mediterranean	PLIOCENE [15194]	EUROPEAN OROGENIC BELT - CENOZOIC/QUATERNARY / CZECH REPUBLIC / BOHEMIAN MASSIF	18	51.5	BASANITE [15194]	s_134 [15194]	43.44	2.19	12.17			10.96	10.96	0.18	11.23	11.47	4.02	1.47	1.31	0.86	99.3	98.44	44.1284	2.22471	12.3629	11.1337	0.182852	11.408	11.6518	4.08371	1.4933	1.33076	100	5.577	11.4003	36.5434	32.6893	0.365672	112.244	FALSE	0.47	28.02	581.09	7.02	2.19	80.03	4.04	12197.9
[15194]	Circum-Mediterranean	PLIOCENE [15194]	EUROPEAN OROGENIC BELT - CENOZOIC/QUATERNARY / CZECH REPUBLIC / BOHEMIAN MASSIF	18	51.5	BASANITE [15194]	s_135 [15194]	43.02	2.27	12.38			11.43	11.43	0.17	11.92	10.67	3.98	1.58	1.25	1	99.67	98.67	43.5999	2.3006	12.5469	11.5841	0.172291	12.0807	10.8138	4.03365	1.6013	1.26685	100	5.63494	12.2533	41.5032	32.3799	0.396985	90.2244	FALSE	0.46	31.6	492.59	5.25	1.55	64.33	3.34	13110.6
[23858]	Circum-Mediterranean	CENOZOIC [23858]	EUROPEAN OROGENIC BELT - CENOZOIC/QUATERNARY / CZECH REPUBLIC / BOHEMIAN MASSIF	14.485	50.7691	BASANITE [23858]	s_KK3 [23858]	42.4	3.17	13.6			11.16	11.16	0.18	9.15	12	3.13	1.57	0.73	1.1	98.19	97.09	43.6708	3.26501	14.0076	11.4945	0.185395	9.42425	12.3597	3.22381	1.61706	0.75188	100	4.84087	12.6087	58	18.3333	0.501597	122.02	FALSE	0.4	35	717	6.9	1.5	87	4.5	13027.7
[12763]	Circum-Mediterranean	CENOZOIC [12763]	EUROPEAN OROGENIC BELT - CENOZOIC/QUATERNARY / CZECH REPUBLIC / BOHEMIAN MASSIF	14.5	50.767	BASANITE [12763]	s_EG0221 [12763]	43.56	3.21	13.61			11.48	11.48	0.18	9.3	11.84	3.12	1.48	0.73	1.18	99.69	98.51	44.2189	3.25855	13.8159	11.6536	0.182723	9.44067	12.0191	3.16719	1.50239	0.741042	100	4.66958	14.8529	59.0643	30.6011	0.474359	141.655	FALSE	0.48	39.8	648	6.8	1.71	101	4.69	12280.9
[23858]	Circum-Mediterranean	CENOZOIC [23858]	EUROPEAN OROGENIC BELT - CENOZOIC/QUATERNARY / CZECH REPUBLIC / BOHEMIAN MASSIF	14.8488	50.7323	TEPHRITE [23858]	s_KK5 [23858]	40.6	3.22	14.7			11.97	11.97	0.22	8.36	12.4	2.92	1.53	1.09	1.2	98.21	97.01	41.8514	3.31925	15.1531	12.3389	0.226781	8.61767	12.7822	3.01	1.57716	1.1236	100	4.58716	12.3944	55	68	0.523973	123.422	FALSE	0.2	37	591	7.1	1.6	88	5.7	12695.7
[21689]	Circum-Mediterranean	PLIOCENE [21689]	EUROPEAN OROGENIC BELT - CENOZOIC/QUATERNARY / CZECH REPUBLIC / BOHEMIAN MASSIF	15.2639	50.6	BASANITE [21689]	s_2G_HOST [21689]	42.9	2.27	12.38		10.55		10.55	0.17	14.08	12.05	2.71	1.25	0.8	1.25	100.41	99.16	43.2634	2.28923	12.4849	10.6394	0.17144	14.1993	12.1521	2.73296	1.26059	0.806777	100	3.99355	11.413	39.924	30.2691	0.461255	147.265	FALSE	0.59	37	599	9.2	2.63	105	5.28	10372.3
[12763]	Circum-Mediterranean	CENOZOIC [12763]	EUROPEAN OROGENIC BELT - CENOZOIC/QUATERNARY / CZECH REPUBLIC / BOHEMIAN MASSIF	14.875	51.033	BASANITE [12763]	s_EG0210 [12763]	42.82	2.63	12.08			11.1	11.1	0.18	13.6	11.47	2.52	1.29	0.6	1.26	99.55	98.29	43.565	2.67576	12.2902	11.2931	0.183132	13.8366	11.6695	2.56384	1.31244	0.610438	100	3.87628	13.7609	57.561	33.0033	0.511905	132.398	FALSE	0.31	31.33	578	6.86	1.64	94.4	4.8	10704.3
[15194]	Circum-Mediterranean	PLEISTOCENE [15194]	EUROPEAN OROGENIC BELT - CENOZOIC/QUATERNARY / CZECH REPUBLIC / BOHEMIAN MASSIF	18	51.5	BASANITE [15194]	s_137 [15194]	43.51	2.15	12.82			11.25	11.25	0.17	11.04	10.49	4.02	1.57	1.24	1.31	99.57	98.26	44.2805	2.18807	13.047	11.4492	0.17301	11.2355	10.6758	4.09119	1.5978	1.26196	100	5.68899	11.3657	37.4012	32.8912	0.390547	90.2244	FALSE	0.42	32.52	509.09	5.66	1.72	64.33	3.23	13027.7
[23858]	Circum-Mediterranean	CENOZOIC [23858]	EUROPEAN OROGENIC BELT - CENOZOIC/QUATERNARY / CZECH REPUBLIC / BOHEMIAN MASSIF	14.9454	50.6736	MELILITITE [23858]	s_KK10 [23858]	39.9	2.96	9.99			10.35	10.35	0.18	15.7	13	2.31	1.41	0.75	1.4	97.95	96.55	41.3257	3.06577	10.347	10.7198	0.186432	16.261	13.4645	2.39254	1.46038	0.7768	100	3.85293	13.125	52.5	34.6667	0.61039	117.812	FALSE	1	51	807	6.4	1.6	84	5.1	11700
[23858]	Circum-Mediterranean	CENOZOIC [23858]	EUROPEAN OROGENIC BELT - CENOZOIC/QUATERNARY / CZECH REPUBLIC / BOHEMIAN MASSIF	14.6797	50.6752	BASANITE [23858]	s_KK12 [23858]	41.3	3.08	14.5			11.7	11.7	0.21	7.9	12.7	3.3	1.33	0.87	1.4	98.29	96.89	42.6257	3.17886	14.9654	12.0755	0.216741	8.15358	13.1076	3.40592	1.37269	0.897925	100	4.77861	13.0435	60	62.5	0.40303	126.227	FALSE	0.4	32	726	6.9	1.5	90	5.3	11036.2
[15194]	Circum-Mediterranean	PLIOCENE [15194]	EUROPEAN OROGENIC BELT - CENOZOIC/QUATERNARY / CZECH REPUBLIC / BOHEMIAN MASSIF	18	51.5	BASANITE [15194]	s_129 [15194]	41.08	2.13	12.41			11.62	11.62	0.18	11.64	11.7	3.94	1.49	1.69	1.41	99.29	97.88	41.9698	2.17613	12.6788	11.8717	0.183899	11.8921	11.9534	4.02534	1.52227	1.7266	100	5.54761	10.9831	38.9828	30.3191	0.378173	127.391	FALSE	0.49	41.83	712.09	8.27	2.33	90.83	4.2	12363.8
[15194]	Circum-Mediterranean	PLIOCENE [15194]	EUROPEAN OROGENIC BELT - CENOZOIC/QUATERNARY / CZECH REPUBLIC / BOHEMIAN MASSIF	18	51.5	BASANITE [15194]	s_130 [15194]	43.92	2.16	12.46			10.82	10.82	0.17	11.63	10.86	3.51	1.35	1.05	1.44	99.37	97.93	44.8484	2.20566	12.7234	11.0487	0.173593	11.8758	11.0896	3.58419	1.37854	1.07219	100	4.96273	11.8239	39.5127	30.8652	0.384615	87.5596	FALSE	0.37	24.9	474.19	5.28	1.58	62.43	3.13	11202.1
[15194]	Circum-Mediterranean	PLIOCENE [15194]	EUROPEAN OROGENIC BELT - CENOZOIC/QUATERNARY / CZECH REPUBLIC / BOHEMIAN MASSIF	18	51.5	BASANITE [15194]	s_136 [15194]	43.22	2.24	12.02			11.5	11.5	0.16	11.72	10.81	3.23	1.59	1.27	1.75	99.51	97.76	44.2103	2.29133	12.2954	11.7635	0.163666	11.9885	11.0577	3.30401	1.62643	1.2991	100	4.93044	11.5277	41.1296	32.3289	0.49226	93.4502	FALSE	0.43	28.77	520.09	5.78	1.62	66.63	3.51	13193.6
[23858]	Circum-Mediterranean	CENOZOIC [23858]	EUROPEAN OROGENIC BELT - CENOZOIC/QUATERNARY / CZECH REPUBLIC / BOHEMIAN MASSIF	12.3361	50.1003	MELILITITE [23858]	s_KK1 [23858]	38.2	3.1	11.5			11.88	11.88	0.23	12.1	12.4	3.71	2.15	0.92	1.8	97.99	96.19	39.7131	3.22279	11.9555	12.3506	0.23911	12.5793	12.8912	3.85695	2.23516	0.95644	100	6.09211	10.7965	39.3548	84	0.579515	171.108	FALSE	0.4	54	965	11.3	3.1	122	6.8	17840.4
[21063]	Circum-Mediterranean	OLIGOCENE [21063]	EUROPEAN OROGENIC BELT - CENOZOIC/QUATERNARY / CZECH REPUBLIC / BOHEMIAN MASSIF	12.8369	50.4028	NEPHELINITE [21063]	s_EG2010 7A [21063]	38.59	4.998	11.1			14.54	14.54	0.2179	7.02	15.63	2.359	0.7696	0.98	1.83	98.0345	96.2045	40.1125	5.19518	11.5379	15.1136	0.226497	7.29696	16.2466	2.45207	0.799963	1.01866	100	3.25203	8.68067	29.8555	18.5897	0.32624	144.881	FALSE	0.78	56.7	418.5	11.9	3.46	103.3	6.24	6386.04
[21689]	Circum-Mediterranean	NEOGENE [21689]	EUROPEAN OROGENIC BELT - CENOZOIC/QUATERNARY / CZECH REPUBLIC / BOHEMIAN MASSIF	15.3606	50.8123	BASALT [21689]	s_3G_HOST [21689]	41.1	2.2	12.32		11.66		11.66	0.22	14.8	10.95	2.32	1.12	0.9	2.1	99.69	97.59	42.115	2.25433	12.6242	11.9479	0.225433	15.1655	11.2204	2.37729	1.14766	0.922226	100	3.52495	11.7585	41.7293	26.7191	0.482759	155.68	FALSE	0.59	33	588	9.44	2.66	111	5.47	9293.62
[23858]	Circum-Mediterranean	CENOZOIC [23858]	EUROPEAN OROGENIC BELT - CENOZOIC/QUATERNARY / CZECH REPUBLIC / BOHEMIAN MASSIF	14.7442	50.7256	BASANITE [23858]	s_KK4 [23858]	41.7	3.73	14.5			11.25	11.25	0.2	7.07	11.8	3.03	1.75	0.77	2.3	98.1	95.8	43.5282	3.89353	15.1357	11.7432	0.208768	7.37996	12.3173	3.16284	1.82672	0.803758	100	4.98956	11.8182	43.3333	33	0.577558	109.397	FALSE	0.6	64	791	6.6	1.8	78	4.8	14521.3
[21063]	Circum-Mediterranean	OLIGOCENE [21063]	EUROPEAN OROGENIC BELT - CENOZOIC/QUATERNARY / CZECH REPUBLIC / BOHEMIAN MASSIF	13.014	50.2778	BASANITE [21063]	s_EG0674 [21063]	41.4	3.73	12.57			11.66	11.66	0.202	7.23	13.83	3.6	1.06	0.734	2.36	98.376	96.016	43.1178	3.88477	13.0916	12.1438	0.210382	7.53	14.4038	3.74938	1.10398	0.764456	100	4.85336	13.4625	61.5429	26.6964	0.294444	151.052	FALSE	0.48	53.1	850	8	1.75	107.7	5.91	8795.74
[15194]	Circum-Mediterranean	MIOCENE [15194]	EUROPEAN OROGENIC BELT - CENOZOIC/QUATERNARY / CZECH REPUBLIC / BOHEMIAN MASSIF	18	51.5	BASANITE [15194]	s_132 [15194]	37.44	2.11	10.28			10.35	10.35	0.18	17.26	12.34	3.54	1.4	1.94	2.4	99.24	96.84	38.6617	2.17885	10.6154	10.6877	0.185874	17.8232	12.7427	3.65551	1.44568	2.0033	100	5.1012	7.90682	29.8722	52.0307	0.39548	186.858	FALSE	0.68	30.59	1139.59	16.85	4.46	133.23	6.11	11617
[15194]	Circum-Mediterranean	OLIGOCENE [15194]	EUROPEAN OROGENIC BELT - CENOZOIC/QUATERNARY / CZECH REPUBLIC / BOHEMIAN MASSIF	18	51.5	BASANITE [15194]	s_133 [15194]	39.12	2.03	11.04			10.76	10.76	0.19	12.7	14.02	3.73	1.46	1.75	2.42	99.22	96.8	40.4132	2.09711	11.405	11.1157	0.196281	13.1198	14.4835	3.85331	1.50826	1.80785	100	5.36157	9.05744	35.4467	37.2237	0.391421	172.511	FALSE	0.54	24.44	889.09	13.58	3.47	123	6.06	12114.9
[15194]	Circum-Mediterranean	OLIGOCENE [15194]	EUROPEAN OROGENIC BELT - CENOZOIC/QUATERNARY / CZECH REPUBLIC / BOHEMIAN MASSIF	18	51.5	BASANITE [15194]	s_131 [15194]	38.91	2.29	11.59			10.94	10.94	0.19	12.27	13.74	3.5	1.4	1.71	2.6	99.14	96.54	40.3045	2.37207	12.0054	11.3321	0.19681	12.7098	14.2324	3.62544	1.45018	1.77129	100	5.07562	9.33102	36.9642	60.6755	0.4	188.191	FALSE	0.58	27.75	1000.09	14.38	3.63	134.18	6.5	11617
[12763]	Circum-Mediterranean	CENOZOIC [12763]	EUROPEAN OROGENIC BELT - CENOZOIC/QUATERNARY / CZECH REPUBLIC / BOHEMIAN MASSIF	14.047	50.5	BASANITE [12763]	s_EG0307 [12763]	42.84	2.75	14.41			10.34	10.34	0.19	8.3	11.66	3	1.42	0.59	2.64	98.14	95.5	44.8586	2.87958	15.089	10.8272	0.198953	8.6911	12.2094	3.14136	1.48691	0.617801	100	4.62827	15.4899	22.7918	34.7541	0.473333	139.691	FALSE	0.37	53.2	819	6.43	4.37	99.6	4.74	11783
[21063]	Circum-Mediterranean	OLIGOCENE [21063]	EUROPEAN OROGENIC BELT - CENOZOIC/QUATERNARY / CZECH REPUBLIC / BOHEMIAN MASSIF	13.014	50.2778	NEPHELINITE [21063]	s_EG0675 [21063]	39.5	3.91	11.48			12.88	12.88	0.209	8.12	15.65	1.98	0.83	0.589	2.93	98.078	95.148	41.5143	4.10939	12.0654	13.5368	0.219658	8.53407	16.4481	2.08097	0.872325	0.619036	100	2.95329	15.6803	65.3901	40.6494	0.419192	129.313	FALSE	0.38	44.9	789	5.88	1.41	92.2	5.2	6887.23
[23858]	Circum-Mediterranean	CENOZOIC [23858]	EUROPEAN OROGENIC BELT - CENOZOIC/QUATERNARY / CZECH REPUBLIC / BOHEMIAN MASSIF	14.2887	50.3872	TEPHRITE [23858]	s_KK2 [23858]	39.2	3.4	11.8			14.04	14.04	0.33	7.15	12	4.39	1.1	1.41	3	97.82	94.82	41.3415	3.58574	12.4446	14.807	0.348028	7.5406	12.6556	4.62982	1.16009	1.48703	100	5.78992	12.1739	43.0769	49.8	0.250569	235.624	FALSE	1	21	1030	13.8	3.9	168	10.1	9127.66
[21689]	Circum-Mediterranean	PLIOCENE [21689]	EUROPEAN OROGENIC BELT - CENOZOIC/QUATERNARY / CZECH REPUBLIC / BOHEMIAN MASSIF	15.2708	50.6247	BASANITE [21689]	s_1G_HOST [21689]	42.71	2.05	11.87	3.37	7.87		10.9023	0.21	15.12	10.51	2.96	0.97	0.76		98.0623	98.0623	43.5539	2.09051	12.1045	11.1178	0.21415	15.4188	10.7177	3.01849	0.989167	0.775017	100	4.00766	10.9244	35.2542	20.1183	0.327703	145.863	FALSE	0.68	38	634	9.52	2.95	104	5.37	8048.94
[12763]	Circum-Mediterranean	CENOZOIC [12763]	EUROPEAN OROGENIC BELT - CENOZOIC/QUATERNARY / CZECH REPUBLIC / BOHEMIAN MASSIF / KOMORNI HURKA (KAMMERB蹾L)	12.347	50.095	NEPHELINITE [12763]	s_RS 11931 [12763]	39.21	3.01	11.03			11.58	11.58	0.22	12.44	12.88	3.44	2.22	0.9	1.28	98.21	96.93	40.4519	3.10533	11.3793	11.9468	0.226968	12.834	13.2879	3.54895	2.29031	0.928505	100	5.83927	13.419	46.5068	35.5599	0.645349	190.463	FALSE	0.95	63.93	957	10.12	2.92	135.8	6.49	18421.3
[13413]	Circum-Mediterranean	CENOZOIC [13413]	EUROPEAN OROGENIC BELT - CENOZOIC/QUATERNARY / FRANCE / FRENCH MASSIF CENTRAL	4.02	45.72	BASANITE [13413]	s_FR [13413]	46.06	2.9	14.05	4.77	6.31		10.602	0.19	8.98	9.18	3.36	2.11	0.6	1.11	99.142	98.032	46.9846	2.95822	14.332	10.8149	0.193814	9.16027	9.36428	3.42745	2.15236	0.612045	100	5.57981	10.0735	36.6412	23.8444	0.627976	134.642	FALSE	1.07	74	851	9.53	2.62	96	5.19	17508.5
[13413]	Circum-Mediterranean	CENOZOIC [13413]	EUROPEAN OROGENIC BELT - CENOZOIC/QUATERNARY / FRANCE / FRENCH MASSIF CENTRAL	4.02	45.72	MELILITITE [13413]	s_MX [13413]	38.51	3.17	10.15	11.64	0.4		10.8737	0.19	15.16	14.77	2.46	0.96	0.8	1.54	98.5837	97.0437	39.6832	3.26657	10.4592	11.2049	0.195788	15.6218	15.22	2.53494	0.989245	0.824371	100	3.52419	9.40959	36.9565	41.0976	0.390244	143.058	FALSE	0.67	35	964	10.84	2.76	102	5.55	7965.96
[13413]	Circum-Mediterranean	CENOZOIC [13413]	EUROPEAN OROGENIC BELT - CENOZOIC/QUATERNARY / FRANCE / FRENCH MASSIF CENTRAL	4.02	45.72	BASANITE, LEUCITE [13413]	s_CY [13413]	44.53	3.12	14.17	4.4	6.58		10.5391	0.2	8.41	10.05	3.27	2.39	0.7	1.63	99.0091	97.3791	45.7285	3.20397	14.5514	10.8228	0.205383	8.63635	10.3205	3.35801	2.45432	0.71884	100	5.81233	12.0652	44.5783	37.3095	0.730887	155.68	FALSE	0.89	76	1093	9.2	2.49	111	5.62	19831.9
[13413]	Circum-Mediterranean	CENOZOIC [13413]	EUROPEAN OROGENIC BELT - CENOZOIC/QUATERNARY / FRANCE / FRENCH MASSIF CENTRAL	4.02	45.72	BASANITE [13413]	s_CH [13413]	45.25	2.7	13.44	5.68	6.23		11.3409	0.2	10.48	7.74	3.58	1.72	0.81	1.66	98.9209	97.2609	46.5244	2.77604	13.8185	11.6603	0.205633	10.7751	7.95798	3.68082	1.76844	0.832812	100	5.44926	11.7778	41.7323	31.093	0.480447	148.668	FALSE	0.96	72	825	9	2.54	106	6.07	14272.3
[13413]	Circum-Mediterranean	CENOZOIC [13413]	EUROPEAN OROGENIC BELT - CENOZOIC/QUATERNARY / FRANCE / FRENCH MASSIF CENTRAL	4.02	45.72	BASANITE [13413]	s_UZ [13413]	43.92	2.88	13.61	4.51	6.57		10.6281	0.18	9.25	10.09	4.06	1.1	0.73	2.21	98.6581	96.4481	45.5374	2.98606	14.1112	11.0195	0.186629	9.59065	10.4616	4.20952	1.14051	0.756884	100	5.35003	10.6936	41.4179	28.3725	0.270936	155.68	FALSE	0.77	54	950	10.38	2.68	111	5.75	9127.66
[13332]	Circum-Mediterranean	NEOGENE [13332]	EUROPEAN OROGENIC BELT - CENOZOIC/QUATERNARY / FRANCE / FRENCH MASSIF CENTRAL	3.07	44.87	BASANITE [13332]	s_BM [13332]	43.91	3.35	14.6			11.34	11.34	0.18	7.07	9.5	3.68	1.65	0.98	2.4	98.66	96.26	45.616	3.48016	15.1673	11.7806	0.186994	7.34469	9.8691	3.82298	1.71411	1.01808	100	5.53709	12.4138	24	12.7093	0.44837	100.982	FALSE		67	615	5.8	3	72	5.9	13691.5
[13332]	Circum-Mediterranean	NEOGENE [13332]	EUROPEAN OROGENIC BELT - CENOZOIC/QUATERNARY / FRANCE / FRENCH MASSIF CENTRAL / BOREE	3.07	44.87	BASANITE [13332]	s_B4 [13332]	43.7	2.71	13.5			11.02	11.02	0.21	9.65	10.05	3.9	1.25	0.98	1.45	98.42	96.97	45.0655	2.79468	13.9218	11.3643	0.216562	9.95153	10.364	4.02186	1.28906	1.01062	100	5.31092	9.66292	28.6667	18.9688	0.320513	120.617	FALSE		67	755	8.9	3	86	6.5	10372.3
[8653]	Circum-Mediterranean	CENOZOIC [8653]	EUROPEAN OROGENIC BELT - CENOZOIC/QUATERNARY / FRANCE / FRENCH MASSIF CENTRAL / CANTAL	2.8819	45.17	BASANITE [8653]	s_SPC12 [8653]	43.07	3.55	14.58	12.58			11.3195	0.18	8.67	11.2	3.51	1.65	0.69	-0.14	98.2795	98.4195	43.7617	3.60701	14.8141	11.5013	0.182891	8.80923	11.3799	3.56637	1.6765	0.701081	100	5.24286	14.9821	54.8366	40.8	0.470085	117.672	FALSE			575	5.6	1.53	83.9	5.5	13691.5
[8653]	Circum-Mediterranean	CENOZOIC [8653]	EUROPEAN OROGENIC BELT - CENOZOIC/QUATERNARY / FRANCE / FRENCH MASSIF CENTRAL / CANTAL	2.8556	45.1408	BASANITE [8653]	s_SPC3 [8653]	41.65	3.13	13.22	12.88			11.5894	0.21	9.38	11.83	3.84	1.97	1.06	-0.11	97.7694	97.8794	42.5524	3.19781	13.5064	11.8405	0.21455	9.58322	12.0863	3.92319	2.01268	1.08297	100	5.93587	11.5238	43.0605	37.7778	0.513021	169.705	FALSE			775	10.5	2.81	121	8.4	16346.8
[8653]	Circum-Mediterranean	CENOZOIC [8653]	EUROPEAN OROGENIC BELT - CENOZOIC/QUATERNARY / FRANCE / FRENCH MASSIF CENTRAL / CANTAL	2.8679	45.1367	BASANITE [8653]	s_SPC9 [8653]	40.63	2.61	12.3	12.13			10.9146	0.2	11.97	13.11	3.67	1.93	0.82	-0.1	98.0546	98.1546	41.3939	2.65907	12.5313	11.1198	0.20376	12.1951	13.3565	3.739	1.96629	0.835417	100	5.70529	14.8228	54.9765	33.1429	0.525886	164.236	FALSE			812	7.9	2.13	117.1	6.6	16014.9
[8653]	Circum-Mediterranean	CENOZOIC [8653]	EUROPEAN OROGENIC BELT - CENOZOIC/QUATERNARY / FRANCE / FRENCH MASSIF CENTRAL / CANTAL	2.8686	45.1661	BASANITE [8653]	s_SPC18 [8653]	40.94	3.12	12.95	13.1			11.7874	0.22	9.54	12.25	3.99	1.78	1.15	0.07	97.7974	97.7274	41.892	3.19255	13.2511	12.0615	0.225116	9.76185	12.5349	4.08279	1.82139	1.17674	100	5.90418	11.5364	42.4415	40	0.446115	177.98	FALSE			844	11	2.99	126.9	8.2	14770.2
[8653]	Circum-Mediterranean	CENOZOIC [8653]	EUROPEAN OROGENIC BELT - CENOZOIC/QUATERNARY / FRANCE / FRENCH MASSIF CENTRAL / CANTAL	3.2333	45.1542	BASANITE [8653]	s_M4 [8653]	44.65	2.84	13.69	7.18	5.01		11.4706	0.17	10.39	9.92	3.52	1.67	0.79	0.2	99.3106	99.1106	45.0507	2.86549	13.8129	11.5735	0.171526	10.4832	10.009	3.55159	1.68499	0.79709	100	5.23658	12.0175	42.5466	23.7975	0.474432	96.0729	FALSE		47	531	5.7	1.61	68.5	4.6	13857.4
[8653]	Circum-Mediterranean	CENOZOIC [8653]	EUROPEAN OROGENIC BELT - CENOZOIC/QUATERNARY / FRANCE / FRENCH MASSIF CENTRAL / CANTAL	2.6286	45.0922	BASALT, ALKALINE [8653]	s_3 [8653]	45.96	2.51	13.79	4.71	6.28		10.5181	0.15	10.41	9.69	3.51	1.36	0.5	0.37	98.7681	98.3981	46.7082	2.55086	14.0145	10.6893	0.152442	10.5795	9.84776	3.56714	1.38214	0.50814	100	4.94928	16.2745	54.9669	31.6236	0.387464	116.41	FALSE		33	426	5.1	1.51	83	5.5	11285.1
[8653]	Circum-Mediterranean	CENOZOIC [8653]	EUROPEAN OROGENIC BELT - CENOZOIC/QUATERNARY / FRANCE / FRENCH MASSIF CENTRAL / CANTAL	2.7356	45.1483	BASALT, ALKALINE [8653]	s_37 [8653]	46.97	2.45	14.03	2.83	7.94		10.4864	0.17	9.76	9.75	3.44	1.29	0.61	0.39	99.3464	98.9564	47.4653	2.47584	14.178	10.597	0.171793	9.86293	9.85282	3.47628	1.3036	0.616433	100	4.77988	15.1273	52.327	30.4902	0.375	116.69	FALSE		29	462	5.5	1.59	83.2	5.6	10704.3
[8653]	Circum-Mediterranean	CENOZOIC [8653]	EUROPEAN OROGENIC BELT - CENOZOIC/QUATERNARY / FRANCE / FRENCH MASSIF CENTRAL / CANTAL	2.7458	45.1583	BASANITE [8653]	s_31 [8653]	41.44	3.23	13.05	6.36	6.15		11.8727	0.21	10.58	11.58	3.58	1.67	1.05	0.41	98.6727	98.2627	42.1727	3.28711	13.2807	12.0826	0.213713	10.7671	11.7847	3.64329	1.69953	1.06856	100	5.34282	12.7	44.4747	43.388	0.46648	160.309	FALSE		55	622	9	2.57	114.3	8.3	13857.4
[8653]	Circum-Mediterranean	CENOZOIC [8653]	EUROPEAN OROGENIC BELT - CENOZOIC/QUATERNARY / FRANCE / FRENCH MASSIF CENTRAL / CANTAL	2.725	45.1431	BASALT, ALKALINE [8653]	s_39 [8653]	48.91	2.2	14.09	3.32	7.21		10.1973	0.15	9.82	8.91	3.02	1.09	0.42	0.73	99.5373	98.8073	49.5004	2.22656	14.2601	10.3204	0.151811	9.93853	9.01755	3.05645	1.10316	0.42507	100	4.15961	18.2941	74.9398	30.9217	0.360927	87.237	FALSE		22	357	3.4	0.83	62.2	4.1	9044.68
[8653]	Circum-Mediterranean	CENOZOIC [8653]	EUROPEAN OROGENIC BELT - CENOZOIC/QUATERNARY / FRANCE / FRENCH MASSIF CENTRAL / CANTAL	2.6308	45.0864	BASANITE [8653]	s_4 [8653]	44.13	3.22	12.44	5.67	5.66		10.7619	0.16	11.17	11.25	2.5	1.49	0.5	0.81	98.4319	97.6219	45.205	3.29844	12.743	11.024	0.163898	11.4421	11.5241	2.5609	1.5263	0.51218	100	4.0872	18.6957	69.3548	35.8039	0.596	120.617	FALSE		34	390	4.6	1.24	86	5.7	12363.8
[8653]	Circum-Mediterranean	CENOZOIC [8653]	EUROPEAN OROGENIC BELT - CENOZOIC/QUATERNARY / FRANCE / FRENCH MASSIF CENTRAL / CANTAL	2.8983	45.1089	BASANITE [8653]	s_M5 [8653]	47.79	2.43	14.26	9.87	1.98		10.861	0.16	8.19	8.84	3.18	1.51	0.6	1.16	98.981	97.821	48.8545	2.48413	14.5776	11.103	0.163564	8.37243	9.03691	3.25083	1.54364	0.613365	100	4.79447	11.1538	44.9612	28.4906	0.474843	81.3464	FALSE		42	559	5.2	1.29	58	3.9	12529.8
[8653]	Circum-Mediterranean	CENOZOIC [8653]	EUROPEAN OROGENIC BELT - CENOZOIC/QUATERNARY / FRANCE / FRENCH MASSIF CENTRAL / CANTAL	2.8586	45.105	BASALT, ALKALINE [8653]	s_M6 [8653]	43.19	2.69	13.76	12.66			11.3915	0.2	8.74	11.11	3.75	1.23	0.99	1.28	98.3315	97.0515	44.5022	2.77173	14.178	11.7376	0.206076	9.00553	11.4475	3.86393	1.26737	1.02008	100	5.1313	10.6	41.0853	30.9848	0.328	148.668	FALSE		49	887	10	2.58	106	7.3	10206.4
[8653]	Circum-Mediterranean	CENOZOIC [8653]	EUROPEAN OROGENIC BELT - CENOZOIC/QUATERNARY / FRANCE / FRENCH MASSIF CENTRAL / CANTAL	2.6356	45.1094	BASALT, ALKALINE [8653]	s_33 [8653]	44.53	2.61	13.11	4.44	6.53		10.5251	0.17	10.01	10.68	3.14	1.31	0.73	1.77	98.5851	96.8151	45.9949	2.69586	13.5413	10.8714	0.175592	10.3393	11.0313	3.2433	1.35309	0.754015	100	4.59639	15.7656	53.9572	32.1362	0.417197	141.515	FALSE		37	510	6.4	1.87	100.9	6.7	10870.2
[8653]	Circum-Mediterranean	CENOZOIC [8653]	EUROPEAN OROGENIC BELT - CENOZOIC/QUATERNARY / FRANCE / FRENCH MASSIF CENTRAL / CANTAL	2.6508	45.1092	BASANITE [8653]	s_9 [8653]	44.59	2.69	13.91	4.82	6.49		10.827	0.17	9.08	9.86	3.26	2.08	0.67	1.94	99.077	97.137	45.9042	2.76928	14.32	11.1461	0.17501	9.34762	10.1506	3.35608	2.1413	0.689747	100	5.49739	14.7792	50.5778	30.5486	0.638037	159.607	FALSE		75	595	7.7	2.25	113.8	7.6	17259.6
[8653]	Circum-Mediterranean	CENOZOIC [8653]	EUROPEAN OROGENIC BELT - CENOZOIC/QUATERNARY / FRANCE / FRENCH MASSIF CENTRAL / CANTAL	2.8564	45.1244	BASANITE [8653]	s_32 [8653]	43.03	3.33	12.38	4.67	6.65		10.8521	0.17	9.9	9.7	2.85	2.74	1.14	2.02	98.1121	96.0921	44.78	3.46543	12.8835	11.2934	0.176914	10.3026	10.0945	2.96591	2.85143	1.18636	100	5.81734	12.3222	43.4902	35.6265	0.961404	155.54	FALSE		70	740	9	2.55	110.9	7.2	22736.2
[8653]	Circum-Mediterranean	CENOZOIC [8653]	EUROPEAN OROGENIC BELT - CENOZOIC/QUATERNARY / FRANCE / FRENCH MASSIF CENTRAL / CANTAL	2.8606	45.1286	BASANITE [8653]	s_60 [8653]	43.02	2.83	13.6	6.87	5.19		11.3716	0.2	9.6	11.19	3.58	0.84	0.94	2.09	99.2616	97.1716	44.2722	2.91237	13.9959	11.7026	0.205821	9.87943	11.5157	3.6842	0.86445	0.967361	100	4.54865	11.9681	42.6136	29.2025	0.234637	157.784	FALSE		112	683	9.4	2.64	112.5	7.5	6970.21
[8653]	Circum-Mediterranean	CENOZOIC [8653]	EUROPEAN OROGENIC BELT - CENOZOIC/QUATERNARY / FRANCE / FRENCH MASSIF CENTRAL / CANTAL	2.4028	45.1875	BASANITE [8653]	s_M7 [8653]	41.82	2.65	11.94	4.5	6.99		11.0391	0.19	12.93	10.6	2.52	2.27	0.99	2.38	99.3291	96.9491	43.136	2.73339	12.3157	11.3865	0.195979	13.3369	10.9336	2.5993	2.34143	1.02115	100	4.94074	10.8085	40.64	26.0185	0.900794	142.496	FALSE		46	761	9.4	2.5	101.6	7	18836.2
[8653]	Circum-Mediterranean	CENOZOIC [8653]	EUROPEAN OROGENIC BELT - CENOZOIC/QUATERNARY / FRANCE / FRENCH MASSIF CENTRAL / CANTAL	2.8036	45.2486	BASANITE [8653]	s_M10 [8653]	43.02	2.5	12.88	12.56			11.3015	0.18	10.28	10.74	2.24	1.25	0.94	2.69	98.0215	95.3315	45.1267	2.62243	13.5108	11.8549	0.188815	10.7834	11.266	2.3497	1.31121	0.986033	100	3.66091	10.7831	36.9835	25.2302	0.558036	125.526	FALSE		54	848	8.3	2.42	89.5	5.9	10372.3
[8653]	Circum-Mediterranean	CENOZOIC [8653]	EUROPEAN OROGENIC BELT - CENOZOIC/QUATERNARY / FRANCE / FRENCH MASSIF CENTRAL / CANTAL	2.6981	45.2414	BASANITE [8653]	s_M8 [8653]	44.96	2.41	13.86	5.4	4.3		9.15892	0.18	7.42	10.16	4.77	2.14	0.91	2.97	98.9389	95.9689	46.8485	2.51123	14.4422	9.54363	0.187561	7.73167	10.5868	4.97036	2.22989	0.948224	100	7.20025	8.18644	29.4512	22.956	0.448637	203.226	FALSE		79	963	17.7	4.92	144.9	7.7	17757.4
[18041]	Circum-Mediterranean	CENOZOIC [18041]	EUROPEAN OROGENIC BELT - CENOZOIC/QUATERNARY / GERMANY / BOHEMIAN MASSIF	11.943	49.901	BASANITE [18041]	s_B-10 [18041]	43.95	1.75	10.86	4.3	7.36		11.2291	0.18	14.99	10.77	2.82	0.71	0.59		97.8491	97.8491	44.9161	1.78847	11.0987	11.476	0.183957	15.3195	11.0067	2.88199	0.725607	0.602969	100	3.60759	11.2281	49.2308	31.5385	0.251773	89.7616	FALSE	0.48	23	455	5.7	1.3	64	6.9	5891.49
[20135]	Circum-Mediterranean	MIOCENE [20135]	EUROPEAN OROGENIC BELT - CENOZOIC/QUATERNARY / GERMANY / RH諲	10	51	BASALT, ALKALINE [20135]	s_990316-01 [20135]	45.8	2.37	12.7			11.7	11.7	0.19	10.3	11.5	2.71	1.22	0.111	1.11	99.711	98.601	46.4498	2.40363	12.8802	11.866	0.192696	10.4461	11.6632	2.74845	1.23731	0.112575	100	3.98576	13.5443	48.6364	63.5	0.450185	150.07	FALSE		26.1	703	7.9	2.2	107	5.4	10123.4
[20135]	Circum-Mediterranean	MIOCENE [20135]	EUROPEAN OROGENIC BELT - CENOZOIC/QUATERNARY / GERMANY / RH諲	10	51	BASALT, ALKALINE [20135]	s_990315-06 [20135]	43.4	2.73	12.3			11.16	11.16	0.22	12.9	12.1	3.26	1.44	0.74	1.15	101.4	100.25	43.2918	2.72319	12.2693	11.1322	0.219451	12.8678	12.0698	3.25187	1.43641	0.738155	100	4.68828	13.3708	51.7391	44.3333	0.441718	166.9	FALSE		27.2	778	8.9	2.3	119	6.5	11948.9
[20135]	Circum-Mediterranean	MIOCENE [20135]	EUROPEAN OROGENIC BELT - CENOZOIC/QUATERNARY / GERMANY / RH諲	10	51	BASALT, ALKALINE [20135]	s_990315-02 [20135]	44	2.46	11.9			11.43	11.43	0.21	13.7	11.6	3.14	1.22	0.83	1.34	101.83	100.49	43.7855	2.448	11.842	11.3743	0.208976	13.6332	11.5434	3.12469	1.21405	0.825953	100	4.33874	65.2941	48.2609	45.6667	0.388535	155.68	FALSE		30.8	616	1.7	2.3	111	6	10123.4
[20135]	Circum-Mediterranean	MIOCENE [20135]	EUROPEAN OROGENIC BELT - CENOZOIC/QUATERNARY / GERMANY / RH諲	10	51	BASANITE [20135]	s_990316-05 [20135]	43.7	2.22	12.5			10.62	10.62	0.21	12.3	11.1	4.13	1.35	1.04	1.55	100.72	99.17	44.0657	2.23858	12.6046	10.7089	0.211758	12.4029	11.1929	4.16457	1.3613	1.0487	100	5.52586	11.1852	60.4	32.5	0.326877	211.781	FALSE		42.7	1140	13.5	2.5	151	11.3	11202.1
[20135]	Circum-Mediterranean	MIOCENE [20135]	EUROPEAN OROGENIC BELT - CENOZOIC/QUATERNARY / GERMANY / RH諲	10	51	BASANITE [20135]	s_TLG12 [20135]	41.8	2.57	11.6			12.96	12.96	0.29	9.88	12.4	4.36	1.59	1.32	2.7	101.47	98.77	42.3205	2.602	11.7445	13.1214	0.293611	10.003	12.5544	4.4143	1.6098	1.33644	100	6.0241	12.3577	50.6667	18.0769	0.364679	213.184	FALSE		59.5	840	12.3	3	152	9.1	13193.6
[20135]	Circum-Mediterranean	MIOCENE [20135]	EUROPEAN OROGENIC BELT - CENOZOIC/QUATERNARY / GERMANY / RH諲	10	51	BASANITE [20135]	s_TLG02 [20135]	44.7	2.48	13.11			11.25	11.25	0.2	9.114	9.111	4.511	1.111	1	2.91	99.497	96.587	46.2795	2.56763	13.5733	11.6475	0.207067	9.43605	9.43295	4.6704	1.15026	1.03534	100	5.82066	14.7379	62.0833	13.9	0.246287	208.976	FALSE		50.7	1070	10.11	2.4	149	11.2	9218.94
[17668][22194]	Circum-Mediterranean	NEOGENE [17668] / CENOZOIC [22194]	EUROPEAN OROGENIC BELT - CENOZOIC/QUATERNARY / GERMANY / RH諲	9.9663	50.5446	BASANITE, HORNBLENDE [17668]	s_RH10/05 [17668]	42.7	3.42	14.3			12.7	12.7	0.2	7.14	11.4	3.74	0.79	0.67		97.06	97.06	43.9934	3.52359	14.7332	13.0847	0.206058	7.35627	11.7453	3.85329	0.81393	0.690295	100	4.66722	12.9872	49.2727	55.9242	0.21123	114.025	FALSE	3.21	74.7	710	6.26	1.65	81.3	4.69	6555.32
[17668][22194]	Circum-Mediterranean	NEOGENE [17668] / CENOZOIC [22194]	EUROPEAN OROGENIC BELT - CENOZOIC/QUATERNARY / GERMANY / RH諲	9.9663	50.5446	BASANITE, HORNBLENDE [17668]	s_RH10/05 [17668]	42.7	3.42	14.3			12.7	12.7	0.2	7.14	11.4	3.74	0.79	0.67		97.06	97.06	43.9934	3.52359	14.7332	13.0847	0.206058	7.35627	11.7453	3.85329	0.81393	0.690295	100	4.66722	12.9872	49.2727	55.9242	0.21123	114.025	FALSE	3.21	74.7	710	6.26	1.65	81.3	4.69	6555.32
[17668]	Circum-Mediterranean	NEOGENE [17668]	EUROPEAN OROGENIC BELT - CENOZOIC/QUATERNARY / GERMANY / RH諲	9.9358	50.5905	BASALT, ALKALINE [17668]	s_RH10/33 [17668]	41.5	3.56	13.8			13.3	13.3	0.19	8.08	11.7	3.29	1.01	0.69		97.12	97.12	42.7306	3.66557	14.2092	13.6944	0.195634	8.3196	12.047	3.38756	1.03995	0.710461	100	4.42751	13.8122	51.3699	36.246	0.306991	105.189	FALSE	1.68	12.2	679	5.43	1.46	75	4.59	8380.85
[17668]	Circum-Mediterranean	NEOGENE [17668]	EUROPEAN OROGENIC BELT - CENOZOIC/QUATERNARY / GERMANY / RH諲	9.9034	50.5636	BASANITE, HORNBLENDE [17668]	s_27370B [17668]	42.7	3.73	15.4			11.9	11.9	0.2	6.24	11.4	3.1	1.81	0.85		97.33	97.33	43.8714	3.83232	15.8225	12.2264	0.205486	6.41118	11.7127	3.18504	1.85965	0.873318	100	5.04469	12.5168	42.3864	31.383	0.583871	104.628	FALSE	0.667	68.3	686	5.96	1.76	74.6	4.03	15019.1
[17668]	Circum-Mediterranean	NEOGENE [17668]	EUROPEAN OROGENIC BELT - CENOZOIC/QUATERNARY / GERMANY / RH諲	9.8459	50.5893	BASANITE [17668]	s_RH10/08 [17668]	43.1	3.29	15.1			12.7	12.7	0.22	7.3	11.1	2.25	1.82	0.67		97.55	97.55	44.1825	3.37263	15.4792	13.019	0.225525	7.48334	11.3788	2.30651	1.86571	0.686827	100	4.17222	11.4706	45.8824	17	0.808889	109.397	FALSE	0.7	48	1090	6.8	1.7	78	5.4	15102.1
[17668]	Circum-Mediterranean	NEOGENE [17668]	EUROPEAN OROGENIC BELT - CENOZOIC/QUATERNARY / GERMANY / RH諲	9.8651	50.6169	BASANITE, HORNBLENDE [17668]	s_RH10/11 [17668]	42	3.1	12.6			12.5	12.5	0.18	11.3	12.1	2.52	0.79	0.49		97.58	97.58	43.0416	3.17688	12.9125	12.81	0.184464	11.5802	12.4001	2.5825	0.809592	0.502152	100	3.39209	13.9198	49.6032	32.9044	0.313492	87.6578	FALSE	0.399	32.3	632	4.49	1.26	62.5	3.56	6555.32
[17668]	Circum-Mediterranean	NEOGENE [17668]	EUROPEAN OROGENIC BELT - CENOZOIC/QUATERNARY / GERMANY / RH諲	9.8866	50.4534	BASANITE, HORNBLENDE [17668]	s_27797 [17668]	42.5	2.44	11.9			11.1	11.1	0.2	13	11.2	3.71	0.74	0.8		97.59	97.59	43.5495	2.50026	12.1939	11.3741	0.204939	13.321	11.4766	3.80162	0.758274	0.819756	100	4.55989	12.9467	49.2893	34.5238	0.199461	136.185	FALSE	0.569	68.1	780	7.5	1.97	97.1	4.84	6140.43
[17668]	Circum-Mediterranean	NEOGENE [17668]	EUROPEAN OROGENIC BELT - CENOZOIC/QUATERNARY / GERMANY / RH諲	9.9191	50.4868	BASANITE [17668]	s_RH10/02 [17668]	42.1	3.41	13			13.2	13.2	0.17	10.1	11.8	2.81	0.51	0.49		97.59	97.59	43.1397	3.49421	13.321	13.526	0.174198	10.3494	12.0914	2.87939	0.522595	0.502101	100	3.40199	12.8	45.7143	15.9	0.181495	89.7616	FALSE	0	30	610	5	1.4	64	4	4231.91
[17668]	Circum-Mediterranean	NEOGENE [17668]	EUROPEAN OROGENIC BELT - CENOZOIC/QUATERNARY / GERMANY / RH諲	9.8681	50.8169	BASANITE, HORNBLENDE [17668]	s_RH10/17 [17668]	47.3	2.11	14.7			10.7	10.7	0.21	7.49	9.1	3.84	1.69	0.58		97.72	97.72	48.4036	2.15923	15.043	10.9497	0.2149	7.66476	9.31232	3.92959	1.72943	0.593533	100	5.65903	9.78495	39.5652	12.5556	0.440104	127.63	FALSE	0.9	87	792	9.3	2.3	91	6.2	14023.4
[17668]	Circum-Mediterranean	NEOGENE [17668]	EUROPEAN OROGENIC BELT - CENOZOIC/QUATERNARY / GERMANY / RH諲	9.9193	50.54	BASANITE [17668]	s_RH10/26 [17668]	43.2	3.29	14.6			12.4	12.4	0.2	7.34	10.7	2.99	2.29	0.72		97.73	97.73	44.2034	3.36642	14.9391	12.688	0.204645	7.51049	10.9485	3.05945	2.34319	0.736724	100	5.40264	11.8919	46.3158	18.2857	0.765886	123.422	FALSE	0.6	53	755	7.4	1.9	88	6.1	19002.1
[17668]	Circum-Mediterranean	NEOGENE [17668]	EUROPEAN OROGENIC BELT - CENOZOIC/QUATERNARY / GERMANY / RH諲	9.9362	50.5903	BASALT, ALKALINE [17668]	s_RH10/32 [17668]	42.7	3.48	14.7			12.8	12.8	0.21	7.81	11.3	2.9	1.7	0.68		98.28	98.28	43.4473	3.5409	14.9573	13.024	0.213675	7.94668	11.4978	2.95075	1.72975	0.691901	100	4.6805	10.8	46.9565	13.9	0.586207	151.473	FALSE	1.2	71	946	10	2.3	108	6.7	14106.4
[17668]	Circum-Mediterranean	NEOGENE [17668]	EUROPEAN OROGENIC BELT - CENOZOIC/QUATERNARY / GERMANY / RH諲	9.9062	50.5484	BASANITE, HORNBLENDE [17668]	s_26199 [17668]	41.9	2.66	12.3			11.1	11.1	0.21	11	12.3	3.91	2.08	0.87		98.33	98.33	42.6116	2.70518	12.5089	11.2885	0.213567	11.1868	12.5089	3.97641	2.11533	0.884776	100	6.09173	10.8491	40.0697	29.8677	0.531969	161.29	FALSE	0.711	61.3	916	10.6	2.87	115	5.66	17259.6
[17668][22194]	Circum-Mediterranean	NEOGENE [17668] / CENOZOIC [22194]	EUROPEAN OROGENIC BELT - CENOZOIC/QUATERNARY / GERMANY / RH諲	9.8645	50.5615	BASALT, ALKALINE, HORNBLENDE [17668]	s_RH10/09 [17668]	43.1	3.3	13.4			13.3	13.3	0.18	8.55	11.7	3.18	1.32	0.64		98.67	98.67	43.681	3.34448	13.5806	13.4793	0.182426	8.66525	11.8577	3.22286	1.33779	0.648627	100	4.56066	10.1562	34.2105	29.1066	0.415094	91.1641	FALSE	0.5	53	562	6.4	1.9	65	4.9	10953.2
[17668][22194]	Circum-Mediterranean	NEOGENE [17668] / CENOZOIC [22194]	EUROPEAN OROGENIC BELT - CENOZOIC/QUATERNARY / GERMANY / RH諲	9.8645	50.5615	BASALT, ALKALINE, HORNBLENDE [17668]	s_RH10/09 [17668]	43.1	3.3	13.4			13.3	13.3	0.18	8.55	11.7	3.18	1.32	0.64		98.67	98.67	43.681	3.34448	13.5806	13.4793	0.182426	8.66525	11.8577	3.22286	1.33779	0.648627	100	4.56066	10.1562	34.2105	29.1066	0.415094	91.1641	FALSE	0.5	53	562	6.4	1.9	65	4.9	10953.2
[17668][22194]	Circum-Mediterranean	NEOGENE [17668] / CENOZOIC [22194]	EUROPEAN OROGENIC BELT - CENOZOIC/QUATERNARY / GERMANY / RH諲	9.9313	50.5024	TRACHYBASALT [17668]	s_RH10/01 [17668]	43.7	3.26	14.1			11.9	11.9	0.16	9.48	11.6	3.16	0.89	0.44		98.69	98.69	44.2801	3.30327	14.2872	12.058	0.162124	9.60584	11.754	3.20195	0.901814	0.445841	100	4.10376	11.4	40.7143	25.6389	0.281646	79.9439	FALSE	0	39	540	5	1.4	57	4	7385.11
[17668][22194]	Circum-Mediterranean	NEOGENE [17668] / CENOZOIC [22194]	EUROPEAN OROGENIC BELT - CENOZOIC/QUATERNARY / GERMANY / RH諲	9.9313	50.5024	TRACHYBASALT [17668]	s_RH10/01 [17668]	43.7	3.26	14.1			11.9	11.9	0.16	9.48	11.6	3.16	0.89	0.44		98.69	98.69	44.2801	3.30327	14.2872	12.058	0.162124	9.60584	11.754	3.20195	0.901814	0.445841	100	4.10376	11.4	40.7143	25.6389	0.281646	79.9439	FALSE	0	39	540	5	1.4	57	4	7385.11
[17668]	Circum-Mediterranean	NEOGENE [17668]	EUROPEAN OROGENIC BELT - CENOZOIC/QUATERNARY / GERMANY / RH諲	9.9046	50.443	BASANITE, HORNBLENDE [17668]	s_27611 [17668]	49.7	2.06	14.2			10.4	10.4	0.17	8.29	9.02	3.59	1.13	0.48		99.04	99.04	50.1817	2.07997	14.3376	10.5008	0.171648	8.37036	9.10743	3.6248	1.14095	0.484653	100	4.76575	10.354	57.5646	32.3684	0.314763	65.6381	FALSE	0.31	33.6	522	4.52	0.813	46.8	2.3	9376.6
[17668]	Circum-Mediterranean	NEOGENE [17668]	EUROPEAN OROGENIC BELT - CENOZOIC/QUATERNARY / GERMANY / RH諲	9.895	50.6063	BASANITE, HORNBLENDE [17668]	s_RH10/10 [17668]	43.9	3.05	13.2			12.4	12.4	0.19	10.6	11.7	3.12	0.8	0.48		99.44	99.44	44.1472	3.06718	13.2743	12.4698	0.19107	10.6597	11.7659	3.13757	0.804505	0.482703	100	3.94208	12	44.5033	28.8515	0.25641	94.2496	FALSE	0.428	57.8	651	5.6	1.51	67.2	3.87	6638.3
[12763]	Circum-Mediterranean	CENOZOIC [12763]	EUROPEAN OROGENIC BELT - CENOZOIC/QUATERNARY / GERMANY / SAXONY	13.75	50.922	BASANITE [12763]	s_EG0222 [12763]	40.96	3.42	12.61			11.77	11.77	0.19	11	12.03	3.87	1.65	0.77	0.7	98.97	98.27	41.6811	3.48021	12.832	11.9772	0.193345	11.1937	12.2418	3.93813	1.67905	0.783556	100	5.61718	15.0407	58.4211	41.853	0.426357	155.68	FALSE	0.72	59.5	701	7.38	1.9	111	6.06	13691.5
[12763]	Circum-Mediterranean	CENOZOIC [12763]	EUROPEAN OROGENIC BELT - CENOZOIC/QUATERNARY / GERMANY / SAXONY	14.82	51.1	BASANITE [12763]	s_SS 9675 [12763]	40.6	2.86	11.39			11.41	11.41	0.19	13.7	12.23	3.15	1.39	0.71	0.95	98.58	97.63	41.5856	2.92943	11.6665	11.687	0.194612	14.0326	12.5269	3.22647	1.42374	0.727235	100	4.65021	17.5	56.25	45.614	0.44127	176.718	FALSE	0.6	37.8	669	7.2	2.24	126	6.34	11534
[12763]	Circum-Mediterranean	CENOZOIC [12763]	EUROPEAN OROGENIC BELT - CENOZOIC/QUATERNARY / GERMANY / SAXONY	13.02	50.509	NEPHELINITE [12763]	s_SS 21295 [12763]	38.16	4.9	10.77			14.3	14.3	0.26	7.1	14.58	4	2	1	1	98.07	97.07	39.3118	5.0479	11.0951	14.7316	0.267848	7.31431	15.0201	4.12074	2.06037	1.03018	100	6.18111	15.5046	47.4719	50.0986	0.5	237.027	FALSE	0.65	37.7	703	10.9	3.56	169	9.61	16595.7
[12763]	Circum-Mediterranean	CENOZOIC [12763]	EUROPEAN OROGENIC BELT - CENOZOIC/QUATERNARY / GERMANY / SAXONY	12.31	50.357	NEPHELINITE [12763]	s_SS 23926 [12763]	40.04	2.3	9.65			11.44	11.44	0.19	16.2	13.34	2.3	1	0.88	1.16	98.5	97.34	41.1342	2.36285	9.9137	11.7526	0.195192	16.6427	13.7045	2.36285	1.02733	0.904048	100	3.39018	12.9333	31.4935	49.2013	0.434783	136.045	FALSE	0.52	30.6	733	7.5	3.08	97	4.87	8297.87
[12763]	Circum-Mediterranean	CENOZOIC [12763]	EUROPEAN OROGENIC BELT - CENOZOIC/QUATERNARY / GERMANY / SAXONY	14.26	50.93	BASANITE [12763]	s_SS 12194 [12763]	40.29	4.24	12.75			12.14	12.14	0.19	9.4	11.94	3.2	2.03	0.59	1.53	98.3	96.77	41.6348	4.38152	13.1756	12.5452	0.196342	9.71375	12.3385	3.30681	2.09776	0.609693	100	5.40457	21.1957	68.1818	32.3529	0.634375	136.746	FALSE	1.11	58.9	550	4.6	1.43	97.5	6.08	16844.7
[12763]	Circum-Mediterranean	CENOZOIC [12763]	EUROPEAN OROGENIC BELT - CENOZOIC/QUATERNARY / GERMANY / SAXONY	14.71	51.09	NEPHELINITE [12763]	s_RS 12596 [12763]	39.52	2.81	10.02			11.4	11.4	0.2	16.4	12.11	2.51	0.94	0.81	1.6	98.32	96.72	40.8602	2.90529	10.3598	11.7866	0.206782	16.9562	12.5207	2.59512	0.971878	0.837469	100	3.567	17.611	55.0239	48.125	0.374502	161.29	FALSE	0.53	33.8	606	6.53	2.09	115	5.6	7800
[12763]	Circum-Mediterranean	CENOZOIC [12763]	EUROPEAN OROGENIC BELT - CENOZOIC/QUATERNARY / GERMANY / SAXONY	12.36	50.372	BASANITE [12763]	s_SS 24163 [12763]	41.14	2.69	12.16			10.9	10.9	0.18	11.1	12.45	3.57	1.32	0.83	2.28	98.62	96.34	42.7029	2.79219	12.622	11.3141	0.186838	11.5217	12.923	3.70563	1.37015	0.861532	100	5.07577	12.7099	48.2609	36.7925	0.369748	140.112	FALSE	0.5	38.5	558	7.86	2.07	99.9	4.35	10953.2
[12763]	Circum-Mediterranean	CENOZOIC [12763]	EUROPEAN OROGENIC BELT - CENOZOIC/QUATERNARY / GERMANY / SAXONY	13.78	50.773	BASANITE [12763]	s_EG0223 [12763]	41.16	2.84	11.77			11.4	11.4	0.19	12.7	11.7	3.16	0.62	0.58	2.74	98.86	96.12	42.8215	2.95464	12.2451	11.8602	0.19767	13.2127	12.1723	3.28756	0.645027	0.603412	100	3.93258	16.1388	60.4878	35.3532	0.196203	104.348	FALSE	0.8	43.9	513	4.61	1.23	74.4	4.51	5144.68
[16705]	Circum-Mediterranean	OLIGOCENE [16705]	EUROPEAN OROGENIC BELT - CENOZOIC/QUATERNARY / GERMANY / SIEBENGEBIRGE	7.208	50.687	BASALT, ALKALINE [16705]	s_SG 19 [16705]	47.2	2.2	14.21			10.17	10.17	0.19	9.06	9.97	3.62	1.19	0.458	0.42	98.688	98.268	48.0319	2.23878	14.4605	10.3492	0.193349	9.21968	10.1457	3.6838	1.21097	0.466072	100	4.89478	11.8574	44.8227	33.0882	0.328729	88.6396	FALSE	0.388	35.1	793	5.33	1.41	63.2	3.41	9874.47
[16705]	Circum-Mediterranean	OLIGOCENE [16705]	EUROPEAN OROGENIC BELT - CENOZOIC/QUATERNARY / GERMANY / SIEBENGEBIRGE	7.249	50.683	BASALT, ALKALINE [16705]	s_SG 20 [16705]	46.82	2.25	14.45			9.31	9.31	0.18	9.33	10.45	3.63	1.41	0.463	0.45	98.743	98.293	47.6331	2.28907	14.7009	9.47168	0.183126	9.49203	10.6315	3.69304	1.43449	0.471041	100	5.12753	11.4897	50	27.8997	0.38843	101.683	FALSE	0.434	36.8	707	6.31	1.45	72.5	4.15	11700
[16705]	Circum-Mediterranean	OLIGOCENE [16705]	EUROPEAN OROGENIC BELT - CENOZOIC/QUATERNARY / GERMANY / SIEBENGEBIRGE	7.285	50.629	BASANITE [16705]	s_SG 23 [16705]	45.15	2.45	13.44			10.23	10.23	0.19	10.91	10.64	3.66	1.33	0.558	0.46	99.018	98.558	45.8106	2.48585	13.6366	10.3797	0.19278	11.0696	10.7957	3.71355	1.34946	0.566164	100	5.06301	12.0455	46.2416	29.2994	0.363388	96.6339	FALSE	0.371	33.1	575	5.72	1.49	68.9	4.1	11036.2
[16705]	Circum-Mediterranean	OLIGOCENE [16705]	EUROPEAN OROGENIC BELT - CENOZOIC/QUATERNARY / GERMANY / SIEBENGEBIRGE	7.343	50.564	BASANITE [16705]	s_SG 27 [16705]	43.67	2.83	14.04			11.23	11.23	0.19	9.06	11.26	3.39	1.35	0.757	0.47	98.247	97.777	44.6629	2.89434	14.3592	11.4853	0.19432	9.26598	11.516	3.46707	1.38069	0.774211	100	4.84777	19.5476	81.2871	45.4545	0.39823	115.147	FALSE	0.4	31.7	552	4.2	1.01	82.1	5.65	11202.1
[16705]	Circum-Mediterranean	OLIGOCENE [16705]	EUROPEAN OROGENIC BELT - CENOZOIC/QUATERNARY / GERMANY / SIEBENGEBIRGE	7.238	50.707	BASALT, SUBALKALINE [16705]	s_SG 15 [16705]	48.06	2.35	14.64			10.22	10.22	0.18	8.71	10.26	3.38	1.05	0.432	0.53	99.812	99.282	48.4076	2.367	14.7459	10.2939	0.181302	8.77299	10.3342	3.40444	1.05759	0.435124	100	4.46204	14.338	56.5556	36.6834	0.310651	71.3885	FALSE	0.332	27.3	417	3.55	0.9	50.9	3.05	8712.77
[20410]	Circum-Mediterranean	CENOZOIC [20410]	EUROPEAN OROGENIC BELT - CENOZOIC/QUATERNARY / GERMANY / SIEBENGEBIRGE	7.27	50.63	BASALT [20410]	s_SG 38 [20410]	48.6	2.11	13.9			10.08	10.08	0.19	8.28	9.08	3.46	1.21	0.37	0.59	97.87	97.28	49.9589	2.169	14.2887	10.3618	0.195313	8.51151	9.33388	3.55674	1.24383	0.380345	100	4.80058	10.5485	43.4783	30.4104	0.349711	70.1262	FALSE	0.438	33.5	654	4.74	1.15	50	3.06	10040.4
[16705]	Circum-Mediterranean	OLIGOCENE [16705]	EUROPEAN OROGENIC BELT - CENOZOIC/QUATERNARY / GERMANY / SIEBENGEBIRGE	7.371	50.601	BASALT, ALKALINE [16705]	s_SG 26 [16705]	46.84	2.21	14.06			10.1	10.1	0.19	9.3	10.02	3.77	1.23	0.526	0.63	98.876	98.246	47.6762	2.24946	14.311	10.2803	0.193392	9.46603	10.1989	3.83731	1.25196	0.535391	100	5.08927	11.8638	45.034	31.8644	0.32626	92.8471	FALSE	0.399	35.8	763	5.58	1.47	66.2	3.57	10206.4
[16705]	Circum-Mediterranean	OLIGOCENE [16705]	EUROPEAN OROGENIC BELT - CENOZOIC/QUATERNARY / GERMANY / SIEBENGEBIRGE	7.299	50.625	BASANITE [16705]	s_SG 22 [16705]	45.42	2.42	13.67			10.16	10.16	0.19	10.8	10.52	3.97	0.94	0.536	0.64	99.266	98.626	46.0528	2.45371	13.8604	10.3015	0.192647	10.9505	10.6666	4.02531	0.953096	0.543467	100	4.9784	11.5993	45.5172	27.439	0.236776	92.5666	FALSE	0.557	21.6	554	5.69	1.45	66	3.83	7800
[16705]	Circum-Mediterranean	OLIGOCENE [16705]	EUROPEAN OROGENIC BELT - CENOZOIC/QUATERNARY / GERMANY / SIEBENGEBIRGE	7.098	50.61	BASANITE [16705]	s_SG 11 [16705]	44.68	2.24	13.06			9.58	9.58	0.19	12.2	10.4	3.88	1.12	0.625	0.65	98.625	97.975	45.6035	2.2863	13.3299	9.778	0.193927	12.4522	10.615	3.96019	1.14315	0.637918	100	5.10334	11.6288	47.337	28.5714	0.28866	122.16	FALSE	0.923	28.3	688	7.49	1.84	87.1	4.83	9293.62
[16706]	Circum-Mediterranean	OLIGOCENE [16706]	EUROPEAN OROGENIC BELT - CENOZOIC/QUATERNARY / GERMANY / SIEBENGEBIRGE	7.2519	50.6651	TEPHRITE [16706]	s_SG 8 [16706]	48.41	2.3	15.32			8.72	8.72	0.17	6.47	8.63	4.53	2.67	0.69	1.19	99.1	97.91	49.4434	2.3491	15.647	8.90614	0.173629	6.60811	8.81422	4.6267	2.72699	0.704729	100	7.35369	6.94444	22.7273	18.8352	0.589404	140.252	FALSE	2.79	78.7	780	14.4	4.4	100	5.5	22155.3
[16705]	Circum-Mediterranean	OLIGOCENE [16705]	EUROPEAN OROGENIC BELT - CENOZOIC/QUATERNARY / GERMANY / SIEBENGEBIRGE	7.247	50.582	BASANITE [16705]	s_SG 30 [16705]	44.36	2.67	13.78			9.88	9.88	0.19	10.3	10.25	3.83	0.91	0.531	1.22	97.921	96.701	45.8734	2.76109	14.2501	10.2171	0.196482	10.6514	10.5997	3.96066	0.941045	0.549115	100	4.90171	10.964	42.3333	24.5902	0.237598	106.872	FALSE	0.861	49.1	644	6.95	1.8	76.2	4.26	7551.06
[16706]	Circum-Mediterranean	OLIGOCENE [16706]	EUROPEAN OROGENIC BELT - CENOZOIC/QUATERNARY / GERMANY / SIEBENGEBIRGE	7.4353	50.603	BASANITE [16706]	s_SG 1 [16706]	42.16	2.36	11.84			11.33	11.33	0.2	13.69	11.35	2.7	1.3	0.5	1.3	98.73	97.43	43.2721	2.42225	12.1523	11.6289	0.205276	14.0511	11.6494	2.77122	1.33429	0.513189	100	4.10551	11.1688	43	27.2265	0.481481	120.617	FALSE	1.56	47.2	628	7.7	2	86	6	10787.2
[16706]	Circum-Mediterranean	OLIGOCENE [16706]	EUROPEAN OROGENIC BELT - CENOZOIC/QUATERNARY / GERMANY / SIEBENGEBIRGE	7.2691	50.6612	BASANITE [16706]	s_SG 16 [16706]	42.97	2.09	11.64			10.52	10.52	0.19	14.94	9.89	2.67	1.38	0.58	1.4	98.27	96.87	44.3584	2.15753	12.0161	10.8599	0.196139	15.4227	10.2096	2.75627	1.42459	0.598741	100	4.18086	10	37.8261	25.3863	0.516854	122.02	FALSE	0.85	35.9	593	8.7	2.3	87	4.7	11451.1
[16706]	Circum-Mediterranean	OLIGOCENE [16706]	EUROPEAN OROGENIC BELT - CENOZOIC/QUATERNARY / GERMANY / SIEBENGEBIRGE	7.2389	50.7102	BASALT, ALKALINE, OLIVINE [16706]	s_SG 20 [16706]	45.95	2.32	13.84			11.6	11.6	0.19	8.26	10.14	3.13	0.58	0.45	1.51	97.97	96.46	47.6363	2.40514	14.3479	12.0257	0.196973	8.56313	10.5121	3.24487	0.601286	0.466515	100	3.84615	12	49.0909	25.9477	0.185304	75.7363	FALSE	0.63	13.5	470	4.5	1.1	54	3.1	4812.77
[16706]	Circum-Mediterranean	OLIGOCENE [16706]	EUROPEAN OROGENIC BELT - CENOZOIC/QUATERNARY / GERMANY / SIEBENGEBIRGE	7.2093	50.6875	BASALT, ALKALINE, OLIVINE [16706]	s_SG 11 [16706]	45.15	2.12	13.11			11.71	11.71	0.2	9.62	9.67	2.84	1.25	0.48	1.58	97.73	96.15	46.9579	2.20489	13.6349	12.1789	0.208008	10.0052	10.0572	2.95372	1.30005	0.49922	100	4.25377	9.71429	37.7778	27.4112	0.440141	95.3717	FALSE	0.68	39.7	828	7	1.8	68	3.3	10372.3
[16705]	Circum-Mediterranean	OLIGOCENE [16705]	EUROPEAN OROGENIC BELT - CENOZOIC/QUATERNARY / GERMANY / SIEBENGEBIRGE	7.25	50.663	TEPHRITE [16705]	s_SG 4 [16705]	48.05	2.38	15.36			8.22	8.22	0.17	6.29	8.66	4.34	2.57	0.686	1.59	98.316	96.726	49.6764	2.46056	15.8799	8.49823	0.175754	6.50291	8.95313	4.4869	2.65699	0.70922	100	7.14389	8.02778	26.7593	16.747	0.592166	121.599	FALSE	1.725	80.4	785	10.8	3.24	86.7	4.76	21325.5
[16705]	Circum-Mediterranean	OLIGOCENE [16705]	EUROPEAN OROGENIC BELT - CENOZOIC/QUATERNARY / GERMANY / SIEBENGEBIRGE	7.422	50.643	TEPHRITE [16705]	s_SG 25 [16705]	41.9	3.1	14.47			10.86	10.86	0.21	8	11.55	4.56	1.13	0.889	1.65	98.319	96.669	43.3438	3.20682	14.9686	11.2342	0.217236	8.27566	11.948	4.71713	1.16894	0.919633	100	5.88606	12.9188	51.6754	36.338	0.247807	138.429	FALSE	0.686	40.3	760	7.64	1.91	98.7	5.73	9376.6
[16706]	Circum-Mediterranean	OLIGOCENE [16706]	EUROPEAN OROGENIC BELT - CENOZOIC/QUATERNARY / GERMANY / SIEBENGEBIRGE	7.2494	50.6832	BASALT, ALKALINE, OLIVINE [16706]	s_SG 6 [16706]	45.24	2.1	13.37			10.42	10.42	0.18	9.97	10	2.98	1.36	0.43	1.77	97.82	96.05	47.1005	2.18636	13.9198	10.8485	0.187402	10.38	10.4112	3.10255	1.41593	0.447683	100	4.51848	9.72973	42.3529	17.2527	0.456376	100.982	FALSE	0.54	38.4	673	7.4	1.7	72	3.9	11285.1
[16706]	Circum-Mediterranean	OLIGOCENE [16706]	EUROPEAN OROGENIC BELT - CENOZOIC/QUATERNARY / GERMANY / SIEBENGEBIRGE	7.2862	50.6512	BASALT, ALKALINE, OLIVINE [16706]	s_SG 4 [16706]	47.55	1.87	14.07			10.19	10.19	0.2	8.61	9.61	2.86	1.22	0.37	1.78	98.33	96.55	49.2491	1.93682	14.5728	10.5541	0.207147	8.91766	9.95339	2.9622	1.26359	0.383221	100	4.22579	9.85507	35.7895	18.9139	0.426573	95.3717	FALSE	1.06	42	1573	6.9	1.9	68	4	10123.4
[16706]	Circum-Mediterranean	OLIGOCENE [16706]	EUROPEAN OROGENIC BELT - CENOZOIC/QUATERNARY / GERMANY / SIEBENGEBIRGE	7.3066	50.6483	BASANITE [16706]	s_SG 19 [16706]	43.49	2.19	12.59			10.95	10.95	0.18	11.98	10.1	2.27	1.4	0.51	2.05	97.71	95.66	45.4631	2.28936	13.1612	11.4468	0.188166	12.5235	10.5582	2.37299	1.46352	0.533138	100	3.8365	11.4493	43.8889	20.8605	0.61674	110.799	FALSE	0.68	45.9	816	6.9	1.8	79	4.2	11617
[16706]	Circum-Mediterranean	OLIGOCENE [16706]	EUROPEAN OROGENIC BELT - CENOZOIC/QUATERNARY / GERMANY / SIEBENGEBIRGE	7.3755	50.7113	BASANITE [16706]	s_SG 23 [16706]	41.95	2.1	11.36			11.68	11.68	0.22	14	10.15	2.81	1.31	0.59	2.1	98.27	96.17	43.6207	2.18363	11.8124	12.1452	0.228762	14.5576	10.5542	2.92191	1.36217	0.613497	100	4.28408	9.76471	37.7273	24.186	0.466192	116.41	FALSE	0.64	30.4	508	8.5	2.2	83	4.6	10870.2
[16705]	Circum-Mediterranean	OLIGOCENE [16705]	EUROPEAN OROGENIC BELT - CENOZOIC/QUATERNARY / GERMANY / SIEBENGEBIRGE	7.119	50.627	BASANITE [16705]	s_SG 12 [16705]	42.48	2.68	13.11			10.64	10.64	0.2	11.46	11.81	3.41	0.76	0.761	2.19	99.501	97.311	43.6539	2.75406	13.4723	10.934	0.205527	11.7767	12.1363	3.50423	0.781001	0.782029	100	4.28523	12.9538	45.6395	33.3333	0.222874	110.098	FALSE	0.609	49.6	730	6.06	1.72	78.5	4.46	6306.38
[16706]	Circum-Mediterranean	OLIGOCENE [16706]	EUROPEAN OROGENIC BELT - CENOZOIC/QUATERNARY / GERMANY / SIEBENGEBIRGE	7.4374	50.6153	BASANITE [16706]	s_SG 12 [16706]	42.49	2.52	12.75			11.16	11.16	0.21	11.64	11.5	3.37	0.5	0.53	2.27	98.94	96.67	43.9537	2.60681	13.1892	11.5444	0.217234	12.041	11.8961	3.48609	0.517224	0.548257	100	4.00331	10.8537	58.9404	29.0667	0.148368	124.825	FALSE	0.94	70.7	684	8.2	1.51	89	5	4148.94
[16706]	Circum-Mediterranean	OLIGOCENE [16706]	EUROPEAN OROGENIC BELT - CENOZOIC/QUATERNARY / GERMANY / SIEBENGEBIRGE	7.2985	50.6102	BASANITE [16706]	s_SG 2 [16706]	44.73	2.6	13.14			10.95	10.95	0.18	10.03	9.78	2.54	1.6	0.47	2.31	98.33	96.02	46.584	2.70777	13.6846	11.4039	0.187461	10.4457	10.1854	2.64528	1.66632	0.489481	100	4.3116	11.6	41.4286	14.4587	0.629921	81.3464	FALSE	0.95	48.4	496	5	1.4	58	3.2	13276.6
[16706]	Circum-Mediterranean	OLIGOCENE [16706]	EUROPEAN OROGENIC BELT - CENOZOIC/QUATERNARY / GERMANY / SIEBENGEBIRGE	7.2217	50.6996	BASALT, ALKALINE, OLIVINE [16706]	s_SG 17 [16706]	45.89	2.25	14.5			10.36	10.36	0.19	7.89	9.97	2.74	1.34	0.42	2.43	97.98	95.55	48.0272	2.35479	15.1753	10.8425	0.198849	8.25746	10.4343	2.86761	1.40241	0.43956	100	4.27002	9.53846	38.75	20.688	0.489051	86.9565	FALSE	0.51	40.7	758	6.5	1.6	62	3.5	11119.1
[16706]	Circum-Mediterranean	OLIGOCENE [16706]	EUROPEAN OROGENIC BELT - CENOZOIC/QUATERNARY / GERMANY / SIEBENGEBIRGE	7.3651	50.716	BASANITE [16706]	s_SG 22 [16706]	43.35	2.07	11.63			10.64	10.64	0.18	14.92	9.71	2.67	0.84	0.58	2.47	99.06	96.59	44.8804	2.14308	12.0406	11.0156	0.186355	15.4467	10.0528	2.76426	0.869655	0.600476	100	3.63392	10	40	20.8457	0.314607	106.592	FALSE	1.18	43.3	567	7.6	1.9	76	4.2	6970.21
[16705]	Circum-Mediterranean	OLIGOCENE [16705]	EUROPEAN OROGENIC BELT - CENOZOIC/QUATERNARY / GERMANY / SIEBENGEBIRGE	7.29	50.728	TEPHRITE [16705]	s_SG 16 [16705]	43.61	2.35	12.35			9.96	9.96	0.19	10.29	12.16	4.24	0.7	0.656	2.5	99.006	96.506	45.1889	2.43508	12.7971	10.3206	0.196879	10.6625	12.6003	4.39351	0.725344	0.67975	100	5.11885	11.1898	43.6464	30.3523	0.165094	110.799	FALSE	3.988	26.3	722	7.06	1.81	79	4.21	5808.51
[16706]	Circum-Mediterranean	OLIGOCENE [16706]	EUROPEAN OROGENIC BELT - CENOZOIC/QUATERNARY / GERMANY / SIEBENGEBIRGE	7.4729	50.8141	BASANITE [16706]	s_SG 24 [16706]	43.12	2.19	13.16			10.29	10.29	0.17	11.82	10.57	2.53	0.84	0.46	2.66	97.81	95.15	45.3179	2.30163	13.8308	10.8145	0.178665	12.4225	11.1088	2.65896	0.882817	0.483447	100	3.54178	11.875	47.5	22.61	0.332016	106.592	FALSE	0.91	42.4	533	6.4	1.6	76	4.2	6970.21
[16705]	Circum-Mediterranean	OLIGOCENE [16705]	EUROPEAN OROGENIC BELT - CENOZOIC/QUATERNARY / GERMANY / SIEBENGEBIRGE	7.177	50.714	TEPHRITE [16705]	s_SG 14 [16705]	44.45	2.23	13.83			9.52	9.52	0.19	9.26	10.89	4.55	0.89	0.581	2.89	99.281	96.391	46.1143	2.31349	14.3478	9.87644	0.197114	9.60671	11.2977	4.72036	0.923323	0.602753	100	5.64368	11.6919	49.5187	26.6839	0.195604	129.874	FALSE	4.388	30.8	801	7.92	1.87	92.6	5.12	7385.11
[8394]	Circum-Mediterranean	MIOCENE [8394]	EUROPEAN OROGENIC BELT - CENOZOIC/QUATERNARY / GERMANY / UPPER RHINEGRABEN / HEGAU	8.75	47.77	MELILITITE, OLIVINE [8394]	s_H3 [8394]	39.05	2.41	9.14			10.17	10.17	0.19	18.19	13.74	2.31	1.21	0.7	1.2	98.31	97.11	40.2121	2.48172	9.41201	10.4727	0.195654	18.7313	14.1489	2.37875	1.24601	0.720832	100	3.62476	53.9535	53.9535	33.2015	0.52381	162.693	FALSE		45	1011	2.15	2.15	116		10040.4
[8394]	Circum-Mediterranean	MIOCENE [8394]	EUROPEAN OROGENIC BELT - CENOZOIC/QUATERNARY / GERMANY / UPPER RHINEGRABEN / HEGAU	8.73	47.92	MELILITITE, OLIVINE [8394]	s_H9 [8394]	39.51	2.87	10.67			10.34	10.34	0.2	14.3	14.9	2.82	1.71	0.84	1.2	99.36	98.16	40.2506	2.9238	10.87	10.5338	0.203749	14.5681	15.1793	2.87286	1.74205	0.855746	100	4.61491	60.3687	60.3687	34.177	0.606383	183.731	FALSE		52	1087	2.17	2.17	131		14189.4
[8177][9242]	Circum-Mediterranean	MIOCENE [8177]	EUROPEAN OROGENIC BELT - CENOZOIC/QUATERNARY / GERMANY / UPPER RHINEGRABEN / KAISERSTUHL VOLCANIC COMPLEX	7.67	48.1	MELILITITE, OLIVINE [8177]	s_334 [8177]	38.15	2.74	10.03	4.92	6.82		11.247	0.21	15.87	14.58	2.1	0.8	0.83	2.49	99.047	96.557	39.5103	2.8377	10.3876	11.6481	0.217488	16.4359	15.0999	2.17488	0.828526	0.859596	100	3.00341	13.625	41.9231	44.6154	0.380952	152.875	FALSE		30	810	8	2.6	109		6638.3
[8394]	Circum-Mediterranean	MIOCENE [8394]	EUROPEAN OROGENIC BELT - CENOZOIC/QUATERNARY / GERMANY / UPPER RHINEGRABEN / MAHLBERG	8.38	48.83	MELILITITE, OLIVINE [8394]	s_RH1 [8394]	38.95	2.59	10.22			10.71	10.71	0.19	15.27	14.08	2.57	1.06	0.77	1.8	98.21	96.41	40.4004	2.68644	10.6006	11.1088	0.197075	15.8386	14.6043	2.6657	1.09947	0.798672	100	3.76517	75.3247	75.3247	33.1718	0.412451	162.693	FALSE		42	997	1.54	1.54	116		8795.74
[7812]	Circum-Mediterranean	CENOZOIC [7812]	EUROPEAN OROGENIC BELT - CENOZOIC/QUATERNARY / GERMANY / UPPER RHINEGRABEN / URACH VOLCANIC FIELD	9.4	48.5	MELILITITE [7812]	s_3 [7812]	37.22	2.45	8.54			9.43	9.43	0.18	18.24	14.89	2.56	1.89	0.76	0.92	97.08	96.16	38.7063	2.54784	8.88103	9.80657	0.187188	18.9684	15.4846	2.66223	1.96547	0.790349	100	4.6277	10	40.9266	29.1581	0.738281	148.668	FALSE		65.7	1068	10.6	2.59	106		15683
[8394]	Circum-Mediterranean	MIOCENE [8394]	EUROPEAN OROGENIC BELT - CENOZOIC/QUATERNARY / GERMANY / UPPER RHINEGRABEN / URACH VOLCANIC FIELD	9.4	48.5	MELILITITE, OLIVINE [8394]	s_U2 [8394]	38.17	2.54	8.54			10.02	10.02	0.19	18.42	15.52	2.49	1.72	0.79	1.3	99.7	98.4	38.7907	2.5813	8.67886	10.1829	0.193089	18.7195	15.7724	2.53049	1.74797	0.802846	100	4.27846	76.1006	76.1006	34.535	0.690763	169.705	FALSE		64	1257	1.59	1.59	121		14272.3
[7812]	Circum-Mediterranean	CENOZOIC [7812]	EUROPEAN OROGENIC BELT - CENOZOIC/QUATERNARY / GERMANY / UPPER RHINEGRABEN / URACH VOLCANIC FIELD	9.4	48.5	MELILITITE [7812]	s_6 [7812]	36.15	2.22	7.93			9.39	9.39	0.19	19.35	15.71	1.95	1.29	0.82	2.09	97.09	95	38.0526	2.33684	8.34737	9.88421	0.2	20.3684	16.5368	2.05263	1.35789	0.863158	100	3.41053	8.77193	37.4532	33.7719	0.661538	140.252	FALSE		46.2	1029	11.4	2.67	100		10704.3
[8394]	Circum-Mediterranean	MIOCENE [8394]	EUROPEAN OROGENIC BELT - CENOZOIC/QUATERNARY / GERMANY / UPPER RHINEGRABEN / URACH VOLCANIC FIELD	9.4	48.5	MELILITITE, OLIVINE [8394]	s_U3 [8394]	36.74	2.28	8.02			9.78	9.78	0.2	18.91	16.36	1.94	0.68	0.86	2.4	98.17	95.77	38.3627	2.3807	8.37423	10.212	0.208834	19.7452	17.0826	2.02569	0.710034	0.897985	100	2.73572	42.2535	42.2535	43.3405	0.350515	168.303	FALSE		31	1183	2.84	2.84	120		5642.55
[8540][9421]	Circum-Mediterranean	MIOCENE [8540] / CENOZOIC [9421]	EUROPEAN OROGENIC BELT - CENOZOIC/QUATERNARY / GERMANY / VOGELSBERG	9.2	50.5	BASANITE [8540]	s_VB97-115 [8540]	43.2	2.85	11.91	2.83	7.3		9.84643	0.17	12.22	10.97	2.98	2.22	0.7		97.0664	97.0664	44.5056	2.93613	12.2699	10.144	0.175138	12.5893	11.3015	3.07006	2.28709	0.721156	100	5.35716	12.1429	51.5152	35.5506	0.744966	119.215	FALSE	0.85	65	1036	7	1.65	85	5.23	18421.3
[8540][9421]	Circum-Mediterranean	MIOCENE [8540] / CENOZOIC [9421]	EUROPEAN OROGENIC BELT - CENOZOIC/QUATERNARY / GERMANY / VOGELSBERG	9.2	50.5	BASANITE [8540]	s_VB97-115 [8540]	43.2	2.85	11.91	2.83	7.3		9.84643	0.17	12.22	10.97	2.98	2.22	0.7		97.0664	97.0664	44.5056	2.93613	12.2699	10.144	0.175138	12.5893	11.3015	3.07006	2.28709	0.721156	100	5.35716	12.1429	51.5152	35.5506	0.744966	119.215	FALSE	0.85	65	1036	7	1.65	85	5.23	18421.3
[8540][9421]	Circum-Mediterranean	MIOCENE [8540] / CENOZOIC [9421]	EUROPEAN OROGENIC BELT - CENOZOIC/QUATERNARY / GERMANY / VOGELSBERG	9.2	50.5	BASALT, ALKALINE [8540]	s_2693 [8540]	50	2.2	13.4	3.28	6.9		9.85134	0.16	7.94	8.38	3.42	1.39	0.41		97.1513	97.1513	51.4661	2.26451	13.7929	10.1402	0.164691	8.17282	8.62572	3.52028	1.43076	0.422022	100	4.95104	10.8504	68.5185	21.6171	0.406433	51.8934	FALSE	0.72	30	523	3.41	0.54	37		11534
[8540][9421]	Circum-Mediterranean	MIOCENE [8540] / CENOZOIC [9421]	EUROPEAN OROGENIC BELT - CENOZOIC/QUATERNARY / GERMANY / VOGELSBERG	9.2	50.5	BASALT, ALKALINE [8540]	s_2693 [8540]	50	2.2	13.4	3.28	6.9		9.85134	0.16	7.94	8.38	3.42	1.39	0.41		97.1513	97.1513	51.4661	2.26451	13.7929	10.1402	0.164691	8.17282	8.62572	3.52028	1.43076	0.422022	100	4.95104	10.8504	68.5185	21.6171	0.406433	51.8934	FALSE	0.72	30	523	3.41	0.54	37		11534
[8540]	Circum-Mediterranean	MIOCENE [8540]	EUROPEAN OROGENIC BELT - CENOZOIC/QUATERNARY / GERMANY / VOGELSBERG	9.2	50.5	BASALT, ALKALINE [8540]	s_VB96-40 [8540]	45.54	2.23	13.05	3.77	7.89		11.2822	0.18	10.79	10.31	2.34	1.04	0.49		97.2522	97.2522	46.8267	2.29301	13.4187	11.601	0.185086	11.0949	10.6013	2.40611	1.06938	0.503844	100	3.4755	11.8227	50.5263	32.348	0.444444	67.3212	FALSE	0.59	39	514	4.06	0.95	48	3.26	8629.79
[8540]	Circum-Mediterranean	MIOCENE [8540]	EUROPEAN OROGENIC BELT - CENOZOIC/QUATERNARY / GERMANY / VOGELSBERG	9.2	50.5	BASALT, ALKALINE [8540]	s_VB96-16 [8540]	44.91	2.22	12.58	6.57	5.34		11.2517	0.18	10.94	10.92	2.69	1.26	0.51		97.4617	97.4617	46.0796	2.27782	12.9076	11.5447	0.184688	11.2249	11.2044	2.76006	1.29282	0.523283	100	4.05287	10.8108	44.0945	37.382	0.468401	78.5414	FALSE	0.54	41	678	5.18	1.27	56		10455.3
[8540]	Circum-Mediterranean	MIOCENE [8540]	EUROPEAN OROGENIC BELT - CENOZOIC/QUATERNARY / GERMANY / VOGELSBERG	9.2	50.5	BASANITE [8540]	s_VB96-26 [8540]	42.76	2.56	12.6	4.26	7.51		11.3431	0.2	12.12	11.52	2.93	0.95	0.72		97.7031	97.7031	43.7652	2.62018	12.8962	11.6098	0.204702	12.4049	11.7908	2.99888	0.972333	0.736926	100	3.97121	11.1111	48.1013	35.2411	0.324232	106.592	FALSE	1.06	30	696	6.84	1.58	76	4.97	7882.98
[9421]	Circum-Mediterranean	CENOZOIC [9421]	EUROPEAN OROGENIC BELT - CENOZOIC/QUATERNARY / GERMANY / VOGELSBERG	9.3	50.5	BASANITE [9421]	s_VB97-117 [9421]	41.5	3.09	10.6	3.76	7.25		10.6332	0.19	14.09	11.93	2.58	2.47	0.69		97.7732	97.7732	42.4451	3.16037	10.8414	10.8754	0.194327	14.4109	12.2017	2.63876	2.52625	0.705715	100	5.16501	12.9252	44.4444	57.8464	0.957364	106.592	FALSE	0.54	71	1047	5.88	1.71	76	5.25	20495.7
[8540]	Circum-Mediterranean	MIOCENE [8540]	EUROPEAN OROGENIC BELT - CENOZOIC/QUATERNARY / GERMANY / VOGELSBERG	9.2	50.5	BASALT, ALKALINE [8540]	s_VB96-28 [8540]	48.25	2.39	13.65	4.58	6.57		10.6911	0.15	8.97	9.01	3.27	1.01	0.47		97.8611	97.8611	49.3046	2.44224	13.9483	10.9248	0.153278	9.16605	9.20693	3.34147	1.03208	0.480273	100	4.37355	11.4198	45.679	33.1934	0.308869	51.8934	FALSE	0.31	22	359	3.24	0.81	37	2.42	8380.85
[8540][9421]	Circum-Mediterranean	MIOCENE [8540] / CENOZOIC [9421]	EUROPEAN OROGENIC BELT - CENOZOIC/QUATERNARY / GERMANY / VOGELSBERG	9.2	50.5	BASALT, ALKALINE [8540]	s_2695 [8540]	47	2.28	13.7	2.61	8.2		10.5485	0.17	8.78	10.28	3.44	1.42	0.5		98.1185	98.1185	47.9013	2.32372	13.9627	10.7508	0.17326	8.94837	10.4771	3.50597	1.44723	0.509588	100	4.9532	11.0694	40.1361	15.3203	0.412791	82.7489	FALSE	1.09	39	614	5.33	1.47	59		11783
[8540][9421]	Circum-Mediterranean	MIOCENE [8540] / CENOZOIC [9421]	EUROPEAN OROGENIC BELT - CENOZOIC/QUATERNARY / GERMANY / VOGELSBERG	9.2	50.5	BASALT, ALKALINE [8540]	s_2695 [8540]	47	2.28	13.7	2.61	8.2		10.5485	0.17	8.78	10.28	3.44	1.42	0.5		98.1185	98.1185	47.9013	2.32372	13.9627	10.7508	0.17326	8.94837	10.4771	3.50597	1.44723	0.509588	100	4.9532	11.0694	40.1361	15.3203	0.412791	82.7489	FALSE	1.09	39	614	5.33	1.47	59		11783
[8540]	Circum-Mediterranean	MIOCENE [8540]	EUROPEAN OROGENIC BELT - CENOZOIC/QUATERNARY / GERMANY / VOGELSBERG	9.2	50.5	BASANITE [8540]	s_VB96-23 [8540]	43.29	2.42	12.69	3.67	7.71		11.0123	0.2	12.02	11.52	2.84	1.54	0.67		98.2023	98.2023	44.0825	2.4643	12.9223	11.2139	0.203661	12.24	11.7309	2.89199	1.56819	0.682265	100	4.46018	11.1748	50.3226	37.2987	0.542254	109.397	FALSE	0.87	43	727	6.98	1.55	78	5.44	12778.7
[8540]	Circum-Mediterranean	MIOCENE [8540]	EUROPEAN OROGENIC BELT - CENOZOIC/QUATERNARY / GERMANY / VOGELSBERG	9.2	50.5	BASALT, ALKALINE [8540]	s_VB96-18 [8540]	45.14	2.23	12.95	2.95	8.77		11.4244	0.18	11.16	10.53	3.26	1.3	0.52		98.6944	98.6944	45.7371	2.2595	13.1213	11.5755	0.182381	11.3076	10.6693	3.30313	1.3172	0.526879	100	4.62032	11.619	48.0315	32.9046	0.398773	85.554	FALSE	0.67	43	588	5.25	1.27	61	4.15	10787.2
[8540][9421]	Circum-Mediterranean	MIOCENE [8540] / CENOZOIC [9421]	EUROPEAN OROGENIC BELT - CENOZOIC/QUATERNARY / GERMANY / VOGELSBERG	9.2	50.5	BASALT, ALKALINE [8540]	s_2553 [8540]	49.6	2.6	13.1	2	8.1		9.8996	0.15	10.4	8.9	3.5	1.46	0.42		100.03	100.03	49.5853	2.59923	13.0961	9.89667	0.149956	10.3969	8.89737	3.49896	1.45957	0.419876	100	4.95853	14.2857	67.0588	18.653	0.417143	79.9439	FALSE	0.45	35	590	3.99	0.85	57	4	12114.9
[8540][9421]	Circum-Mediterranean	MIOCENE [8540] / CENOZOIC [9421]	EUROPEAN OROGENIC BELT - CENOZOIC/QUATERNARY / GERMANY / VOGELSBERG	9.2	50.5	BASALT, ALKALINE [8540]	s_2553 [8540]	49.6	2.6	13.1	2	8.1		9.8996	0.15	10.4	8.9	3.5	1.46	0.42		100.03	100.03	49.5853	2.59923	13.0961	9.89667	0.149956	10.3969	8.89737	3.49896	1.45957	0.419876	100	4.95853	14.2857	67.0588	18.653	0.417143	79.9439	FALSE	0.45	35	590	3.99	0.85	57	4	12114.9
[8541]	Circum-Mediterranean	CENOZOIC [8541]	EUROPEAN OROGENIC BELT - CENOZOIC/QUATERNARY / GERMANY / WESTERWALD	8.38	50.63	HAWAIITE [8541]	s_P 02-1 [8541]	47.35	2.72	15.2			10.72	10.72	0.17	6.56	8.88	3.89	1.54	0.46	1.04	98.53	97.49	48.5691	2.79003	15.5913	10.996	0.174377	6.7289	9.10863	3.99015	1.57965	0.471843	100	5.5698	11.8648	43.209	26.4211	0.395887	81.2062	FALSE	0.33	34.3	447	4.88	1.34	57.9	3.47	12778.7
[8541]	Circum-Mediterranean	CENOZOIC [8541]	EUROPEAN OROGENIC BELT - CENOZOIC/QUATERNARY / GERMANY / WESTERWALD	8.5	50.55	BASANITE [8541]	s_P 07-1 [8541]	40.74	3.27	11.85			11.73	11.73	0.22	9.71	11.94	4.59	1.4	1.21	1.31	97.97	96.66	42.1477	3.38299	12.2595	12.1353	0.227602	10.0455	12.3526	4.7486	1.44838	1.25181	100	6.19698	13.9604	49.1289	33.2627	0.305011	197.756	FALSE	0.79	105	831	10.1	2.87	141	7.97	11617
[8541]	Circum-Mediterranean	CENOZOIC [8541]	EUROPEAN OROGENIC BELT - CENOZOIC/QUATERNARY / GERMANY / WESTERWALD	8.5	50.55	BASALT, ALKALINE [8541]	s_P 06-2 [8541]	45.55	2.61	13.88			10.91	10.91	0.2	8.31	10.09	2.89	1.81	0.66	1.96	98.87	96.91	47.0024	2.69322	14.3226	11.2579	0.206377	8.57497	10.4117	2.98215	1.86771	0.681044	100	4.84986	11.1197	39.095	28.6082	0.626298	121.178	FALSE	0.66	51.1	591	7.77	2.21	86.4	5.06	15019.1
[8541]	Circum-Mediterranean	CENOZOIC [8541]	EUROPEAN OROGENIC BELT - CENOZOIC/QUATERNARY / GERMANY / WESTERWALD	7.9	50.2	BASANITE [8541]	s_P 25-1 [8541]	41.77	3.71	14.13			13.06	13.06	0.18	9.89	10.95	1.73	1.29	0.58	2.48	99.77	97.29	42.9335	3.81334	14.5236	13.4238	0.185014	10.1655	11.255	1.77819	1.32593	0.596156	100	3.10412	16.8092	44.4348	34.3946	0.745665	71.669	FALSE	0.11	21.9	403	3.04	1.15	51.1	3.12	10704.3
[8541]	Circum-Mediterranean	CENOZOIC [8541]	EUROPEAN OROGENIC BELT - CENOZOIC/QUATERNARY / GERMANY / WESTERWALD	7.92	50.22	BASANITE [8541]	s_010-11 [8541]	43.97	3.23	14.24			12.13	12.13	0.18	7.51	11.03	2.44	1.5	0.62	2.89	99.74	96.85	45.4001	3.33505	14.7031	12.5245	0.185854	7.75426	11.3887	2.51936	1.54879	0.640165	100	4.06815	13.3013	46.8243	29.9662	0.614754	97.195	FALSE	0.47	40.1	534	5.21	1.48	69.3	4.08	12446.8
[8541]	Circum-Mediterranean	CENOZOIC [8541]	EUROPEAN OROGENIC BELT - CENOZOIC/QUATERNARY / GERMANY / WESTERWALD	8.72	50.67	BASANITE [8541]	s_P 17-2 [8541]	42.69	2.55	12.39			11.18	11.18	0.18	11.05	11.85	3.88	1.13	0.94		97.84	97.84	43.6325	2.6063	12.6635	11.4268	0.183974	11.2939	12.1116	3.96566	1.15495	0.960752	100	5.12061	11.8501	39.8374	31.2808	0.291237	137.447	FALSE	1.21	43.5	832	8.27	2.46	98	5.57	9376.6
[8541]	Circum-Mediterranean	CENOZOIC [8541]	EUROPEAN OROGENIC BELT - CENOZOIC/QUATERNARY / GERMANY / WESTERWALD	8.78	50.84	BASALT, ALKALINE [8541]	s_P 19-1 [8541]	46.47	2.5	12.81			9.92	9.92	0.17	11.86	9.84	2.63	1.94	0.6		98.74	98.74	47.063	2.5319	12.9735	10.0466	0.172169	12.0113	9.96557	2.66356	1.96476	0.607656	100	4.62832	13.29	47.0395	18.9593	0.737643	100.281	FALSE	0.44	37.1	680	5.38	1.52	71.5	4.07	16097.9
[8541]	Circum-Mediterranean	CENOZOIC [8541]	EUROPEAN OROGENIC BELT - CENOZOIC/QUATERNARY / GERMANY / WESTERWALD	8.9	50.8	BASALT, ALKALINE [8541]	s_P 20-1 [8541]	49.28	1.79	13.24			9.74	9.74	0.15	11.22	8.48	3.08	1.39	0.42		98.79	98.79	49.8836	1.81192	13.4022	9.8593	0.151837	11.3574	8.58386	3.11772	1.40703	0.425144	100	4.52475	13.6842	45.7407	15.6471	0.451299	69.2847	FALSE	0.25	30.1	467	3.61	1.08	49.4	3.01	11534
[8541]	Circum-Mediterranean	CENOZOIC [8541]	EUROPEAN OROGENIC BELT - CENOZOIC/QUATERNARY / GERMANY / WESTERWALD	8.52	50.87	BASALT, ALKALINE [8541]	s_P 24-1 [8541]	46.2	2.72	14			11.28	11.28	0.18	10.01	10.13	3.23	1.53	0.5		99.78	99.78	46.3019	2.726	14.0309	11.3049	0.180397	10.0321	10.1523	3.23712	1.53337	0.501102	100	4.7705	21.8774	47.9832	24.2652	0.473684	80.0842	FALSE	0.26	31.8	444	2.61	1.19	57.1	3.39	12695.7
[10045]	Circum-Mediterranean	CENOZOIC [10045]	EUROPEAN OROGENIC BELT - CENOZOIC/QUATERNARY / SPAIN / CATALAN VOLCANIC DISTRICT / ROCA NEGRA CINDER CONE	2.73	42.4	BASALT [10045]	s_#F [10045]	44.65	2.68	14.24			11.15	11.15	0.18	9.05	9.83	3.51	1.73	0.68	0.26	97.96	97.7	45.7011	2.74309	14.5752	11.4125	0.184237	9.26305	10.0614	3.59263	1.77073	0.696008	100	5.36336	17.25	46	18	0.492877	96.7742	FALSE	0.61	45	690	4	1.5	69	4.3	14355.3
[10046]	Circum-Mediterranean	QUATERNARY [10046]	EUROPEAN OROGENIC BELT - CENOZOIC/QUATERNARY / SPAIN / LA GARROTXA - OLOT VOLCANIC DISTRICT	2.48	42.18	BASALT, OLIVINE [10046]	s_GA-2 [10046]	49.28	2.34	14.49	2.7	7.33		9.75946	0.19	7.32	9.05	3.98	1.72	0.45	1.13	99.7095	98.5795	49.9901	2.37372	14.6988	9.90009	0.192738	7.42548	9.18041	4.03735	1.74479	0.456485	100	5.78214	15.1242	55.3719	13.8333	0.432161	93.9691	FALSE		43	673	4.43	1.21	67	4.1	14272.3
[10046]	Circum-Mediterranean	QUATERNARY [10046]	EUROPEAN OROGENIC BELT - CENOZOIC/QUATERNARY / SPAIN / LA GARROTXA - OLOT VOLCANIC DISTRICT	2.48	42.18	BASANITE, LEUCITE [10046]	s_GA-16 [10046]	44.28	2.33	13.18	5.18	6.21		10.871	0.2	9.88	9.92	4.33	2.31	0.85	1.15	99.301	98.151	45.1142	2.37389	13.4283	11.0758	0.203768	10.0661	10.1069	4.41157	2.35352	0.866013	100	6.76509	12.9032	50	16.6	0.533487	168.303	FALSE		72	992	9.3	2.4	120	6.7	19168.1
[10046]	Circum-Mediterranean	QUATERNARY [10046]	EUROPEAN OROGENIC BELT - CENOZOIC/QUATERNARY / SPAIN / LA GARROTXA - OLOT VOLCANIC DISTRICT	2.48	42.18	BASANITE, LEUCITE [10046]	s_GA-13 [10046]	44.05	2.32	13.07	4.46	7.02		11.0331	0.21	9.88	9.72	4.5	2.49	0.84	1.27	99.3831	98.1131	44.8972	2.36462	13.3214	11.2453	0.214039	10.07	9.90693	4.58654	2.53789	0.856155	100	7.12443	13.8202	53.4783	20.25	0.553333	172.511	FALSE		72	911	8.9	2.3	123	7	20661.7
[10046]	Circum-Mediterranean	QUATERNARY [10046]	EUROPEAN OROGENIC BELT - CENOZOIC/QUATERNARY / SPAIN / LA GARROTXA - OLOT VOLCANIC DISTRICT	2.48	42.18	BASANITE [10046]	s_GA-12 [10046]	43.82	2.68	13.17	4.39	7.9		11.8501	0.2	9.45	11.07	3.87	1.52	0.62	1.28	99.5301	98.2501	44.6005	2.72773	13.4046	12.0612	0.203562	9.61831	11.2672	3.93893	1.54707	0.631042	100	5.486	17.9348	70.9677	15.5	0.392765	92.5666	FALSE		37	690	3.68	0.93	66	3.96	12612.8
[10046]	Circum-Mediterranean	QUATERNARY [10046]	EUROPEAN OROGENIC BELT - CENOZOIC/QUATERNARY / SPAIN / LA GARROTXA - OLOT VOLCANIC DISTRICT	2.48	42.18	BASANITE, LEUCITE [10046]	s_GA-6 [10046]	45.93	2.1	14.16	5.32	6.38		11.1669	0.19	7.5	9.79	4.19	2.49	0.57	1.31	99.3969	98.0869	46.8258	2.14096	14.4362	11.3847	0.193706	7.64628	9.98094	4.27172	2.53856	0.581117	100	6.81029	16	65	15.875	0.594272	145.863	FALSE		57	880	6.5	1.6	104	6.1	20661.7
[10046]	Circum-Mediterranean	QUATERNARY [10046]	EUROPEAN OROGENIC BELT - CENOZOIC/QUATERNARY / SPAIN / LA GARROTXA - OLOT VOLCANIC DISTRICT	2.48	42.18	BASANITE, LEUCITE [10046]	s_GA-15 [10046]	43.65	2.85	14.06	3.28	7.35		10.3013	0.21	10.98	8.93	4.15	2.11	0.84	1.52	99.6013	98.0813	44.5039	2.90575	14.335	10.5029	0.214108	11.1948	9.10469	4.23118	2.15128	0.856432	100	6.38246	14	56	18.375	0.508434	157.083	FALSE		63	877	8	2	112	6.4	17508.5
[10046]	Circum-Mediterranean	QUATERNARY [10046]	EUROPEAN OROGENIC BELT - CENOZOIC/QUATERNARY / SPAIN / LA GARROTXA - OLOT VOLCANIC DISTRICT	2.48	42.18	BASANITE, LEUCITE [10046]	s_GA-8 [10046]	42.97	2.51	14.82	4.39	6.99		10.9401	0.19	9.08	10.74	3.8	2.21	0.59	1.53	99.3801	97.8501	43.9141	2.56515	15.1456	11.1805	0.194175	9.2795	10.976	3.88349	2.25856	0.602963	100	6.14205	13.75	51.3333	14.7143	0.581579	107.994	FALSE		58	776	5.6	1.5	77	4.43	18338.3
[10046]	Circum-Mediterranean	QUATERNARY [10046]	EUROPEAN OROGENIC BELT - CENOZOIC/QUATERNARY / SPAIN / LA GARROTXA - OLOT VOLCANIC DISTRICT	2.48	42.18	BASANITE [10046]	s_GA-5 [10046]	45.74	2.25	14.05	3.36	8.18		11.2033	0.2	8.02	10.01	3.92	1.71	0.48	1.62	99.2033	97.5833	46.8728	2.30572	14.398	11.4808	0.204953	8.21862	10.2579	4.01708	1.75235	0.491887	100	5.76943	16.0194	60.5505	12.5714	0.436224	92.5666	FALSE		36	634	4.12	1.09	66	3.99	14189.4
[10046]	Circum-Mediterranean	QUATERNARY [10046]	EUROPEAN OROGENIC BELT - CENOZOIC/QUATERNARY / SPAIN / LA GARROTXA - OLOT VOLCANIC DISTRICT	2.48	42.18	BASANITE [10046]	s_GA-11 [10046]	41.6	2.43	14.82	4.45	8.14		12.1441	0.2	9.79	10.51	3.67	1.72	0.56	1.8	99.2441	97.4441	42.6911	2.49374	15.2087	12.4626	0.205246	10.0468	10.7857	3.76626	1.76511	0.574688	100	5.53138	17.8694	72.2222	12	0.468665	72.9313	FALSE		30	651	2.91	0.72	52	3.09	14272.3
[7813]	Circum-Mediterranean	NEOGENE [7813]	HYBLEAN (IBLEAN) PLATEAU	14.67	37	BASALT, ALKALINE [7813]	s_IB144 [7813]	46.34	2.66	15.49	5.1	6.6		11.189	0.17	7.79	9.19	3.31	1.39	0.77	1.19	99.489	98.299	47.1419	2.70603	15.758	11.3826	0.172942	7.9248	9.34903	3.36728	1.41405	0.783325	100	4.78133	17.5059	66.3964	31.8315	0.41994	103.366	FALSE	0.51	30.9	406	4.21	1.11	73.7	3.61	11534
[7813]	Circum-Mediterranean	NEOGENE [7813]	HYBLEAN (IBLEAN) PLATEAU	14.67	37	BASALT, ALKALINE [7813]	s_IB144 [7813]	46.34	2.66	15.49	5.1	6.6		11.189	0.17	7.79	9.19	3.31	1.39	0.77	1.19	99.489	98.299	47.1419	2.70603	15.758	11.3826	0.172942	7.9248	9.34903	3.36728	1.41405	0.783325	100	4.78133	17.5059	66.3964	31.8315	0.41994	103.366	FALSE	0.51	30.9	406	4.21	1.11	73.7	3.61	11534
[7813]	Circum-Mediterranean	NEOGENE [7813]	HYBLEAN (IBLEAN) PLATEAU	14.92	37.17	BASANITE [7813]	s_IB147 [7813]	44.64	1.91	13.88	4.96	6.26		10.723	0.18	10.71	11.71	2.51	0.76	1.16	1.32	99.503	98.183	45.4661	1.94535	14.1369	10.9214	0.183331	10.9082	11.9267	2.55645	0.774065	1.18147	100	3.33052	15.0685	54.321	38.5042	0.302789	123.422	FALSE	0.47	18.6	513	5.84	1.62	88	2.91	6306.38
[7813]	Circum-Mediterranean	NEOGENE [7813]	HYBLEAN (IBLEAN) PLATEAU	14.92	37.17	BASANITE [7813]	s_IB154 [7813]	44.32	2.65	14.56	3.61	7.72		10.9683	0.17	11.04	9.16	2.93	1.38	0.85	1.62	99.6483	98.0283	45.2114	2.7033	14.8529	11.1889	0.173419	11.2621	9.34424	2.98893	1.40776	0.867097	100	4.39669	15.6746	56.4286	34.6021	0.47099	110.799	FALSE	0.49	32.2	416	5.04	1.4	79	3.76	11451.1
[7813]	Circum-Mediterranean	NEOGENE [7813]	HYBLEAN (IBLEAN) PLATEAU	14.92	37.17	BASALT, ALKALINE [7813]	s_IB252 [7813]	44.34	3.05	15.36	2.64	8.79		11.1655	0.16	9.59	9.22	2.87	1.45	0.74	1.79	99.7355	97.9455	45.2701	3.11398	15.6822	11.3997	0.163356	9.79116	9.4134	2.9302	1.48042	0.755522	100	4.41062	16.9856	54.6154	32.5	0.505226	99.5792	FALSE	0.49	35.1	408	4.18	1.3	71	4.43	12031.9
[8263]	Circum-Mediterranean	QUATERNARY [8263]	HYBLEAN (IBLEAN) PLATEAU	14.85	37.3	BASANITE [8263]	s_IBQ-9 [8263]	43.56	3.2	14.5	3.2	8.24		11.1194	0.18	10.07	10.03	2.98	1.11	1.13	1.8	99.6794	97.8794	44.5038	3.26933	14.8142	11.3603	0.1839	10.2882	10.2473	3.04456	1.13405	1.15448	100	4.17861	13.7288	67.5	35.4286	0.372483	113.604	FALSE		25	521	5.9	1.2	81	5.4	9210.64
[7813]	Circum-Mediterranean	NEOGENE [7813]	HYBLEAN (IBLEAN) PLATEAU	14.92	37.17	BASANITE [7813]	s_IB150 [7813]	43.48	1.81	13.42	4.68	5.8		10.0111	0.17	13.34	11.11	2.45	0.6	1.18	1.95	99.5211	97.5711	44.5624	1.85506	13.7541	10.2603	0.174232	13.6721	11.3866	2.51099	0.614936	1.20937	100	3.12593	10.7955	40.6417	44.4776	0.244898	106.592	FALSE	0.32	12.2	541	7.04	1.87	76	1.53	4978.72
[22234]	Circum-Mediterranean	PLEISTOCENE [22234]	HYBLEAN (IBLEAN) PLATEAU	15.0271	37.3494	NEPHELINITE, ANKARAMITIC [22234]	s_CLP [22234]	39.71	1.81	9.99			10.73	10.73	0.2	16.94	13.67	2.06	0.51	1.34	1.96	98.92	96.96	40.955	1.86675	10.3032	11.0664	0.206271	17.4711	14.0986	2.12459	0.52599	1.38201	100	2.65058	11.1957	44.7826	40.8	0.247573	144.46	FALSE	0	11	931	9.2	2.3	103	4	4231.91
[7813]	Circum-Mediterranean	NEOGENE [7813]	HYBLEAN (IBLEAN) PLATEAU	14.92	37.17	BASANITE [7813]	s_IB172 [7813]	43.24	3.15	14.02	3.59	8.51		11.7403	0.19	10.14	10.05	2.89	1.23	0.99	1.99	99.6303	97.6403	44.285	3.22613	14.3588	12.024	0.194592	10.3851	10.2929	2.95984	1.25973	1.01393	100	4.21957	17.2598	60.625	36.6242	0.425606	136.045	FALSE	0.44	28	420	5.62	1.6	97	4.48	10206.4
[8263]	Circum-Mediterranean	QUATERNARY [8263]	HYBLEAN (IBLEAN) PLATEAU	14.67	37	BASANITE [8263]	s_IBQ-15 [8263]	44.18	1.9	13.98	4.39	5.76		9.71012	0.16	11.09	11.94	2.57	0.7	1.29	2.05	99.5701	97.5201	45.3035	1.94832	14.3355	9.95704	0.164069	11.372	12.2436	2.63535	0.717801	1.3228	100	3.35315	11.9355	56.9231	30.8163	0.272374	103.787	FALSE		15	623	6.2	1.3	74	3.7	5808.51
[7813]	Circum-Mediterranean	NEOGENE [7813]	HYBLEAN (IBLEAN) PLATEAU	14.67	37	BASALT, ALKALINE [7813]	s_IB149 [7813]	44.96	2.22	15.54	3.27	7.25		10.1923	0.18	10.81	8.39	2.69	1.13	1.06	2.29	99.4623	97.1723	46.2683	2.2846	15.9922	10.4889	0.185238	11.1246	8.63414	2.76828	1.16288	1.09085	100	3.93116	20.5	67.5294	31.9024	0.420074	80.5049	FALSE	0.46	5.9	287	2.8	0.85	57.4	2.87	9376.6
[7813]	Circum-Mediterranean	NEOGENE [7813]	HYBLEAN (IBLEAN) PLATEAU	14.67	37	BASALT, ALKALINE [7813]	s_IB149 [7813]	44.96	2.22	15.54	3.27	7.25		10.1923	0.18	10.81	8.39	2.69	1.13	1.06	2.29	99.4623	97.1723	46.2683	2.2846	15.9922	10.4889	0.185238	11.1246	8.63414	2.76828	1.16288	1.09085	100	3.93116	20.5	67.5294	31.9024	0.420074	80.5049	FALSE	0.46	5.9	287	2.8	0.85	57.4	2.87	9376.6
[7813]	Circum-Mediterranean	NEOGENE [7813]	HYBLEAN (IBLEAN) PLATEAU	14.85	37.3	BASANITE [7813]	s_IB259 [7813]	42.12	1.98	13.8	4.84	5.52		9.87503	0.17	11.93	11.96	2.57	0.79	2	2.32	99.515	97.195	43.3355	2.03714	14.1983	10.16	0.174906	12.2743	12.3052	2.64417	0.812799	2.05772	100	3.45697	15.2294	48.6804	36.5079	0.307393	232.819	FALSE	0.34	20.7	853	10.9	3.41	166	6.14	6555.32
[7813]	Circum-Mediterranean	NEOGENE [7813]	HYBLEAN (IBLEAN) PLATEAU	14.85	37.3	BASANITE [7813]	s_IB259 [7813]	42.12	1.98	13.8	4.84	5.52		9.87503	0.17	11.93	11.96	2.57	0.79	2	2.32	99.515	97.195	43.3355	2.03714	14.1983	10.16	0.174906	12.2743	12.3052	2.64417	0.812799	2.05772	100	3.45697	15.2294	48.6804	36.5079	0.307393	232.819	FALSE	0.34	20.7	853	10.9	3.41	166	6.14	6555.32
[22234]	Circum-Mediterranean	PLEISTOCENE [22234]	HYBLEAN (IBLEAN) PLATEAU	15.045	37.3705	BASALT, ALKALINE [22234]	s_SDM [22234]	43.74	2.12	12.9			11.31	11.31	0.19	9.39	11.18	3.14	0.87	1.38	2.35	98.57	96.22	45.4583	2.20328	13.4068	11.7543	0.197464	9.75889	11.6192	3.26335	0.904178	1.43421	100	4.16753	5.94059	21.4286	35	0.27707	84.1515	FALSE	0	17	649	10.1	2.8	60	2.8	7219.15
[22234]	Circum-Mediterranean	PLIOCENE [22234]	HYBLEAN (IBLEAN) PLATEAU	14.7406	37.2015	THOLEIITE [22234]	s_BS [22234]	43.31	2.41	13.43			10.82	10.82	0.17	10.41	10.47	2.3	0.99	0.91	2.36	97.58	95.22	45.4841	2.53098	14.1042	11.3632	0.178534	10.9326	10.9956	2.41546	1.0397	0.955682	100	3.45516	12.1429	45.3333	18.6667	0.430435	95.3717	FALSE	0	19	502	5.6	1.5	68	3.8	8214.89
[7813]	Circum-Mediterranean	NEOGENE [7813]	HYBLEAN (IBLEAN) PLATEAU	14.92	37.17	BASALT, ALKALINE [7813]	s_IB166 [7813]	46.02	2.27	14.77	4.59	6.45		10.5801	0.17	9.51	8.89	2.58	1.33	0.94	2.48	99.5401	97.0601	47.4139	2.33876	15.2174	10.9005	0.175149	9.79805	9.15928	2.65815	1.37029	0.968472	100	4.02843	21.2736	49.5604	30.2579	0.515504	126.508	FALSE	0.27	18.2	502	4.24	1.82	90.2	4.58	11036.2
[8263][8262]	Circum-Mediterranean	QUATERNARY [8263]	HYBLEAN (IBLEAN) PLATEAU	14.85	37.3	NEPHELINITE [8263] / NOT GIVEN [8262]	s_IBQ-1 [8263] / s_IBQ1 [8262]	38.41	1.9	12.49	6.35	4.5		10.2137	0.2	12.4	15.39	2.45	0.94	2.41	2.56	99.3637	96.8037	39.6782	1.96273	12.9024	10.551	0.206604	12.8094	15.8981	2.53089	0.971037	2.48957	100	3.50193	10.6923	99.2857	39.7222	0.383673	194.951	FALSE		23	1301	13	1.4	139	6.1	7800
[7813]	Circum-Mediterranean	NEOGENE [7813]	HYBLEAN (IBLEAN) PLATEAU	14.92	37.17	NEPHELINITE [7813]	s_IB122 [7813]	37.49	1.9	11.73	6.89	4.15		10.3496	0.2	12.59	15.81	3.2	0.95	2.39	2.69	99.2996	96.6096	38.8057	1.96668	12.1416	10.7128	0.207019	13.0318	16.3648	3.3123	0.983339	2.47387	100	4.29564	12.8358	44.3299	41.8087	0.296875	241.234	FALSE	0.49	24.7	1024	13.4	3.88	172	6.04	7882.98
[7813]	Circum-Mediterranean	NEOGENE [7813]	HYBLEAN (IBLEAN) PLATEAU	14.92	37.17	BASANITE [7813]	s_IB178 [7813]	43.77	2.54	13.1	7.22	5.16		11.6566	0.17	9.94	11.06	2.29	1.03	0.97	2.74	99.2666	96.5266	45.345	2.6314	13.5714	12.076	0.176117	10.2977	11.458	2.3724	1.06706	1.0049	100	3.43947	15.544	59.6026	36.9628	0.449782	126.227	FALSE	0.3	25.1	455	5.79	1.51	90	3.54	8546.81
[7813]	Circum-Mediterranean	NEOGENE [7813]	HYBLEAN (IBLEAN) PLATEAU	14.92	37.17	NEPHELINITE [7813]	s_IB126 [7813]	38.31	1.89	11.15	5.72	5.62		10.7669	0.21	14.84	13.69	2.88	0.74	2.18	2.77	99.4269	96.6569	39.6351	1.95537	11.5357	11.1393	0.217263	15.3533	14.1635	2.97961	0.765595	2.2554	100	3.74521	16.7568	44.4976	36.2471	0.256944	260.87	FALSE	0.39	16.1	1087	11.1	4.18	186	6.52	6140.43
[16334]	Circum-Mediterranean	MIOCENE [16334]	LIBYA / SIRTE BASIN / WAW AN NAMOUS (WAU EN NAMUS) VOLCANIC FIELD	17.2402	25.2244	BASALT [16334]	s_W5 [16334]	46.83	1.83	12.97			10.69	10.69	0.16	7.84	11.2	2.94	0.93	0.35	2.41	98.15	95.74	48.9137	1.91143	13.5471	11.1657	0.167119	8.18884	11.6983	3.07082	0.971381	0.365573	100	4.0422	9.54545	31.3433	17.619	0.316327	29.453	FALSE	0.62	17	262	2.2	0.67	21	1.46	7717.02
[7794]	Circum-Mediterranean	NEOGENE [7794]	LIGURIA-SARDO-TYRRHENIAN ARC / SARDINIA / NORTHERN SARDINIA	9.7	39.5	BASANITE [7794]	s_ALP6 [7794]	45.55	3.11	15.13			10.46	10.46	0.16	7.51	10.32	3.47	2.22	0.39		98.32	98.32	46.3283	3.16314	15.3885	10.6387	0.162734	7.63832	10.4963	3.52929	2.25793	0.396664	100	5.78723	11.8644	53.8462	24.1	0.639769	98.1767	FALSE		49	528	5.9	1.3	70		18421.3
[7656]	Circum-Mediterranean	PLIOCENE [7656]	LIGURIA-SARDO-TYRRHENIAN ARC / SARDINIA / NORTHERN SARDINIA / OROSEI-DORGALI VOLCANIC DISTRICT	9.7	40.38	HAWAIITE [7656]	s_MGV10 [7656]	49.89	1.79	15.89	8.52	0.71	8.38	8.38	0.13	8.79	8.12	3.44	1.97	0.36	0.39	99.15	98.76	50.5164	1.81247	16.0895	8.48522	0.131632	8.90036	8.22195	3.48319	1.99473	0.36452	100	5.47793	8.17949	40.3797	19.0576	0.572674	44.7405	FALSE	0.76	48.3	657	3.9	0.79	31.9	1.99	16346.8
[7656]	Circum-Mediterranean	PLIOCENE [7656]	LIGURIA-SARDO-TYRRHENIAN ARC / SARDINIA / NORTHERN SARDINIA / OROSEI-DORGALI VOLCANIC DISTRICT	9.7	40.38	HAWAIITE [7656]	s_MGV62 [7656]	49.07	1.82	16.08	1.09	7.83	8.8	8.8	0.14	9.71	8.02	3.41	1.8	0.41	0.63	99.89	99.26	49.4358	1.83357	16.1999	8.86561	0.141044	9.78239	8.07979	3.43542	1.81342	0.413057	100	5.24884	7.72917	39.4681	14.05	0.527859	52.0337	FALSE	0.59	39.5	691	4.8	0.94	37.1	2.4	14936.2
[7656]	Circum-Mediterranean	PLIOCENE [7656]	LIGURIA-SARDO-TYRRHENIAN ARC / SARDINIA / NORTHERN SARDINIA / OROSEI-DORGALI VOLCANIC DISTRICT	9.7	40.38	HAWAIITE [7656]	s_MGV98 [7656]	49.63	1.78	16.11	1.1	7.58	8.56	8.56	0.13	10.04	7.39	3.34	1.86	0.39	0.65	99.88	99.23	50.0151	1.79381	16.235	8.62642	0.131009	10.1179	7.44734	3.36592	1.87443	0.393026	100	5.24035	8.28889	39.6809	14.4826	0.556886	52.3142	FALSE	0.52	36.6	710	4.5	0.94	37.3	2.27	15434
[7656][7794][18050]	Circum-Mediterranean	PLIOCENE [7656] / NEOGENE [7794] / CENOZOIC [18050]	LIGURIA-SARDO-TYRRHENIAN ARC / SARDINIA / NORTHERN SARDINIA / OROSEI-DORGALI VOLCANIC DISTRICT	9.7	40.38	BASALT, ALKALINE [7656] / BASALT, ALKALINE, OLIVINE [7794]	s_MGV76 [7656] / s_MGV 76 [18050]	47.6	1.75	15.53	2.46	6.92	9.12	9.12	0.14	10.82	8.42	3.58	0.81	0.38	1.59	99.74	98.15	48.4972	1.78299	15.8227	9.2919	0.142639	11.0239	8.57871	3.64748	0.825267	0.387163	100	4.47275	9.17647	39.4937	17.3267	0.226257	43.7588	FALSE	0.82	21.2	648	3.4	0.79	31.2	2.1	6721.28
[7656][7794][18050]	Circum-Mediterranean	PLIOCENE [7656] / NEOGENE [7794] / CENOZOIC [18050]	LIGURIA-SARDO-TYRRHENIAN ARC / SARDINIA / NORTHERN SARDINIA / OROSEI-DORGALI VOLCANIC DISTRICT	9.7	40.38	BASALT, ALKALINE [7656] / BASALT, ALKALINE, OLIVINE [7794]	s_MGV76 [7656] / s_MGV 76 [18050]	47.6	1.75	15.53	2.46	6.92	9.12	9.12	0.14	10.82	8.42	3.58	0.81	0.38	1.59	99.74	98.15	48.4972	1.78299	15.8227	9.2919	0.142639	11.0239	8.57871	3.64748	0.825267	0.387163	100	4.47275	9.17647	39.4937	17.3267	0.226257	43.7588	FALSE	0.82	21.2	648	3.4	0.79	31.2	2.1	6721.28
[7656]	Circum-Mediterranean	PLIOCENE [7656]	LIGURIA-SARDO-TYRRHENIAN ARC / SARDINIA / NORTHERN SARDINIA / OROSEI-DORGALI VOLCANIC DISTRICT	9.7	40.38	HAWAIITE [7656]	s_MGV215 [7656]	50.91	1.98	14.2	5.53	4.84	9.9	9.9	0.16	7.03	8.18	2.94	2.05	0.45	1.74	99.54	97.8	52.0552	2.02454	14.5194	10.1227	0.163599	7.18814	8.36401	3.00613	2.09611	0.460123	100	5.10225	9.47368	42.8571	15.9125	0.697279	50.4909	FALSE	0.24	35.3	703	3.8	0.84	36	2.17	17010.6
[7794][18050]	Circum-Mediterranean	NEOGENE [7794] / CENOZOIC [18050]	LIGURIA-SARDO-TYRRHENIAN ARC / SARDINIA / SOUTHERN SARDINIA	8.5	40.5	BASALT, ALKALINE, OLIVINE [7794] / HAWAIITE [18050]	s_MGV238 [7794]	49.71	2.38	14.07			10.26	10.26	0.15	7.54	8.07	3.8	1.52	0.6	1.54	99.64	98.1	50.6728	2.4261	14.3425	10.4587	0.152905	7.68603	8.2263	3.8736	1.54944	0.611621	100	5.42304	9.65517	40	16.4615	0.4	78.5414	FALSE		60	1115	5.8	1.4	56		12612.8
[7794][18050]	Circum-Mediterranean	NEOGENE [7794] / CENOZOIC [18050]	LIGURIA-SARDO-TYRRHENIAN ARC / SARDINIA / SOUTHERN SARDINIA	8.5	40.5	BASALT, ALKALINE, OLIVINE [7794] / HAWAIITE [18050]	s_MGV238 [7794]	49.71	2.38	14.07			10.26	10.26	0.15	7.54	8.07	3.8	1.52	0.6	1.54	99.64	98.1	50.6728	2.4261	14.3425	10.4587	0.152905	7.68603	8.2263	3.8736	1.54944	0.611621	100	5.42304	9.65517	40	16.4615	0.4	78.5414	FALSE		60	1115	5.8	1.4	56		12612.8
[7794][18050]	Circum-Mediterranean	NEOGENE [7794] / CENOZOIC [18050]	LIGURIA-SARDO-TYRRHENIAN ARC / SARDINIA / SOUTHERN SARDINIA	8.5	40.5	BASALT, ALKALINE, OLIVINE [7794] / HAWAIITE [18050]	s_MGV238 [7794]	49.71	2.38	14.07			10.26	10.26	0.15	7.54	8.07	3.8	1.52	0.6	1.54	99.64	98.1	50.6728	2.4261	14.3425	10.4587	0.152905	7.68603	8.2263	3.8736	1.54944	0.611621	100	5.42304	9.65517	40	16.4615	0.4	78.5414	FALSE		60	1115	5.8	1.4	56		12612.8
[7794][18050]	Circum-Mediterranean	NEOGENE [7794] / CENOZOIC [18050]	LIGURIA-SARDO-TYRRHENIAN ARC / SARDINIA / SOUTHERN SARDINIA	8.5	40.5	BASALT, ALKALINE, OLIVINE [7794] / HAWAIITE [18050]	s_MGV238 [7794]	49.71	2.38	14.07			10.26	10.26	0.15	7.54	8.07	3.8	1.52	0.6	1.54	99.64	98.1	50.6728	2.4261	14.3425	10.4587	0.152905	7.68603	8.2263	3.8736	1.54944	0.611621	100	5.42304	9.65517	40	16.4615	0.4	78.5414	FALSE		60	1115	5.8	1.4	56		12612.8
[7794][10316][18050]	Circum-Mediterranean	NEOGENE [7794] / CENOZOIC [18050]	LIGURIA-SARDO-TYRRHENIAN ARC / SARDINIA / SOUTHERN SARDINIA / GERREI VOLCANIC DISTRICT	8.83	39.78	BASALT, ALKALINE, OLIVINE [7794] / BASALT, ALKALINE [10316]	s_MGL23 [7794]	49.28	1.91	14.12			9.12	9.12	0.16	9.97	7.75	4.28	1.41	0.98		98.98	98.98	49.7878	1.92968	14.2655	9.21398	0.161649	10.0727	7.82986	4.32411	1.42453	0.990099	100	5.74864	6.43836	29.375	11.8182	0.329439	65.9187	FALSE		45	887	7.3	1.6	47		11700
[7794][10316][18050]	Circum-Mediterranean	NEOGENE [7794] / CENOZOIC [18050]	LIGURIA-SARDO-TYRRHENIAN ARC / SARDINIA / SOUTHERN SARDINIA / GERREI VOLCANIC DISTRICT	8.83	39.78	BASALT, ALKALINE, OLIVINE [7794] / BASALT, ALKALINE [10316]	s_MGL23 [7794]	49.28	1.91	14.12			9.12	9.12	0.16	9.97	7.75	4.28	1.41	0.98		98.98	98.98	49.7878	1.92968	14.2655	9.21398	0.161649	10.0727	7.82986	4.32411	1.42453	0.990099	100	5.74864	6.43836	29.375	11.8182	0.329439	65.9187	FALSE		45	887	7.3	1.6	47		11700
[18328][18207]	Circum-Mediterranean	QUATERNARY [18328]	SICILY CHANNEL RIFT / LINOSA / PALEO-LINOSA VOLCANIC ROCKS	12.87	35.87	BASALT [18328]	s_LNS17 [18328]	44.97	2.21	15.33			10.74	10.74	0.21	11.87	8.83	3.02	1.26	0.38	0	98.82	98.82	45.507	2.23639	15.5131	10.8682	0.212508	12.0117	8.93544	3.05606	1.27505	0.384538	100	4.33111	11.7073	41.7391	67.1	0.417219	67.3212	FALSE	0.3	27.4	292	4.1	1.15	48	2.9	10455.3
[18328][18207]	Circum-Mediterranean	QUATERNARY [18328]	SICILY CHANNEL RIFT / LINOSA / PALEO-LINOSA VOLCANIC ROCKS	12.87	35.87	BASALT [18328]	s_LNS9 [18328]	45.07	1.53	14.87			9.91	9.91	0.19	16.17	7.02	2.85	0.92	0.38	0	98.91	98.91	45.5667	1.54686	15.0339	10.0192	0.192094	16.3482	7.09736	2.88141	0.930139	0.384188	100	3.81155	12.6087	44.6154	38.9	0.322807	40.6732	FALSE	0.2	16.5	169	2.3	0.65	29	1.7	7634.04
[18328][18207]	Circum-Mediterranean	QUATERNARY [18328]	SICILY CHANNEL RIFT / LINOSA / PALEO-LINOSA VOLCANIC ROCKS	12.87	35.87	BASALT [18328]	s_LNS18 [18328]	45.94	1.99	15.73			9.77	9.77	0.2	12.03	8.24	3.16	1.28	0.47	0.1	98.91	98.81	46.4933	2.01397	15.9194	9.88766	0.202409	12.1749	8.33924	3.19806	1.29542	0.47566	100	4.49347	12.0513	40.1709	66.6	0.405063	65.9187	FALSE	0.3	25.1	274	3.9	1.17	47	2.9	10621.3
[18328][18207]	Circum-Mediterranean	QUATERNARY [18328]	SICILY CHANNEL RIFT / LINOSA / PALEO-LINOSA VOLCANIC ROCKS	12.87	35.87	BASALT [18328]	s_LNS31 [18328]	45.67	2.21	15.35			10.46	10.46	0.21	11.31	8.43	3.14	1.19	0.52	0.35	98.84	98.49	46.3702	2.24388	15.5853	10.6204	0.21322	11.4834	8.55924	3.18814	1.20824	0.527972	100	4.39639	11.9512	44.1441	10.3286	0.378981	68.7237	FALSE	0.3	23.7	284	4.1	1.11	49	3	9874.47
[7699][18207]	Circum-Mediterranean	QUATERNARY [18207]	SICILY CHANNEL RIFT / PANTELLERIA	11.9589	36.825	BASALT, ALKALINE [7699] / BASALT [18207]	s_PAN 16 [7699]	46.3	2.99	16.2	3.74	8.7		12.0653	0.19	6.6	10.6	3.01	0.86	0.56	0.26	99.6353	99.3753	46.5911	3.0088	16.3018	12.1411	0.191194	6.64149	10.6666	3.02892	0.865407	0.563521	100	3.89433	11.3648	37.7609	47.5	0.285714	35.0631	FALSE	0.14	13.9	373	2.19977	0.66206	25		7136.17
[18323]	Circum-Mediterranean	PLIOCENE [18323]	TUAREG SHIELD / HOGGAR (AHAGGAR) SWELL / ALGERIA / IN-EZZANE VOLCANIC FIELD	10.8281	23.1736	BASALT [18323]	s_EZ3 [18323]	45.21	2.66	13.5			11.25	11.25	0.17	10.14	8.8	4.53	1.67	0.86	0	98.79	98.79	45.7637	2.69258	13.6654	11.3878	0.172082	10.2642	8.90778	4.58548	1.69045	0.870533	100	6.27594	14.8308	60.229	29.5505	0.368653	110.659	FALSE	0.55	37.65	468.92	5.32	1.31	78.9	3.34	13857.4
[18323]	Circum-Mediterranean	PLIOCENE [18323]	TUAREG SHIELD / HOGGAR (AHAGGAR) SWELL / ALGERIA / IN-EZZANE VOLCANIC FIELD	10.8636	23.0878	BASALT [18323]	s_EZ5-1 [18323]	45.76	2.61	14.23			10.89	10.89	0.17	8.25	9.15	3.66	1.55	0.71	2.17	99.15	96.98	47.185	2.69128	14.6731	11.2291	0.175294	8.50691	9.43494	3.77397	1.59827	0.73211	100	5.37224	12.2662	48.9554	30.1983	0.423497	76.9004	FALSE	0.35	32.41	435.76	4.47	1.12	54.83	2.2	12861.7
[20135]	Circum-Mediterranean	MIOCENE [20135]		10	51	BASANITE [20135]	s_990316-04 [20135]	40.9	3	11.8			12.06	12.06	0.22	12.9	12.8	3.49	0.86	1.22	2.16	101.41	99.25	41.2091	3.02267	11.8892	12.1511	0.221662	12.9975	12.8967	3.51637	0.866499	1.22922	100	4.38287	13.3333	37.9487	62.6667	0.246418	207.574	FALSE		45.9	761	11.1	3.9	148	17.2	7136.17
[14099]	convergent margins		ALEUTIAN ARC / ALEUTIAN BACK ARC / PRIBILOF ISLANDS - ST. GEORGE	-169.5	56.6	BASANITE [14099]	s_SG05-28 [14099]	42.6651	2.9127	13.3721			11.6124	11.6124	0.18316	11.1677	10.187	3.78833	0.72974	0.68562		97.3039	97.3039	43.8473	2.9934	13.7426	11.9342	0.188235	11.4771	10.4693	3.8933	0.749959	0.704617	100	4.64326	11.098	44.7245	17.4729	0.192628	79.3829	FALSE	0.283272	27.5	294.2	5.1	1.26553	56.6	3.74407	6055.29
[14099]	convergent margins		ALEUTIAN ARC / ALEUTIAN BACK ARC / PRIBILOF ISLANDS - ST. GEORGE	-169.5	56.6	BASANITE [14099]	s_SG06-8 [14099]	40.8597	2.94845	12.8416			11.9827	11.9827	0.20433	10.7902	10.7045	4.39675	1.92873	0.90897		97.5659	97.5659	41.8791	3.02201	13.1619	12.2817	0.209428	11.0594	10.9716	4.50644	1.97685	0.931648	100	6.48329	11.2237	41.9912	29.9401	0.438672	119.635	FALSE	0.417258	31.2	427	7.6	2.03138	85.3	5.58323	16004.4
[14099]	convergent margins		ALEUTIAN ARC / ALEUTIAN BACK ARC / PRIBILOF ISLANDS - ST. GEORGE	-169.5	56.6	BASANITE [14099]	s_SG05-32 [14099]	43.8436	2.86326	13.7839			12.3307	12.3307	0.18293	10.6044	9.87204	4.01615	0.86356	0.63954		99.0001	99.0001	44.2864	2.89218	13.9232	12.4552	0.184778	10.7115	9.97175	4.05671	0.872282	0.645999	100	4.92899	15.75	52.1109	16.5202	0.215022	70.6872	FALSE	0.239983	18.8	279.3	3.2	0.967169	50.4	3.33992	7165.71
[14099]	convergent margins		ALEUTIAN ARC / ALEUTIAN BACK ARC / PRIBILOF ISLANDS - ST. GEORGE	-169.5	56.6	BASALT, ALKALINE [14099]	s_SG05-21 [14099]	47.5112	2.09662	14.3355			11.6129	11.6129	0.18239	10.2588	9.28115	3.07146	0.94791	0.3488		99.6467	99.6467	47.6796	2.10405	14.3863	11.6541	0.183037	10.2952	9.31405	3.08235	0.951271	0.350037	100	4.03362	35.125	47.5813	17.2586	0.308619	39.4109	FALSE	0.133801	10.8	166.5	0.8	0.590568	28.1	1.80698	7865.64
[14099]	convergent margins		ALEUTIAN ARC / ALEUTIAN BACK ARC / PRIBILOF ISLANDS - ST. GEORGE	-169.5	56.6	BASALT, ALKALINE [14099]	s_SG05-33 [14099]	45.0587	2.34193	13.8178			11.7393	11.7393	0.18431	11.384	10.2164	3.46769	1.25535	0.46811		99.9335	99.9335	45.0887	2.34349	13.827	11.7471	0.184433	11.3916	10.2232	3.47	1.25619	0.468421	100	4.72618	14.6786	48.4638	12.4248	0.362013	57.6438	FALSE	0.158404	16.8	224.8	2.8	0.848056	41.1	2.74691	10416.7
[19773]	convergent margins	MIOCENE [19773]	ANDEAN ARC / CENTRAL ANDEAN VOLCANIC ZONE / ARGENTINA / PAYEN VOLCANIC COMPLEX	-69	-37	BASALT [19773]	s_CL467 [19773]	47.84	1.96	13.54			11.22	11.22	0.16	11.11	7.99	3.08	1.3	0.45	0	98.65	98.65	48.4947	1.98682	13.7253	11.3735	0.16219	11.262	8.09934	3.12215	1.31779	0.456158	100	4.43994	14.086	48.0734	18.1481	0.422078	36.7461	FALSE	0.397	18.1	270	1.86	0.545	26.2	1.51	10787.2
[19773]	convergent margins	MIOCENE [19773]	ANDEAN ARC / CENTRAL ANDEAN VOLCANIC ZONE / ARGENTINA / PAYEN VOLCANIC COMPLEX	-68.981	-37.303	BASALT [19773]	s_124564.00 [19773]	45.82	1.9	11.76			11.37	11.37	0.16	15.61	7.71	2.68	1.24	0.48	0	98.73	98.73	46.4094	1.92444	11.9113	11.5163	0.162058	15.8108	7.80918	2.71447	1.25595	0.486174	100	3.97042	16.0606	50	23.4286	0.462687	37.1669	FALSE	0.334	16	265	1.65	0.53	26.5	1.5	10289.4
[19773]	convergent margins	MIOCENE [19773]	ANDEAN ARC / CENTRAL ANDEAN VOLCANIC ZONE / ARGENTINA / PAYEN VOLCANIC COMPLEX	-69.5	-36.5	BASALT [19773]	s_Cl373 [19773]	46.94	2.01	15.89			10.65	10.65	0.17	8.47	10.02	3.04	1.23	0.39	0	98.81	98.81	47.5053	2.03421	16.0814	10.7783	0.172047	8.57201	10.1407	3.07661	1.24481	0.394697	100	4.32142	7.77778	26.6082	11.3092	0.404605	25.5259	FALSE	0.934	23.7	315	2.34	0.684	18.2	1.05	10206.4
[19773]	convergent margins	MIOCENE [19773]	ANDEAN ARC / CENTRAL ANDEAN VOLCANIC ZONE / ARGENTINA / PAYEN VOLCANIC COMPLEX	-69.029	-37.316	BASALT [19773]	s_124570.00 [19773]	48.68	2.06	15.85			10.91	10.91	0.16	6.51	8.76	3.72	1.49	0.53	0.27	98.94	98.67	49.3362	2.08777	16.0636	11.0571	0.162157	6.59775	8.87808	3.77014	1.51008	0.537144	100	5.28023	14.6047	46.6568	21.25	0.400538	44.0393	FALSE	0.393	21	303	2.15	0.673	31.4	1.85	12363.8
[19773]	convergent margins	MIOCENE [19773]	ANDEAN ARC / CENTRAL ANDEAN VOLCANIC ZONE / ARGENTINA / PAYEN VOLCANIC COMPLEX	-69.5	-37	BASALT [19773]	s_124567.00 [19773]	47.23	1.55	13.3			10.39	10.39	0.16	12.92	7.59	3.32	1.8	0.46	1.52	100.24	98.72	47.8424	1.5701	13.4724	10.5247	0.162075	13.0875	7.68841	3.36305	1.82334	0.465964	100	5.18639	8.3871	28.6573	12.345	0.542169	40.1122	FALSE	1.194	36.2	445	3.41	0.998	28.6	1.67	14936.2
[19773]	convergent margins	MIOCENE [19773]	ANDEAN ARC / CENTRAL ANDEAN VOLCANIC ZONE / ARGENTINA / PAYEN VOLCANIC COMPLEX	-68.5	-37.5	BASALT [19773]	s_Cl393 [19773]	45.9	2.01	12.68			11.66	11.66	0.17	13.07	9.35	2.26	1.01	0.54	2.44	101.09	98.65	46.5281	2.03751	12.8535	11.8196	0.172326	13.2489	9.47795	2.29093	1.02382	0.54739	100	3.31475	12.1311	32.3144	20.6218	0.446903	31.136	FALSE	0.67	20.2	270	1.83	0.687	22.2	1.24	8380.85
[4222]	convergent margins	CENOZOIC [4222]	ANDEAN ARC / CENTRAL ANDEAN VOLCANIC ZONE / BOLIVIA / QUILLACAS	-67.38	-19.43	BASALT [4222]	s_BC9016A [4222]	44.85	2.26	14.09			10.24	10.24	0.18	9.26	12.17	3.05	1.31	0.77	0.7	98.88	98.18	45.6814	2.30189	14.3512	10.4298	0.183337	9.43166	12.3956	3.10654	1.33428	0.784274	100	4.44082	11.4583	42.3077	10.1333	0.429508	77.1388	FALSE		23	226	4.8	1.3	55	2.97	10870.2
[7501]	convergent margins	EOCENE [7501]	ANDEAN ARC / PATAGONIAN PLATEAU LAVAS / ARGENTINA	-71.8	-46.4	BASANITE [7501]	s_FE01-39B [7501]	44.23	2.83	14.77	4.64	8.58		12.7551	0.2	6.78	7.21	4.87	2.82	1.02	1.92	99.4051	97.4851	45.371	2.90301	15.151	13.0841	0.20516	6.95491	7.396	4.99564	2.89275	1.04631	100	7.88839	11.7474	35.352	27.5055	0.579055	159.158	FALSE	0.59	54.1	542.18	9.66	3.21	113.48	6.95	23400
[20173]	convergent margins		ANDEAN ARC / PATAGONIAN PLATEAU LAVAS / ARGENTINA	-71.33	-49.18	BASALT [20173]	s_TL7 [20173]	47.07	3.1	13.33			11.43	11.43	0.17	10.36	8.26	3.19	1.89	0.69		99.49	99.49	47.3113	3.11589	13.3983	11.4886	0.170871	10.4131	8.30234	3.20635	1.89969	0.693537	100	5.10604	11.8056	52.795	27.7419	0.592476	119.215	FALSE		30	588	7.2	1.61	85	4.3	15683
[20173]	convergent margins		ANDEAN ARC / PATAGONIAN PLATEAU LAVAS / ARGENTINA	-71.33	-49.18	BASALT [20173]	s_TL74 [20173]	46.91	3.02	12.95			11.34	11.34	0.17	10.85	8.91	2.85	1.86	0.7		99.56	99.56	47.1173	3.03335	13.0072	11.3901	0.170751	10.898	8.94938	2.8626	1.86822	0.703094	100	4.73082	13.0263	58.5799	23.0769	0.652632	138.85	FALSE		36	677	7.6	1.69	99	4.8	15434
[20173]	convergent margins		ANDEAN ARC / PATAGONIAN PLATEAU LAVAS / ARGENTINA	-71.33	-49.18	BASALT [20173]	s_TL17 [20173]	47.43	2.58	12			10.91	10.91	0.16	13.18	8.65	2.46	1.58	0.68		99.63	99.63	47.6061	2.58958	12.0446	10.9505	0.160594	13.2289	8.68212	2.46914	1.58587	0.682525	100	4.055	10.9677	52.3077	18	0.642276	95.3717	FALSE		28	595	6.2	1.3	68	3.5	13110.6
[17502]	convergent margins	NEOGENE [17502]	ANDEAN ARC / PATAGONIAN PLATEAU LAVAS / ARGENTINA	-67.605	-43.1533	BASALT [17502]	s_ARD 11 [17502]	48.66	1.88	14.07			12.15	12.15	0.08	9.54	8.93	3.64	0.87			99.82	99.82	48.7477	1.88339	14.0954	12.1719	0.0801443	9.5572	8.9461	3.64656	0.871569	0	100	4.51813	8.33146	35.9907	53.1355	0.239011	54.9198	FALSE	0.384211	15.5021	207.124	4.7	1.088	39.1578	2.81	7219.15
[20173]	convergent margins		ANDEAN ARC / PATAGONIAN PLATEAU LAVAS / ARGENTINA	-71.33	-49.18	BASALT [20173]	s_TL60 [20173]	45.55	2.83	12.82			10.26	10.26	0.17	9.78	12.82	3.69	1.08	0.83		99.83	99.83	45.6276	2.83482	12.8418	10.2775	0.170289	9.79665	12.8418	3.69628	1.08184	0.831413	100	4.77812	10.8571	69.0909	29.0323	0.292683	106.592	FALSE		5.9	1012	7	1.1	76	4.1	8961.7
[truncated: 2,549 more rows]
[truncated: 46 more columns]
